# Supplementary material for: Dual client binding sites in the ATP-independent chaperone SurA
Source: Nat Commun. 2024 Sep 14;15:8071. doi: 10.1038/s41467-024-52021-1 (PMC11401910; doi:10.1038/s41467-024-52021-1)
Supplement: Supplementary file 4 — Source Data [file 41467_2024_52021_MOESM4_ESM.xlsx]

## Sheet: Protein sequences
	Protein	Sequence
	OmpX	MATSTVTGGYAQSDAQGQMNKMGGFNLKYRYEEDNSPLGVIGSFTYTEKSRTASSGDYNKNQYYGITAGPAYRINDWASIYGVVGVGYGKFQTTEYPTYKHDTSDYGFSYGAGLQFNPMENVALDFSYEQSRIRSVDVGTWIAGVGYRF
	tOmpA	MAPKDNTWYTGAKLGWSQYHDTGFINNNGPTHENQLGAGAFGGYQVNPYVGFEMGYDWLGRMPYKGSVENGAYKAQGVQLTAKLGYPITDDLDIYTRLGGMVWRADTKSNVYGKNHDTGVSPVFAGGVEYAITPEIATRLEYQWTNNIGDAHTIGTRPDNGMLSLGVSYRFG
	OmpF	MEIYNKDGNKVDLYGKAVGLHYFSKGNGENSYGGNGDMTYARLGFKGETQINSDLTGYGQWEYNFQGNNSEGADAQTGNKTRLAFAGLKYADVGSFDYGRNYGVVYDALGYTDMLPEFGGDTAYSDDFFVGRVGGVATYRNSNFFGLVDGLNFAVQYLGKNERDTARRSNGDGVGGSISYEYEGFGIVGAYGAADRTNLQEAQPLGNGKKAEQWATGLKYDANNIYLAANYGETRNATPITNKFTNTSGFANKTQDVLLVAQYQFDFGLRPSIAYTKSKAKDVEGIGDVDLVNYFEVGATYYFNKNMSTYVDYIINQIDSDNKLGVGSDDTVAVGIVYQF
	tBamA	MSFNFGIGYGTESGVSFQAGVQQDNWLGTGYAVGINGTKNDYQTYAELSVTNPYFTVDGVSLGGRLFYNDFQADDADLSDYTNKSYGTDVTLGFPINEYNSLRAGLGYVHNSLSNMQPQVAMWRYLYSMGEHPSTSDQDNSFKTDDFTFNYGWTYNKLDRGYFPTDGSRVNLTGKVTIPGSDNEYYKVTLDTATYVPIDDDHKWVVLGRTRWGYGDGLGGKEMPFYENFYAGGSSTVRGFQSNTIGPKAVYFPHQASNYDPDYDYECATQDGAKDLCKSDDAVGGNAMAVASLEFITPTPFISDKYANSVRTSFFWDMGTVWDTNWDSSQYSGYPDYSDPSNIRMSAGIALQWMSPLGPLVFSYAQPFKKYDGDKAEQFQFNIGKTW
	cys-OmpX	MGSCATSTVTGGYAQSDAQGQMNKMGGFNLKYRYEEDNSPLGVIGSFTYTEKSRTASSGDYNKNQYYGITAGPAYRINDWASIYGVVGVGYGKFQTTEYPTYKHDTSDYGFSYGAGLQFNPMENVALDFSYEQSRIRSVDVGTWIAGVGYRF
	OmpX-cys	MGSATSTVTGGYAQSDAQGQMNKMGGFNLKYRYEEDNSPLGVIGSFTYTEKSRTASSGDYNKNQYYGITAGPAYRINDWASIYGVVGVGYGKFQTTEYPTYKHDTSDYGFSYGAGLQFNPMENVALDFSYEQSRIRSVDVGTWIAGVGYRFC
	cys-OmpX-cys	MGSCATSTVTGGYAQSDAQGQMNKMGGFNLKYRYEEDNSPLGVIGSFTYTEKSRTASSGDYNKNQYYGITAGPAYRINDWASIYGVVGVGYGKFQTTEYPTYKHDTSDYGFSYGAGLQFNPMENVALDFSYEQSRIRSVDVGTWIAGVGYRFC
	cys-tBamA	MGSCSFNFGIGYGTESGVSFQAGVQQDNWLGTGYAVGINGTKNDYQTYAELSVTNPYFTVDGVSLGGRLFYNDFQADDADLSDYTNKSYGTDVTLGFPINEYNSLRAGLGYVHNSLSNMQPQVAMWRYLYSMGEHPSTSDQDNSFKTDDFTFNYGWTYNKLDRGYFPTDGSRVNLTGKVTIPGSDNEYYKVTLDTATYVPIDDDHKWVVLGRTRWGYGDGLGGKEMPFYENFYAGGSSTVRGFQSNTIGPKAVYFPHQASNYDPDYDYESATQDGAKDLSKSDDAVGGNAMAVASLEFITPTPFISDKYANSVRTSFFWDMGTVWDTNWDSSQYSGYPDYSDPSNIRMSAGIALQWMSPLGPLVFSYAQPFKKYDGDKAEQFQFNIGKTW
	SurA-WT	MGSSHHHHHHSSGENLYFQGAPQVVDKVAAVVNNGVVLESDVDGLMQSVKLNAAQARQQLPDDATLRHQIMERLIMDQIILQMGQKMGVKISDEQLDQAIANIAKQNNMTLDQMRSRLAYDGLNYNTYRNQIRKEMIISEVRNNEVRRRITILPQEVESLAQQVGNQNDASTELNLSHILIPLPENPTSDQVNEAESQARAIVDQARNGADFGKLAIAHSADQQALNGGQMGWGRIQELPGIFAQALSTAKKGDIVGPIRSGVGFHILKVNDLRGESKNISVTEVHARHILLKPSPIMTDEQARVKLEQIAADIKSGKTTFAAAAKEFSQDPGSANQGGDLGWATPDIFDPAFRDALTRLNKGQMSAPVHSSFGWHLIELLDTRNVDKTDAAQKDRAYR…
	SurA-S220A	MGSSHHHHHHSSGENLYFQGAPQVVDKVAAVVNNGVVLESDVDGLMQSVKLNAAQARQQLPDDATLRHQIMERLIMDQIILQMGQKMGVKISDEQLDQAIANIAKQNNMTLDQMRSRLAYDGLNYNTYRNQIRKEMIISEVRNNEVRRRITILPQEVESLAQQVGNQNDASTELNLSHILIPLPENPTSDQVNEAESQARAIVDQARNGADFGKLAIAHAADQQALNGGQMGWGRIQELPGIFAQALSTAKKGDIVGPIRSGVGFHILKVNDLRGESKNISVTEVHARHILLKPSPIMTDEQARVKLEQIAADIKSGKTTFAAAAKEFSQDPGSANQGGDLGWATPDIFDPAFRDALTRLNKGQMSAPVHSSFGWHLIELLDTRNVDKTDAAQKDRAYR…
	SurA-∆P1	MGSSHHHHHHSSGENLYFQGAPQVVDKVAAVVNNGVVLESDVDGLMQSVKLNAAQARQQLPDDATLRHQIMERLIMDQIILQMGQKMGVKISDEQLDQAIANIAKQNNMTLDQMRSRLAYDGLNYNTYRNQIRKEMIISEVRNNEVRRRITILPQEVESLAQQVGNQNDASSVTEVHARHILLKPSPIMTDEQARVKLEQIAADIKSGKTTFAAAAKEFSQDPGSANQGGDLGWATPDIFDPAFRDALTRLNKGQMSAPVHSSFGWHLIELLDTRNVDKTDAAQKDRAYRMLMNRKFSEEAASWMQEQRASAYVKILSN
	SurA-∆P2	MGSSHHHHHHSSGENLYFQGAPQVVDKVAAVVNNGVVLESDVDGLMQSVKLNAAQARQQLPDDATLRHQIMERLIMDQIILQMGQKMGVKISDEQLDQAIANIAKQNNMTLDQMRSRLAYDGLNYNTYRNQIRKEMIISEVRNNEVRRRITILPQEVESLAQQVGNQNDASTELNLSHILIPLPENPTSDQVNEAESQARAIVDQARNGADFGKLAIAHSADQQALNGGQMGWGRIQELPGIFAQALSTAKKGDIVGPIRSGVGFHILKVNDLRGESKNIDAAQKDRAYRMLMNRKFSEEAASWMQEQRASAYVKILSN
	SurA-core (∆P1∆P2)	MGSSHHHHHHSSGENLYFQGAPQVVDKVAAVVNNGVVLESDVDGLMQSVKLNAAQARQQLPDDATLRHQIMERLIMDQIILQMGQKMGVKISDEQLDQAIANIAKQNNMTLDQMRSRLAYDGLNYNTYRNQIRKEMIISEVRNNEVRRRITILPQEVESLAQQVGNQNDASDAAQKDRAYRMLMNRKFSEEAASWMQEQRASAYVKILSN

## Sheet: Fig. 1
Fig. 1 - Core domain only SurA homologues in the InterPro database
Number	UniProt ID	Classification	Proteome ID	Sequence
1	A0A017TGK6	Bacteria|Proteobacteria|Deltaproteobacteria|Myxococcales|Sorangiineae|Polyangiaceae|Chondromyces	UP000019678	MKLVRVVALAAGLTAGAVVGPVLGETRVVDRVVAVIDDVPIFASSLRERAAPRQKRLEASVEDPVQLETARAGMIRDLLDQMIDEALMERAAAKENIVVASDELDAAMKQVAAQNKWTVAQLLTQLESDGFSEALYRVELRATLLEQKLVRLRLSRQQTQRTSEMSPEDYARQATLARGAMLAELRETTFVEVRL
2	A0A0B5HSV1	Archaea|Unclassified Archea	UP000031776	MAKKIPRKKKSSSKKEKAKVPDMKKRQYATIALGGGVALLVLFVLGMLYANSVEVSENSPAPVKFFKGINNAIFQKNNEVAAVVNDETITMEELDTLYDRLPEDSKQFTTKSDVLESLIDERVLLQEAEKRGYTVSEEEVDQTLNRILELNSLTVEQYSGMLESVGSSLEEARNYYRKSLMLNKLLNETVYSRVQVTAIEIRDYYLETVKPVSNATYEEAYDLINETLTADQQSELFFEYLDEVKNNSNIIIFYKEE
3	A0A7J4LG72	Archaea|Candidatus Woesearchaeota	UP000677727	MAKKIPRKKKSSSKKEKAKVPDMKKRQYATIALGGGVALLVLFVLGMLYANSVEVSENSPAPVKFFKGINNAIFQKNNEVAAVVNDETITMEELDTLYDRLPEDSKQFTTKSDVLESLIDERVLLQEAEKRGYTVSEEEVDQTLNRILELNSLTVEQYSGMLESVGSSLEEARNYYRKSLMLNKLLNETVYSRVQVTAIEIRDYYLETVKPVSNATYEEAYDLINETLTADQQSELFFEYLDEVKNNSNIIIFYKEE
4	A0A2Z5G896	Bacteria|Acidobacteria|Acidobacteriales|Acidobacteriaceae|Acidisarcina	UP000253606	MVLRQRYLRAAAVSVWFTITSALLCVEAQSVANPSPPQQGLNSTPVVLDRVIAVVNGDVLLQSDLQSEEDMAALQPLSVPAGKGFERRVAERLINRVLILQQMQSQGMVKEVSNEEVEKDLDALKKQIPVCIQYQCQTDAGWAKFLNAHNLTSEEVNERWRQRMQILSFIDTRFRTGVRISKQEIAEYYNKTFVPQFKSQMDKPPPLDAVSDRIAEVLLQQHVTLLLQDWLKSLRDQGSLIILDPSLGQSNPSPDNDDDGGA
5	A0A4Q7YQP7	Bacteria|Acidobacteria|Acidobacteriales|Acidobacteriaceae|Edaphobacter	UP000292958	MRNLTQNPAIRWLERTFAVAMLAVSAGAQQPGVPPSIPLTQTPGQGRGTEIDGVVAVVNGDVVLESDVDEERRFEAIQPYRGSTAEFSRDRAVQRLIDRTLILQQAVLQADRVAVSDEELDKQLQTLRKDIPVCQQYHCETDDGWQKYLAAHGFTQQEFRDRWRKRMALLRLIEVRFRSGIHISEEQVKEYYEKTMLPEYAKQKVTPPKLETISKRIEEVLLQQQVGSLMRDWLQSLRAQGNVWIMRPGEVAP
6	A0A841K057	Bacteria|Acidobacteria|Acidobacteriales|Acidobacteriaceae|Silvibacterium	UP000538666	MRRAFQFGVTAMVLASAVILRAPANAQVAGTPRASLNSADAAAKPIVLDRVVAIINGDVLLESDVQEEMHFAKLEPVGVPAGSDSLRRSARRLINRTLILQQIKEQQQTGMSVSDADVEKQLDEIRKSLPACKEHDCTTEAGWKAFLAANGLTQQDVLDHWRQRMQILRFIDIRFRAGIRISKQEIADYYQKSILPGYAHAKDKPPPVDTLAPRIQEVLLQQHVNGLLQDWMKTLRQEGSVQILDPAYGQSNSGDEDDE
7	E8UXP8	Bacteria|Acidobacteria|Acidobacteriales|Acidobacteriaceae|Terriglobus	UP000006844	MTMRATFRVFAVALLLCFICRSMPAQTPAKPADPRGESVDRIIAIVNGQIILQSDLDEEVRFAKLQPYRLGAGKTLREQAMSRLIDRTLILQQQQGMGQAPITDAELDAAITDLRKDLPACAHAACETDEGWIKFLAGVGFTPEEVRERWRIRLEVLRFIEQRFRAGIRISDAQIEEFYKTTMLPQYAQQKVQPPPLETISARIEQVLLEQQVSVLLDQWLKTLREQGSVRILKEGEDAQ
8	A0A523ZVS8	Bacteria|Candidatus Aminicenantes	UP000316572	MNMQRMKRAAILFLLSAFIGSTFIFSGSQMVDRIVAVVNEEVITLTDVRIAEAFGLYAEEIGEEAEDPRSLILQKLIDQKVVIQLSGEEVLIDAERLDENLMRITQRLGADEVERRLTHFGLDWENLKDFLREKMAYQTIISERFSRANPVSLKEIEEYYQRSYVPVQKEKGVEPMPMMEILDEIESGIKQEKIKAQIQDWIMNLRDKSDIQVIKGGLKSPE
9	A0A2D6CUF3	Bacteria|Candidatus Poribacteria	UP000227099	MCRIASARVRRWAVMALSVALFACGVGLPSSARVVDRIVAFVNSEVLTQGDLTRLVDEHIRALRVYERRTPEDARAIAESRMGELLDTLIASTLLEQEARRQEQEDPTLQVTQIMLDDKISQFRRQNGLNVDEEFATALRDQGYTVSSFRREMLRNARIEDLFRREIVPRLSVTDDEVIAYHEANADRVADKDEARNMLREARFGEERQKYIDALRKKSFVKILAEF
10	K2AY58	Bacteria|environmental samples	UP000006844	MRNIDRYTLLLPEDASHCYAITLKCNKYSVLATCLAGLILCMSLHAKTAPAETLDQVVVIVNDDIITQSEFNHALHLINQEIAQSQSAAPPNDVLQKQVLDQLINKKLQLQLAKMAGLTINNQELNRIIAHIAEQNHVTTASLYDHLSQDGITPLEYRDAIHEQMLIQKIQQQEVANKINTTPQEVDDFIHTHPELKQQAAATRKQRAESLLLQQKFEEAVSTWISKIRGQAYIAIK
11	A0A2Z6EXD9	Bacteria|Proteobacteria|Betaproteobacteria|Burkholderiales|Burkholderiaceae|Mycoavidus	UP000282597	MRIFDWVKPSVVVLLTVLSVFPSLTVAKTQKPLSSAVQEVDRVLVVVNHEVITQRELAARLELVTRRLQQTKAPIPPAAHLKLQVLEQMVLERMQLQTANQERITVNDETIDRTLEQIAQANRLSLEQYREWLKKQGVAWSVFVTDVKNELILSRLRQKEVEQKITVSDAEVANYLANHQGTEGAEKSLAQPEQVRQALGMRKAEQAYADWLRELRDSSFILYKTDSAAF
12	A0A1F9IQE0	Bacteria|Proteobacteria|Deltaproteobacteria	UP000178261	MTRSINKKTIFLLLIAMGMLCPSLYGSQTVDRIIAIVGDDIILQSDLNEVLKIKGIGDKQNSQKKNEILEELIDKSLLHQEIEKKDYKVNNEDLANTIHAVLRRNQMTLEALKAELQKKGIPFEQYKMQLVNEIKQSMFFGQIIFPRIKVTEADINNFRMKMKKENKNIDNIDDEMLHRMVADSRLSEELKIYLKEVRGRTYIDIKNDDSL
13	A0A661P8G8	Bacteria|Proteobacteria|Deltaproteobacteria	UP000278662	MICHGWDLFASSAAPRPSRSRSGPPAKRSISRSEPETKPFPSRRLPVILSRLMKPRLFATAILVGALTATPPAVADVYQVDRIVAVVGNTPILLSALRFRAQPFITTMERQVTDETQRMIGESKLYRQVLERLVDEQLIARRAALAELKVEPIEIEQAIDNVAKQNGIGRPALMREIERSGMTEAFYRAEIGRQILEGRLLMQRWTSSPLMITEEQLRTLYDQLKEQDPDSVPSFAAARPQLTEQLRLKWFEEEKQRMLVQLRSETHIEVRLGP
14	A0A6J4WRS8	Bacteria|Proteobacteria|Deltaproteobacteria	UP000482590	MLVFFLPACEQKETDLGKEVLIRVADRVMTVLDFNNAFEIAKIAYENNIKEQPEDLKKAQIRLLNQLTVEMILLERAKELGISITEAELEKAVSAIKSDYPAGEFEKTLLEFAVSYDSWRDRLRNRLILEKVIEEELKNRITITPEDISQYYQKNYQGRQEESGAAQTSDDINEAIVKQLRRQKAEETYNSWVEDLKGQYEIEINRVQWEKITGSKSIEENDTTVSDVSKSD
15	A0A7V9LCP6	Bacteria|Proteobacteria|Deltaproteobacteria	UP000541512	MRHVILATMLATGTAHAAPVGAVVEIDRSIAHVGDAVIWESDVASRVKAGADRAAVIENLIDDELVLAEGTKAGISIDKSEVLAALDEIKKQNNLDDAGLDKALADNGYTRARYLVDLDRQLHLLRTKNQLVALKVMIEDAAVDAEIKVRKLPATDENKQTVKTELRRAAMEKLQVEWLKNLRKRAYITRRP
16	A0A7Y5KWT2	Bacteria|Proteobacteria|Deltaproteobacteria|Myxococcales|Sorangiineae|Polyangiaceae	UP000537077	MMHAEAERIHFGGMLRRWLAAAAIALTAWLAAESAEAQTQKKVKVLDRIVAVVDRDCITRRELDRAMAPHRARIMAELSKDAAARERAVASVSKDVLTMLVERRLFAKEAERARVQVFDKEIEDALAALAAQNKLSRAELLKQAAQWGYSEAAYRDELAAQILEAKLINIEAGRRFPKDETATDQAKEARRVEARRLLVDELRQQYYVEVRL
17	A0A0K1EJ56	Bacteria|Proteobacteria|Deltaproteobacteria|Myxococcales|Sorangiineae|Polyangiaceae|Chondromyces	UP000067626	MKCTRLVALCLGTALGIAAATFARPASAQTRIVDRVVAVVEQVPIFGSTLRERAAPLVRKLEASVEDPVQRETARSRLFDELLRQMVDEAVIEQGARAEQVSVTEGEIDDVLKQIAAQNRFTVEQLLAHAEVEGFTKDVYRAELRRQVLEGKLLRAFMARRGISVDRLGPVEQQQRIAQERHAMLVELRAKTFIEVRL
18	A0A1G0HZN4	Bacteria|Proteobacteria|Gammaproteobacteria	UP000179325	MRNIDRYTLLLPEDASHCYAITLKCNKYSVLATCLAGLILCMSLHAKTAPAETLDQVVVIVNDDIITQSEFNHALHLINQEIAQSQSAAPPNDVLQKQVLDQLINKKLQLQLAKMAGLTINNQELNRIIAHIAEQNHVTTASLYDHLSQDGITPLEYRDAIHEQMLIQKIQQQEVANKINTTPQEVDDFIHTHPELKQQAAATRKQRAESLLLQQKFEEAVSTWISKIRGQAYIAIK
19	A0A847BGL5	Bacteria|Proteobacteria|Gammaproteobacteria|Oceanospirillales|Halomonadaceae	UP000578847	MRILPIATLGLALFLGSVPLTAMAQEYQPLQRQPLDRIVAIVNEQAVMQSRLDERMAQVRSQLSAQGQELPPEGMLRERLLDQIILEEIQLQMAADAGLSIDDTTLNRQVRQIAESNGMTLDQFADALEADGLSVAVVREEIRREMVLRELHQRQIGGRVNISDREVERFIEQQGGNISADQARQALFQRKANEALDTWLQEIRAEAYVDNRLATGR
20	A0A0P7Y707	Bacteria|Proteobacteria|Gammaproteobacteria|Oceanospirillales|Halomonadaceae|Halomonas	UP000050569	MATDRDDVMKMRKTLRTRATMLSVGGVLALCMAAAVPLSAQAQTSAPTERQSLDRVVAVVNDGVIMRSELDDRIAQVEGQAQSRGESLPNRDEFESQVLERMVVEEIQLQMARDANLSVDDTELNRQVRSIAESNNMTLEEFADAVEADGMTLESVRDNVRRQMLLRQVQQRQVGSRVNVSESEVDRMIGPQVGQLGGQGANQEAQREEARQAIFQRRANEELETWEQQIRSQAFVDIRL
21	A0A0X8HES7	Bacteria|Proteobacteria|Gammaproteobacteria|Oceanospirillales|Halomonadaceae|Halomonas	UP000063387	MRIPRIATLGVTLALALCLGAVSLTAQAQSFQPVERQSLDRIVAVVNQHAIMESELAERVELVRSQVAGQDQGLPSESMLREQVLENIIVEEIQLQMARRAGLSVDDTELNRQMRAIAESNGMTLEQFADALEADGLTMAAVREEIRREMLMRELHQRQVGSRVNVSEREVERFIEQRGGGVGRDQARQMVFQQKAEETLDAWIQEIRAEAFVDNRLSNSR
22	A0A1G8U6V5	Bacteria|Proteobacteria|Gammaproteobacteria|Oceanospirillales|Halomonadaceae|Halomonas	UP000198525	MRSERTTRLGVALALALGIGMAPLTLLAQESESDFQPVARQSLDRIVAVVNDRAIMASELEQRVEQARSQLVDNEIEVPENASLREQMLDRLIVEEIQLQLAEDAGLSVDDTELNRQVRGIAESNGMTLEQFADALEEDGLSLGRVRDEVRRQLLLRELQQRQVGGRVNLTEREVERFREQQGGNVSREQASRALFQRKANEALEAWIQEIRADAFIEKRLSASR
23	A0A1H0H9D3	Bacteria|Proteobacteria|Gammaproteobacteria|Oceanospirillales|Halomonadaceae|Halomonas	UP000199075	MRTRRTPLLATGLAMALGLATLPVGVQAQEFPSTQREALDRIVAVVNEGAIMRSQLEDRLAQVRSQMGAQQQELPPAGALRRQVLEQMILEEIQLQMAEEAGLTVDDTELNRQVRGIAERNGMSLEQFADALEADGLTLASVREEIRRELTLRQLQQRRVGSRVNLSEREVERVMEQEGLGREQAQQRLFQRRANEELDAWLQEIRSQAFVDNRLDAR
24	A0A1H5UU22	Bacteria|Proteobacteria|Gammaproteobacteria|Oceanospirillales|Halomonadaceae|Halomonas	UP000236758	MRISPFATLGALGLVLCLGAVPLTAVAQDFQPVQRQSLDRIVAVVNQQAIMHSQLEERMAQARSQLAAQGQSLPPESMLREYVLEQIILEEIQLQMAANAGLSVDDTALNRQMREIAESNNMTLDQFADALEADGLTMAAVREEIRREMLLRELHQRQIGGRVNVSTREVERFIEQQGGNVSHEQARQMVFQRKANEALDAWLQEIRADAFVDNRLASGS
25	A0A1H7N8E4	Bacteria|Proteobacteria|Gammaproteobacteria|Oceanospirillales|Halomonadaceae|Halomonas	UP000198807	MRSRHIATLAVVLCLAVLPLAGQAQEDGYADSQPQGRQTLDRIVAVVNDGAIMHSELEARVAQTRSQIARQQQEVPSDRVLREQILDRMIVEEIQLQLAREANLSVDDTELNGQVRSIAENNGMTLDQFADALEADGLSLSVVRDQVRRELMMRQLQQRQVASRVNISEREVDRFVEQEGATREQARQALFQRKVNAEMEEWIQEIRSRAFVDNRLADR
26	A0A1I7CJN7	Bacteria|Proteobacteria|Gammaproteobacteria|Oceanospirillales|Halomonadaceae|Halomonas	UP000199594	MHSRRIATLALALCLSGLPLVGQAQESAYAGRQPLDRIVAVVNEGAIMESQLDNRVAQVRSQLEGRGQATPSDAVLHEQVLERMIVEEIQLQMAREANLSVDDTELNRQVRAIAEGNGMSLEQFADALEADGLSLGVVRDQVRRELLMRQLQQRRVASRVDLSEREVDRFVEQQGASRDQARQALFQRKVSAEMEEWIQEIRSRAFVDDRLEAR
27	A0A1I7JE36	Bacteria|Proteobacteria|Gammaproteobacteria|Oceanospirillales|Halomonadaceae|Halomonas	UP000198693	MPSRRTLRSRRIAKLGASLALALCLGALPLASQAQSNYQPLERQSLDRIVAVVNDGAIMASDLEERVAQTRSQLEARDESLPPERVLREQMLERMIIEEIQLQMARDAGLSVDDTDLNRQMRSIAESNGMSLEQFADAVEADGLAFADVREQIRREMLLSQVQQREIGSRINISDREVEQLMEEQGASREQARQALFQRQANEELDIWMQEIRSRAFIDNRLAER
28	A0A1J0VHJ0	Bacteria|Proteobacteria|Gammaproteobacteria|Oceanospirillales|Halomonadaceae|Halomonas	UP000181985	MRSRRIATLALTLCLASLPLVGQAQESAAAERQPLGRQQLDRIVAVVNDGAIMESELEDRFAQVRSQLESRGQGVPPDDVLREQVLERMIVEEIQLQMAREANLSVDDTELNGQVRAIAESNGMTLEQFADALEADGLSLGVVRDQVRRELLMRQLQQRRVASRVDISEREVDRFVEQQGATRDQARQALFQRKVNAEMEEWVQEIRSQAFVDNRLEAR
29	A0A1M6SUK5	Bacteria|Proteobacteria|Gammaproteobacteria|Oceanospirillales|Halomonadaceae|Halomonas	UP000184248	MRSRHIATLTLALCLGLAPVGAAMAQEARQPLDRIVAVVNEGAIMNSQLEDRVARTRAQLESQGMQMPPDDVLRQRVLDRLVVEEIQLQMAREANLSVDDTELNRQVRAIAQNNGMTLEQFADALEADGLSLGVVRDQVRRELLMRQIQQRRVGSRVSISEAEVERFIEQQGGGVTAEQARQALFQRKANDEMEAWVQEIRSQAFVEERLGSES
30	A0A1M7F855	Bacteria|Proteobacteria|Gammaproteobacteria|Oceanospirillales|Halomonadaceae|Halomonas	UP000184123	MRSRYIATLVLAACVGLVSLTASAQDGYRQPLDRIIAVVNDDAIMESQLDDRVGQAQSRLQSQSVDLPPQSQLREQILERMIVEQIELQRAERLNLTVDDTELNQQVRAVAGQSNMNVEQFADALEGQGLSLDSVREQIRREMLILKVQQAEVSSRVNISEAEVERFLQQQSGATRDQARQAIFQQKAGDELEKWMQEIRGEAFVDNRLNES
31	A0A243T7A7	Bacteria|Proteobacteria|Gammaproteobacteria|Oceanospirillales|Halomonadaceae|Halomonas	UP000194723	MRFSPFATLGALGLVLCLGAVPLTAVAQDFQPVQRQSLDRIVAVVNQQAIMHSQLEERMAQARSQLAAQGQSLPPESMLREYVLEQIILEEIQLQMAANAGLSVDDTALNRQMREIAESNNMTLDQFADALEADGLTMAAVREEIRREMLLRELHQRQIGGRVNVSTREVERFIEQQGGNVSHEQARQMVFQRKANEALDAWLQEIRADAFVDNRLASGS
32	A0A291P4F7	Bacteria|Proteobacteria|Gammaproteobacteria|Oceanospirillales|Halomonadaceae|Halomonas	UP000219993	MPSRHLAPLLLSLLLGLPLAGLAQERQPLDRIVAVVNEGAIMASQLEERVDQARRQLGSRGIELPPEDVLREQVLDRLIVEEIQLQLARQANLSVDDTELNRQVRAIAEGNGMTLEQFADALEADGLSLGVMRDQVRRELLMRQLQQRRVGSRVSLSEREVDRFLEQQGGGMSREQARQALFQRKANDEMEAWLQEIRSEAFVDERLEPDA
33	A0A2E2MZY8	Bacteria|Proteobacteria|Gammaproteobacteria|Oceanospirillales|Halomonadaceae|Halomonas	UP000229996	MRSRPLAALAMAACLALTTVAAHAQDGYRQPLDRIVAVVNEDAIMASQLDDRVEQAMARLRASDMDTPPEQALREQILDRMIVEEIEVQMAERMNLSVDDTELNRQVRAVANQNGVSLEQFADRLESQGMSLSQVRDQIRREMLIMKVQQAQVSSRINISESEVERYLQQQGVGTSREEARQAIFQRKAGDELEKWVQEIRGEAFVEKRLNQG
34	A0A2N7U8D1	Bacteria|Proteobacteria|Gammaproteobacteria|Oceanospirillales|Halomonadaceae|Halomonas	UP000235803	MRTPRIATLGASLALALCLGTLPLTAQAQSFQSVERQSLDRIVAVVNQQAIMESQLADRVEQARSQLAGQGQSLPSQSVLREQMLEQIIVEEIQLQMASDAGLNIDDTELNRQMRAIAESNGMTLDEFADAVEADGLTIASVREEIRREMLMRELHQSQVGNRVNVSEREVERFMEQQGGGMSREQARQMVFQRKANEALEAWIQEIQADAFIDNRLSASR
35	A0A2N7UC41	Bacteria|Proteobacteria|Gammaproteobacteria|Oceanospirillales|Halomonadaceae|Halomonas	UP000235547	MRTRRTATLGASLMLALCLGAVPLASHAQNFQSTERQALDRIVAVVNDSAIMQSELQERVVQARSQLGARGADLPPERELREQVLERMIVEEVQMQMAREAGLSVDDTELNRQVRAIAENNGMTLEQFADALEADGLALSSVREEIRRELVLRELHQRQIGGRVSLSDREVERFMQQENVSREEAQQAVFQRKANEELEVWLQEIRAQAFVDNRLNAR
36	A0A317P271	Bacteria|Proteobacteria|Gammaproteobacteria|Oceanospirillales|Halomonadaceae|Halomonas	UP000246506	MKQKQTLRRRTPFLAAGLALALGLAVAPLDIQAQQFQSMQRQALDRIVAVVNQGAIMESELEERLAQTRSQLTAQQIDLPPERVLREQLLEQMILEEIQLQMAREAGLSIDDTELNRQVRAIAESNGMSLEQFADALEADGLALAAVREEIRRELVLRELQQRRVGSRVNLSEREVERFMEQEGASRQQAQQALFQRRANEELEVWLQEIRSQAFVDNRLDGR
37	A0A327IJJ6	Bacteria|Proteobacteria|Gammaproteobacteria|Oceanospirillales|Halomonadaceae|Halomonas	UP000241687	MRSRHFATLLLALLLGAAPLTGLAQARQPLDRIVAVVNDGAIMASQLEDRFTQTKQQLGAQGVDLPPDQVLREQVLDRLIVEEIQLQMAREANLSVDDTELNRQVRAIARGNNMTLDQFADALEADGLSLGVVRDQVRRELLMRELQQRRVGGRVSLSEREVDRFIEQQGAGMSRDQARQALFQRKANDEMEDWIQEIRSEAFVDERLEPGA
38	A0A329QBE0	Bacteria|Proteobacteria|Gammaproteobacteria|Oceanospirillales|Halomonadaceae|Halomonas	UP000251811	MRSRQLATLTLALCLGLAPVGVMAQDARQPLDRIVAVVNEGAIMNSQLEERVARTRAQMEAQGVEVPPDDVLRQQVLDRLVIEEIQLQMAREANLSVDDTELNRQVRAIAQNNDMTLEQFADALEADGLSLGVVRDQVRRELLMRQIQQRRVGSRVSISEAEVNRFIEQQGGNVTAEQARQALFQRKANDEMEAWVQEIRSQAFVDERLGSGS
39	A0A368TTM9	Bacteria|Proteobacteria|Gammaproteobacteria|Oceanospirillales|Halomonadaceae|Halomonas	UP000252405	MRIPRIATLGAALGLVLCLGALPLMAMAQDFQPLQRQSLDRIVAVVNQHAIMESDLAERVELVRSQVAAQGQGLPPEAMLREQVLESIIVEEIQLQKARSAGLGIDDTELNRQMRAIAESNGMTLEEFADALEADGLTMAAVREEIRREMLMRELHQRQVGSSVNVSEREVERFIEQRGGGVSRDQARQMVFQQKAEEALDAWIQEIRAEAFVDNRLSTSR
40	A0A369L0Y8	Bacteria|Proteobacteria|Gammaproteobacteria|Oceanospirillales|Halomonadaceae|Halomonas	UP000253873	MRIPRIATLGATLALALCLGTLSLMATAQDFQPVERQSLDRIVAVVNQHAIMESDLSERVELVRSQVAGQDHRLPPESMLREQVLESIIVEEIQLQRARSAGLGIDDTELNRQMRAIAESNGMTLEEMADALEADGLTMAAVREEIRREMLIRELHQRQVGARINVSEREVERFIEQRGGGVSRDQARQVVFQQKAEEALDVWIQEIRAEAFVDNRLSNSR
41	A0A3B7L852	Bacteria|Proteobacteria|Gammaproteobacteria|Oceanospirillales|Halomonadaceae|Halomonas	UP000263558	MTHKQTVSRRRTPLMAAGLALALGLAAVPLSVQAQEFQSIQRQSLDRIVAVVNQGAIMASELEERVAQTRSQLTAQQIDLPPERVLREQLLEQMILEEIQLQMAREAGLSIDDTELNRQVRAIAESNGMSLEQFADALEADGLALATVREEIRRELVLRELQQRRVGSRVNLSDREVERFMEQEGASRQQAQQALFQRRANEELEVWLQEIRSQAFVDNRLDGR
42	A0A3N9U907	Bacteria|Proteobacteria|Gammaproteobacteria|Oceanospirillales|Halomonadaceae|Halomonas	UP000276016	MRSRPLAALAMAACLALTTVAAHAQDGYRQPLDRIVAVVNEDAIMASQLDDRVEQAMARLRASDMDTPPEQALREQILDRMIVEEIEVQMAERMNLSVDDTELNRQVRAVANQNGVSLEQFADRLESQGMSLSQVRDQIRREMLIMKVQQAQVSSRINISESEVERYLQQQGVGTSREEARQAIFQRKAGDELEKWVQEIRGEAFVEKRLNQG
43	A0A3S0JXS0	Bacteria|Proteobacteria|Gammaproteobacteria|Oceanospirillales|Halomonadaceae|Halomonas	UP000267400	MRSRQLATLMLGLCLALMPLAGQAQARQPLDRIVAVVNEGAIMASQLEDRLAQTRNRLRARGVELPPEAVLREQVLDRMIVEEIQLQMALEANLSVDDTQLNRQVRAIAESNNMTLEQFADALEADGLSLGVVRDQVRRELLMRELQQRRVASRVNLSEREVERYIEQQGGKVSRDQAREALFQRKVSDEMEAWIQEIRADAFIEERLESGS
44	A0A4R6ZJN5	Bacteria|Proteobacteria|Gammaproteobacteria|Oceanospirillales|Halomonadaceae|Halomonas	UP000295212	MRSRRIATLALALCLAALPLAGQAQDAGPSDAQPMGRQALDRIVAVVNDGAIMHSELEERVAQTRSQIARQEQGAPPDDVLRRQVLDRMIVEEIQLQMARDANLSVDDTELNGQVRAIAENNGMTLDQFADALEADGLSLAVVRDQVRRELMMRQLQQRQVASRVNISEREVDRFVEQQGASREQARQALFQRKVNAEMEEWIQEIRSRAFVDNRLVER
45	A0A4V3C0C3	Bacteria|Proteobacteria|Gammaproteobacteria|Oceanospirillales|Halomonadaceae|Halomonas	UP000295150	MRSRRIATLALALCLATLPLAGQAQDAGASDSRQVERQPLERQPLDRIVAVVNDSAIMHSELEERVDQTRAQIARQSQQGVPPEDVLRQQVLDRMIVEEIQLQLARDANLSVDDTELNRQVRAIAESNGMTLDQFADALEADGLSLAVVRDQVRRELLMRQLQQRQVASRVSISEREVDRFMAQQGVSREQARQALFQRKVNAEMEAWIQEIRSRAFIDNRLAER
46	A0A4Y4EYE4	Bacteria|Proteobacteria|Gammaproteobacteria|Oceanospirillales|Halomonadaceae|Halomonas	UP000319812	MHSRRIATLTLALCLGMAPLGAVAQEARQPLDRIVAVVNEGAIMNTQLEDRVARTRSQLEAQGQQVPPDDVLREQVLDRLIIEEIQLQMARENNLSVDDTELNRQVRAIAQNNGMSLDEFADALEADGLSLGVVRDQVRRELLMRQIQQRRVGSRVSISDAEVQRFIEQQGGGMSTEQARRALFQQKANSEMQTWVQEIRSQAFVEERLGSGS
47	A0A510ZFK2	Bacteria|Proteobacteria|Gammaproteobacteria|Oceanospirillales|Halomonadaceae|Halomonas	UP000321121	MRSRHFATLLLALLLGAAPLTGLAQARQPLDRIVAVVNDGAIMASQLEDRFTQTKQQLGAQGVDLPPDQVLREQVLDRLIVEEIQLQMAREANLSVDDTELNRQVRAIARGNNMTLDQFADALEADGLSLGVVRDQVRRELLMRELQQRRVGGRVSLSEREVDRFIEQQGAGMSRDQARQALFQRKANDEMEDWIQEIRSEAFVDERLEPGA
48	A0A5C1NC09	Bacteria|Proteobacteria|Gammaproteobacteria|Oceanospirillales|Halomonadaceae|Halomonas	UP000324285	MRSRHLATWVLATCLGLTSMVAMAQDGYRQPLDRIVAVVNEDAIMASDLESRVAQAKARLNTGNVAMPPEQALRSQVLDRMIVEEIEAQRAEKLDLSVDETELNRQVRAVASQNGMTLDQFADAVEADGLTLADVREQIRREMLIMQVQQAEVASRVNITEAEVDGFMQQNPGATRDQARQAIFQSKAGDEMDKWVQQIQGEAFIDNRLNQN
49	A0A5K1I5H9	Bacteria|Proteobacteria|Gammaproteobacteria|Oceanospirillales|Halomonadaceae|Halomonas	UP000326725	MRSRHFATLALALCLTALPLAGQAQEAGLTDSQTASRQTLDRIVAVVNDDAIMHSELEDRVAQARSQIARQQQDVPSDRVLREQVLDRMIVEEIQLQLAHDANLSVDDTELNGQVRAIAENNGMTLDQFADALEADGLSLSVVRDQVRREMMMRQLQQRQVASRVNISEREVDRFVEQEDATREQARQALFQRKVNAEMEEWIQEIRSRAFVDNRLAEG
50	A0A5P9HFX3	Bacteria|Proteobacteria|Gammaproteobacteria|Oceanospirillales|Halomonadaceae|Halomonas	UP000326829	MRSRHFATLLLALTLGAAPLTGLAQAREPLDRIVAVVNDGAIMASQLEDRFVQTKRQLNTQGVDLPPDRVLREQILDRLVVEEIQLQMAREANLSVDDTELNRQVRAIAQSNNMTLDQFADALEADGLSLGVVRDQVRRELLMRELQQRRVGGRVSLSEREVDRFIEQQGGNMSRDQARQALFQRKANDEMEDWVQEIRSDAFVDERLEPNA
51	A0A5P9IKZ0	Bacteria|Proteobacteria|Gammaproteobacteria|Oceanospirillales|Halomonadaceae|Halomonas	UP000327197	MRSRRIATLALALCLSGLPLTGLAQESAYAGRQPLDRIVAVVNEGAIMESQLDDRVAQVRSQLEGRGQATPSHAVLREQVLERMIVEEIQLQMAREANLSVDDTELNRQVRAIAEGNGMTLEQFADALEADGLSLGVVRDQVRRELLMRQLQQRRVASRVDLSEREVDRFVEQQGVSRDQARQALFQRKVGAEMEEWVQEIRSRAFVDERLEAR
52	A0A6I6SIQ3	Bacteria|Proteobacteria|Gammaproteobacteria|Oceanospirillales|Halomonadaceae|Halomonas	UP000464013	MRILPIATLGLALCLGAVPLTAVAQDFQPVQRQSLDRIVAVVNQQAIMQSQLEERMEQARSQLAAQGQGLPPEGMLREHMLEQIILEEIQLQMAADAGLSIDDTSLNRQIREIAERNRMTLDQFADALEADGLSMAAVREEIRREMLLRELQQRQVGGRVNVSNREVERFIEQQGGNVSLDQARQMVFQRKANEALDAWLQEIRAEAFVDNRLANGR
53	A0A6M4FUD8	Bacteria|Proteobacteria|Gammaproteobacteria|Oceanospirillales|Halomonadaceae|Halomonas	UP000501401	MTHKQTVSRRRTHLMAAGLALALGLAAVPLSLQAQEFQPIQRQSLDRIVAVVNQGAIMASELEERVAQTRSQLTAQQIDLPPERVLREQLLEQMILEEIQLQMAREAGLSIDDTELNRQVRAIAESNGMSLEQFADALEADGLALATVREEIRREMVLRELQQRRVGSRVNLSEREVERFMEQEGASRQQAQQALFQRRANEELEVWLQEIRSQAFVDNRLDGR
54	A0A7M1Q7Z9	Bacteria|Proteobacteria|Gammaproteobacteria|Oceanospirillales|Halomonadaceae|Halomonas	UP000595089	MRISPIATLGALGLALCLGAVPLAAMAQEQNFQPVQRQALDRIVAVVNEQAIMQSQLEERMAQARSQLAAQGQQLPPESTLREHVLEQIILEQIQLQMAADAGLSIDDTALNRQIREIAESNGMNLDQFADALEADGLSMATVREEIRREMLLRELHQRQIGGRVNVSNREVERFIEQQGGSVSPDQARQMVFQRKANEALDAWLQEIRAEAFVDNRLASGS
55	A0A7V7FYQ8	Bacteria|Proteobacteria|Gammaproteobacteria|Oceanospirillales|Halomonadaceae|Halomonas	UP000486760	MRIPRLASLGATLGLALCLGVLPFAAQAQDYQPVQRQSLDRIVAVVNQQAIMQSQLEERMAQARSQLAARGQQLPPEAMLREQVLEQIIVEEIQLQMAADAGLSVDDTALNRQIREIAESNGMTLDQFADALEADGLTMSTVREEIRREMLLRELHQRRIGGRVNVSEREVERFMEQQGGNVSREQARQMVFQRKANEALEAWLQEIRAEAFVDNRLAEGR
56	A0A7W5C1B6	Bacteria|Proteobacteria|Gammaproteobacteria|Oceanospirillales|Halomonadaceae|Halomonas	UP000525987	MRSRQLATLLLALLLAATPLTGLAQQVRQPLDRIVAVVNEGAIMASQLEDRFIQTKRQLSARGVELPPDDVLRQQVLDRLVVEEIQLQMAREANLSVDDTELNRQVRAIAQGNNMTLDQFADALEADGLSLGVVRDQVRRELLMREIQQRRVGSRVSLSEREVDRFIEQQGGNMSRDQARQALFQRKANDEMEDWIQEIRSEAFVDERLEPGA
57	A0A7W5EU36	Bacteria|Proteobacteria|Gammaproteobacteria|Oceanospirillales|Halomonadaceae|Halomonas	UP000518892	MRSRQLATLMLGLCLALTPLAGLAQAREPLDRIVAVVNEGAIMASQLEDRLAQTRNRLRARGVELPPEAALREQVLDRMIVEEIQLQMAREANLSVDDTELNRQVRAIAEGNNMTLEQFADALEADGLSLGVVRDQVRRELLMRELQQRRVASRVNLSEREVDRFIEQQGGNVSRDQAREALFQRKVSDEMEAWIQEIRADAFIDERLEPGS
58	A0A7W5GZK6	Bacteria|Proteobacteria|Gammaproteobacteria|Oceanospirillales|Halomonadaceae|Halomonas	UP000563050	MRSRYIATLALALSLAVLPLSGLAQEAGSSDSQPLGRQGLDRIVAVVNDGAIMQSELEARVEQTRSQLARQEQGMPPDAVLRQQVLDRMIVEEIQLQMARDANLSVDDTELNSQVRAIAESNGMTLDQFADALEADGLSLAVVRDQVRRELMMRQLQQRQVASRVNISEREVDRFVEQQGTSREQARQALFQRKVNAEMEEWIQEIRSRAFVDNRLADS
59	A0A7W5K1D6	Bacteria|Proteobacteria|Gammaproteobacteria|Oceanospirillales|Halomonadaceae|Halomonas	UP000553442	MRSRRTARLGAGLLMALCLGGLPLAGQAQSFQSMERQSLDRIVAVVNQGAIMQSELDERIAQARSQLTAQQIDLPPERILREQVLERMIVEEIQLQMAREAGLSIDDTELNRQVRAIAENNGMTLEQFADALEADGLTLSAVREEIRREMVLRDLQQRRVGSRVNLSEREVERFMEQENVGRQQAQQALFQRKANEELEAWLQEIRSQAFVDNRLDGR
60	A0A7X3H2C9	Bacteria|Proteobacteria|Gammaproteobacteria|Oceanospirillales|Halomonadaceae|Halomonas	UP000437638	MNKRNPLMCSTKITTLGRVLGLALCLGIAPITLQAQDFQSTERRVLDRIVAVVDDRAIMQSELDDRLQQVLRQAEGQGASLPSRPALREQVLERMVIEEIQLQKAREANFSVDETELNQQVRRIAESNGMSLDEFADALEADGSSLADVREDIRREMLIRQVQQRQVGGRVSVTERDVERALEQYRQDASQEVQREQVRQALFQRRANEALENWHQEIRSQAFVDIRL
61	A0A7X4W0M9	Bacteria|Proteobacteria|Gammaproteobacteria|Oceanospirillales|Halomonadaceae|Halomonas	UP000448235	MRSRRTPLLAAGLAMALGLAVVPFGTQAQEFTSSQRQALDHIVAVVNEGAIMHSQLEERIAQVRSQMSAQQQELPPERVLREQILEQMILEEIQWQMAEESGLTVDDTELNRQVRGIAERNGMSLEQFADALEADGLTLASVREEIRREITLRQLQQRRVGSRVTLSEREVERFMAQQGATREQAQQALFQRKANAELEAWLQEIRSQAFVDNRLDAR
62	A0A7X4W438	Bacteria|Proteobacteria|Gammaproteobacteria|Oceanospirillales|Halomonadaceae|Halomonas	UP000487929	MRSRRTPFLAAGLAMALGLATVPVTQAQEPPSTQRQALDRIVAVVNEGAIMQSQLEDRLAQVRSQMGAQQQELPPAGTLREQVLEQMILEEIQWQMADEAGLTVDDTDLNRQVRGIAERNGMSLEQFADTLEADGLTLAGVREEIRRELTLRQLQQRRVGSRVNLSEREVERFMEQEGVGREQAQQALFQRKANEELGAWLQEIRSQAFVDNRLDER
63	A0A7Z7HZU6	Bacteria|Proteobacteria|Gammaproteobacteria|Oceanospirillales|Halomonadaceae|Halomonas	UP000218383	MATDRDDVMKMRKTLLARANMLALGSALALGMAATVPLSVQAQTSAPAERQTLDRVVAVVNDGVIMRSELDDRVTQVERQSESRGESLPARDQLESQVLERMIVEEIQLQMARDANISIDDTELNQQVRSIAESNNMTLEEFADAVEADGMTLESVRDNVRREMLMRQVQQRQVSSRVNVSESEVDRMIGPQVGQLGGQGANQEAQREEARQAIFQRRANEELETWEQQIRSQAFVDIRL
64	A0A839V808	Bacteria|Proteobacteria|Gammaproteobacteria|Oceanospirillales|Halomonadaceae|Halomonas	UP000547614	MRSRRIATLALTLCLGALPLAGQAQDASEAQRQPLGRQQLDRIVAVVNEGAIMASQLENRVAQARQQLTGRGVTPPPEETLRRQVLERMIVEEIQLQMAREANLSIDDTELNRQVRAVAESNGMTLEQFADALEADGLSLSVVREQIRRELLMRQLQQRRVAGRVTISEREVDRFLEQQEGGGSRDQARQALFQRKVNDELQAWLQEIRAEAFVDIRLGAN
65	U7NQP3	Bacteria|Proteobacteria|Gammaproteobacteria|Oceanospirillales|Halomonadaceae|Halomonas	UP000017115	MRTRRTPLLATGLAMALGLATLPVGVQAQEFPSTQREALDRIVAVVNEGAIMQSQLEDRLAQVRSQMGAQQQELPPAGALRQQVLEQMILEEIQLQMAEEAGLTVDDTELNRQVRGIAERNGMTLEQFADALEADGLTLASVREEIRRELTLRQLQQRRVGSRVNLSEREVERVMEQEGLGREQAQQRLFQRRANEELDAWLQEIRSQAFIDNRLDAR
66	W1N3F6	Bacteria|Proteobacteria|Gammaproteobacteria|Oceanospirillales|Halomonadaceae|Halomonas	UP000019113	MRSRYIATLVLAVCMGLTSLTAAAQDGYRQSLDRIVAVVNDDAIMQSQLDERVTQAQSRLQSQSVDLPPQEQLREQILERMIVEQIELQRAERLNLSVDDTELNQQVRAVADQNNMTVEQFADMLESQGLSLNSVREQIRHEILILKVQQAEVSSRINISEAEVNRFLQQQGAGATRDQARQAIFQQKAGDELEKWMQEIRGEAFVDNRLNEG
67	W7Q108	Bacteria|Proteobacteria|Gammaproteobacteria|Oceanospirillales|Halomonadaceae|Halomonas	UP000019279	MRIPRIATLGATLALALCLGAVSLTAQAQSFQPVERQSLDRIVAVVNQHAIMESELTDRVELVRSQVSGQGQGLPPESMLREQVLENIIIEEIQLQKARSAGLSVDDTELNRQMRAIAESNGITLEQFADALEADGLTMAAVREEIRREMLMRELHQRQVGSRVSVSEREVERFIEQRGGGVSRDQARQMVFQQKAEEALDAWIQEIRAEAFVDNRLSNSR
68	W7Q726	Bacteria|Proteobacteria|Gammaproteobacteria|Oceanospirillales|Halomonadaceae|Halomonas	UP000019279	MRIPRIATLGASLALALCFGAVSLTVQAQSFQPVERQSLDRIVAVVNQHAIMESELTERVELVRSQVSGQGQGLPPESMLREQVLENIIVEEIQLQMARSAGLSVDDTELNRQMRAIAESNGMTLEQFADALEADGLTMAAVREEIRREMLMRELHQRQVGSRVNVSEREVDRFIEQRGGGMSRDQARQMVFQQKAEEALDAWIQEIRAEAFVDNRLSNSR
69	A0A2W6RX72	Bacteria|Proteobacteria|Gammaproteobacteria|Thiotrichales|Francisellaceae|Francisella	UP000249339	MKFNKSISAVIIGLSLSMMTANPVQWVDRIVVVVNNDVITQRDIEDISTRIARSLPKNEAGKVSAMDIEKMAIGNLIQERLLKQAAENIKIKVSEEDIDQEISKLAKEKNMDVARFYQQIEKEGVSKALLRKTIRDNLMVTHLVKSVSGGGPNVSDQEIQQLLEQNHMQANQQNVAQAKQYIIQAKNQQLLGSILQEMQKAALIEYRKKPY
70	A0A1H3Y4E1	Bacteria|Proteobacteria|Gammaproteobacteria|Thiotrichales|Thiotrichaceae|Thiothrix	UP000199397	MDMNKLTLSPLLSATALALLLTVHPVQADNTATPLDQIAAVVNSDVVMMSEAQQRAQILRSSSQAAASLAAPVLLKQAVDNLILEKLQIQQADAAGIQIDDVTLNKTIAGIAQRNQLSLPAFQQALQQEGIDYAEFREQTRRKLMADALRKREVERRVQATSAEAAGTQAEEQFQAWLQELRNEAYVEYRIPVERSGLTLQ
71	A0A1Y1QP90	Bacteria|Proteobacteria|Gammaproteobacteria|Thiotrichales|Thiotrichaceae|Thiothrix	UP000192491	MNKLIFSPLLNAAVFAMVLTVQAVQAEDATPLDQIAAVVNSDVIMMSEAQERAQRLRTANPAAASLAAPALLKQAVDNLILEKLQLQQANTAGIQIDDVTLNKMIATIAQRNQLSLPAFQQALQQEGIDYSDFREQTRRKLMADALRKREVERRVQATATDPEAADAQAEEQFQAWLQELRNAAYVEYRIPVENGGLTLQ
72	A0A656HBH8	Bacteria|Proteobacteria|Gammaproteobacteria|Thiotrichales|Thiotrichaceae|Thiothrix	UP000005317	MDMNKAKFLPRLGATALFLVLASPPLRADNSVPLDQIAAVVNSDVVMLSEAHQRAQVLRTSSKAAASLAPQALLKTAVDNLIMERLQTQKAEASGIQIDDVTLNKAIESIASQNKLSLPAFQQALQQEGIDYAEFREQTRRKLMADALRKRELRNRLQASGAQESDAAVEQQYQAWLLELRNGAYIEYRIPVETGSGLKLH
73	A0A7L6APU1	Bacteria|Proteobacteria|Gammaproteobacteria|Thiotrichales|Thiotrichaceae|Thiothrix	UP000510621	MRADNGVPLDQIAAIVNSDAVMLSEARQRAAVLRASSQAAASLAPQALLKLAVDNLIMERLQMQKAETAGIQIDDVTLNKAIETIAQQNKLSMPAFQQALQKEGINYAEFREQTRHKLMADALRKRELRNRVKAADGENEALVEQQYQSWLLELRNDAYIEYRIPVETNNSLRLR

## Sheet: Fig. 2
	apo-OmpX			OmpX+SurA-WT			OmpX+SurA-core
	Histogram	BVA		Histogram	BVA		Histogram	BVA
	Eraw	Eraw (x)	si (y)	Eraw	Eraw (x)	si (y)	Eraw	Eraw (x)	si (y)
	0.765	0.765	0.304	0.711	0.711	0.242	0.8	0.8	0.2
	0.967	0.967	0.075	0.511	0.511	0.29	0.351	0.351	0.296
	0.874	0.874	0.133	0.445	0.445	0.17	0.38	0.38	0.218
	0.65	0.65	0.368	0.548	0.548	0.283	0.334	0.334	0.207
	0.476	0.476	0.383	0.9	0.9	0.167	0.362	0.362	0.247
	0.96	0.96	0.08	0.3	0.3	0.283	0.408	0.408	0.204
	0.51	0.51	0.371	0.933	0.933	0.094	0.564	0.564	0.206
	0.947	0.947	0.088	0.648	0.648	0.273	0.325	0.325	0.23
	0.871	0.871	0.136	0.659	0.659	0.227	0.671	0.671	0.213
	0.779	0.779	0.229	0.42	0.42	0.244	0.308	0.308	0.186
	0.953	0.953	0.109	0.827	0.827	0.161	0.37	0.37	0.212
	0.853	0.853	0.171	0.918	0.918	0.12	0.937	0.937	0.113
	0.8	0.8	0.163	0.667	0.667	0.229	0.579	0.579	0.267
	0.887	0.887	0.141	0.618	0.618	0.254	0.645	0.645	0.268
	0.693	0.693	0.334	0.705	0.705	0.236	0.444	0.444	0.217
	0.727	0.727	0.238	0.67	0.67	0.256	0.482	0.482	0.248
	0.971	0.971	0.07	0.523	0.523	0.249	0.309	0.309	0.247
	0.778	0.778	0.187	0.467	0.467	0.304	0.33	0.33	0.285
	0.684	0.684	0.223	0.651	0.651	0.255	0.812	0.812	0.187
	0.954	0.954	0.115	0.715	0.715	0.173	0.313	0.313	0.203
	0.844	0.844	0.139	0.59	0.59	0.264	0.337	0.337	0.216
	0.66	0.66	0.276	0.5	0.5	0.231	0.836	0.836	0.142
	0.687	0.687	0.242	0.604	0.604	0.256	0.818	0.818	0.199
	0.825	0.825	0.179	0.552	0.552	0.222	0.533	0.533	0.155
	0.857	0.857	0.206	0.895	0.895	0.15	0.65	0.65	0.253
	0.759	0.759	0.208	0.745	0.745	0.165	0.909	0.909	0.1
	0.7	0.7	0.173	0.46	0.46	0.246	0.408	0.408	0.196
	0.893	0.893	0.177	0.709	0.709	0.178	0.733	0.733	0.291
	0.916	0.916	0.124	0.4	0.4	0.2	0.417	0.417	0.228
	0.94	0.94	0.111	0.486	0.486	0.304	0.731	0.731	0.269
	0.7	0.7	0.269	0.691	0.691	0.231	0.4	0.4	0.226
	0.769	0.769	0.26	0.643	0.643	0.236	0.276	0.276	0.2
	0.81	0.81	0.217	0.772	0.772	0.266	0.333	0.333	0.258
	0.833	0.833	0.167	0.477	0.477	0.166	0.336	0.336	0.244
	0.745	0.745	0.227	0.838	0.838	0.176	0.594	0.594	0.247
	0.72	0.72	0.183	0.559	0.559	0.243	0.704	0.704	0.227
	0.904	0.904	0.161	0.42	0.42	0.268	0.414	0.414	0.267
	0.857	0.857	0.126	0.622	0.622	0.199	0.871	0.871	0.187
	0.8	0.8	0.184	0.779	0.779	0.144	0.548	0.548	0.283
	0.886	0.886	0.146	0.813	0.813	0.249	0.717	0.717	0.22
	0.912	0.912	0.141	0.775	0.775	0.185	0.328	0.328	0.232
	0.794	0.794	0.252	0.606	0.606	0.275	0.451	0.451	0.284
	0.906	0.906	0.121	0.459	0.459	0.289	0.387	0.387	0.31
	0.965	0.965	0.076	0.571	0.571	0.257	0.447	0.447	0.261
	0.9	0.9	0.149	0.722	0.722	0.178	0.386	0.386	0.282
	0.68	0.68	0.265	0.521	0.521	0.265	0.61	0.61	0.251
	0.916	0.916	0.118	0.6	0.6	0.234	0.657	0.657	0.2
	0.863	0.863	0.195	0.489	0.489	0.206	0.448	0.448	0.206
	0.567	0.567	0.26	0.704	0.704	0.254	0.5	0.5	0.28
	0.667	0.667	0.363	0.411	0.411	0.226	0.619	0.619	0.251
	0.859	0.859	0.178	0.7	0.7	0.286	0.576	0.576	0.265
	0.95	0.95	0.087	0.625	0.625	0.233	0.653	0.653	0.233
	0.895	0.895	0.119	0.638	0.638	0.236	0.433	0.433	0.221
	0.765	0.765	0.192	0.541	0.541	0.225	0.48	0.48	0.305
	0.768	0.768	0.209	0.741	0.741	0.179	0.51	0.51	0.245
	0.884	0.884	0.15	0.37	0.37	0.239	0.517	0.517	0.246
	0.84	0.84	0.182	0.571	0.571	0.283	0.648	0.648	0.227
	0.763	0.763	0.237	0.812	0.812	0.184	0.709	0.709	0.188
	0.467	0.467	0.391	0.712	0.712	0.197	0.755	0.755	0.225
	0.821	0.821	0.202	0.664	0.664	0.224	0.408	0.408	0.183
	0.747	0.747	0.2	0.578	0.578	0.254	0.774	0.774	0.203
	0.873	0.873	0.15	0.767	0.767	0.226	0.89	0.89	0.161
	0.916	0.916	0.099	0.409	0.409	0.195	0.876	0.876	0.169
	0.956	0.956	0.083	0.696	0.696	0.295	0.838	0.838	0.203
	0.733	0.733	0.2	0.464	0.464	0.224	0.467	0.467	0.249
	0.747	0.747	0.171	0.293	0.293	0.203	0.842	0.842	0.19
	0.2	0.2	0.214	0.3	0.3	0.191	0.783	0.783	0.199
	0.844	0.844	0.206	0.943	0.943	0.109	0.288	0.288	0.247
	0.804	0.804	0.158	0.656	0.656	0.239	0.457	0.457	0.281
	0.825	0.825	0.185	0.638	0.638	0.219	0.518	0.518	0.228
	0.853	0.853	0.154	0.432	0.432	0.303	0.393	0.393	0.232
	0.686	0.686	0.247	0.7	0.7	0.385	0.593	0.593	0.253
	0.705	0.705	0.21	0.411	0.411	0.179	0.753	0.753	0.2
	0.6	0.6	0.235	0.8	0.8	0.173	0.8	0.8	0.172
	0.747	0.747	0.219	0.481	0.481	0.258	0.825	0.825	0.171
	0.771	0.771	0.205	0.46	0.46	0.201	0.681	0.681	0.267
	0.712	0.712	0.227	0.715	0.715	0.226	0.8	0.8	0.174
	0.776	0.776	0.226	0.537	0.537	0.25	0.4	0.4	0.263
	0.667	0.667	0.189	0.541	0.541	0.194	0.517	0.517	0.328
	0.8	0.8	0.238	0.533	0.533	0.199	0.365	0.365	0.23
	0.836	0.836	0.206	0.645	0.645	0.199	0.637	0.637	0.288
	0.826	0.826	0.287	0.664	0.664	0.292	0.388	0.388	0.218
	0.635	0.635	0.192	0.617	0.617	0.262	0.383	0.383	0.27
	0.838	0.838	0.176	0.417	0.417	0.237	0.424	0.424	0.273
	0.495	0.495	0.346	0.46	0.46	0.254	0.64	0.64	0.174
	0.914	0.914	0.146	0.476	0.476	0.209	0.3	0.3	0.214
	0.925	0.925	0.131	0.826	0.826	0.18	0.459	0.459	0.203
	0.987	0.987	0.05	0.4	0.4	0.194	0.924	0.924	0.097
	0.924	0.924	0.131	0.771	0.771	0.266	0.644	0.644	0.227
	0.732	0.732	0.221	0.57	0.57	0.265	0.337	0.337	0.215
	0.682	0.682	0.239	0.481	0.481	0.274	0.656	0.656	0.199
	0.494	0.494	0.344	0.78	0.78	0.178	0.509	0.509	0.188
	0.832	0.832	0.197	0.733	0.733	0.229	0.247	0.247	0.175
	0.84	0.84	0.224	0.55	0.55	0.252	0.608	0.608	0.204
	0.929	0.929	0.096	0.612	0.612	0.222	0.568	0.568	0.249
	0.786	0.786	0.141	0.59	0.59	0.258	0.6	0.6	0.234
	0.812	0.812	0.187	0.469	0.469	0.241	0.576	0.576	0.302
	0.544	0.544	0.404	0.523	0.523	0.262	0.76	0.76	0.196
	0.952	0.952	0.102	0.618	0.618	0.225	0.659	0.659	0.282
	0.69	0.69	0.349	0.533	0.533	0.322	0.727	0.727	0.261
	0.59	0.59	0.305	0.691	0.691	0.318	0.347	0.347	0.233
	0.853	0.853	0.136	0.862	0.862	0.198	0.397	0.397	0.263
	0.682	0.682	0.287	0.82	0.82	0.209	0.408	0.408	0.241
	0.548	0.548	0.365	0.576	0.576	0.219	0.331	0.331	0.225
	0.887	0.887	0.142	0.678	0.678	0.321	0.6	0.6	0.25
	0.64	0.64	0.408	0.428	0.428	0.222	0.443	0.443	0.295
	0.927	0.927	0.114	0.795	0.795	0.195	0.603	0.603	0.204
	0.52	0.52	0.288	0.8	0.8	0.274	0.657	0.657	0.238
	0.727	0.727	0.267	0.752	0.752	0.214	0.467	0.467	0.304
	0.844	0.844	0.142	0.465	0.465	0.23	0.489	0.489	0.24
	0.507	0.507	0.406	0.684	0.684	0.232	0.39	0.39	0.272
	0.827	0.827	0.191	0.508	0.508	0.249	0.652	0.652	0.235
	0.821	0.821	0.182	0.474	0.474	0.225	0.43	0.43	0.203
	0.947	0.947	0.088	0.525	0.525	0.25	0.502	0.502	0.248
	0.906	0.906	0.183	0.776	0.776	0.242	0.269	0.269	0.239
	0.558	0.558	0.277	0.555	0.555	0.208	0.291	0.291	0.266
	0.909	0.909	0.144	0.387	0.387	0.19	0.6	0.6	0.298
	0.592	0.592	0.301	0.391	0.391	0.336	0.158	0.158	0.163
	0.416	0.416	0.317	0.629	0.629	0.198	0.59	0.59	0.286
	0.442	0.442	0.281	0.522	0.522	0.262	0.529	0.529	0.216
	0.706	0.706	0.207	0.844	0.844	0.157	0.392	0.392	0.211
	0.705	0.705	0.236	0.755	0.755	0.195	0.633	0.633	0.233
	0.662	0.662	0.262	0.665	0.665	0.233	0.812	0.812	0.232
	0.871	0.871	0.122	0.46	0.46	0.229	0.536	0.536	0.251
	0.882	0.882	0.12	0.272	0.272	0.23	0.383	0.383	0.257
	0.345	0.345	0.337	0.705	0.705	0.228	0.892	0.892	0.138
	0.583	0.583	0.3	0.4	0.4	0.247	0.488	0.488	0.205
	0.404	0.404	0.27	0.675	0.675	0.222	0.52	0.52	0.194
	0.89	0.89	0.145	0.295	0.295	0.266	0.433	0.433	0.229
	0.7	0.7	0.184	0.794	0.794	0.23	0.706	0.706	0.195
	0.871	0.871	0.136	0.621	0.621	0.233	0.393	0.393	0.25
	0.727	0.727	0.196	0.524	0.524	0.283	0.405	0.405	0.264
	0.903	0.903	0.125	0.658	0.658	0.274	0.618	0.618	0.293
	0.81	0.81	0.2	0.693	0.693	0.277	0.581	0.581	0.259
	0.343	0.343	0.333	0.591	0.591	0.232	0.905	0.905	0.119
	0.914	0.914	0.181	0.616	0.616	0.246	0.589	0.589	0.309
	0.829	0.829	0.188	0.813	0.813	0.19	0.457	0.457	0.206
	0.842	0.842	0.201	0.5	0.5	0.212	0.831	0.831	0.19
	0.371	0.371	0.278	0.388	0.388	0.2	0.577	0.577	0.268
	0.8	0.8	0.155	0.318	0.318	0.228	0.429	0.429	0.271
	0.776	0.776	0.193	0.362	0.362	0.229	0.543	0.543	0.261
	0.928	0.928	0.125	0.633	0.633	0.321	0.641	0.641	0.199
	0.763	0.763	0.172	0.872	0.872	0.16	0.871	0.871	0.118
	0.75	0.75	0.26	0.809	0.809	0.195	0.462	0.462	0.247
	0.733	0.733	0.189	0.51	0.51	0.293	0.27	0.27	0.171
	0.882	0.882	0.169	0.572	0.572	0.291	0.669	0.669	0.235
	0.246	0.246	0.198	0.663	0.663	0.216	0.479	0.479	0.321
	0.9	0.9	0.134	0.32	0.32	0.279	0.532	0.532	0.252
	0.9	0.9	0.137	0.776	0.776	0.193	0.338	0.338	0.258
	0.493	0.493	0.241	0.481	0.481	0.251	0.507	0.507	0.205
	0.856	0.856	0.143	0.269	0.269	0.231	0.536	0.536	0.224
	0.764	0.764	0.177	0.595	0.595	0.271	0.36	0.36	0.25
	0.787	0.787	0.242	0.744	0.744	0.25	0.762	0.762	0.252
	0.859	0.859	0.178	0.676	0.676	0.228	0.344	0.344	0.261
	0.64	0.64	0.312	0.393	0.393	0.23	0.248	0.248	0.246
	0.581	0.581	0.232	0.65	0.65	0.233	0.426	0.426	0.272
	0.745	0.745	0.183	0.88	0.88	0.15	0.65	0.65	0.269
	0.676	0.676	0.185	0.621	0.621	0.204	0.864	0.864	0.185
	0.832	0.832	0.197	0.739	0.739	0.191	0.55	0.55	0.194
	0.8	0.8	0.159	0.8	0.8	0.163	0.813	0.813	0.186
	0.767	0.767	0.18	0.618	0.618	0.269	0.53	0.53	0.255
	0.694	0.694	0.155	0.683	0.683	0.23	0.702	0.702	0.246
	0.833	0.833	0.125	0.764	0.764	0.251	0.456	0.456	0.239
	0.856	0.856	0.146	0.739	0.739	0.246	0.5	0.5	0.3
	0.871	0.871	0.193	0.422	0.422	0.237	0.69	0.69	0.237
	0.765	0.765	0.208	0.331	0.331	0.231	0.405	0.405	0.194
	0.7	0.7	0.328	0.632	0.632	0.248	0.8	0.8	0.197
	0.562	0.562	0.347	0.733	0.733	0.205	0.548	0.548	0.253
	0.675	0.675	0.315	0.281	0.281	0.251	0.692	0.692	0.249
	0.8	0.8	0.163	0.41	0.41	0.249	0.619	0.619	0.262
	0.967	0.967	0.111	0.46	0.46	0.323	0.473	0.473	0.29
	0.791	0.791	0.125	0.6	0.6	0.22	0.394	0.394	0.244
	0.771	0.771	0.237	0.684	0.684	0.262	0.678	0.678	0.219
	0.678	0.678	0.307	0.516	0.516	0.27	0.822	0.822	0.147
	0.779	0.779	0.163	0.711	0.711	0.26	0.385	0.385	0.248
	0.893	0.893	0.144	0.69	0.69	0.195	0.351	0.351	0.245
	0.927	0.927	0.119	0.674	0.674	0.28	0.51	0.51	0.258
	0.808	0.808	0.238	0.491	0.491	0.221	0.473	0.473	0.262
	0.695	0.695	0.199	0.736	0.736	0.176	0.453	0.453	0.233
	0.878	0.878	0.097	0.923	0.923	0.12	0.643	0.643	0.263
	0.85	0.85	0.132	0.882	0.882	0.143	0.765	0.765	0.219
	0.88	0.88	0.176	0.855	0.855	0.169	0.783	0.783	0.191
	0.882	0.882	0.154	0.904	0.904	0.132	0.485	0.485	0.261
	0.812	0.812	0.18	0.891	0.891	0.131	0.691	0.691	0.239
	0.887	0.887	0.173	0.874	0.874	0.153	0.258	0.258	0.234
	0.952	0.952	0.122	0.812	0.812	0.217	0.459	0.459	0.282
	0.747	0.747	0.337	0.848	0.848	0.15	0.647	0.647	0.257
	0.47	0.47	0.376	0.748	0.748	0.197	0.533	0.533	0.221
	0.875	0.875	0.139	0.838	0.838	0.194	0.865	0.865	0.157
	0.189	0.189	0.2	0.7	0.7	0.198	0.336	0.336	0.227
	0.776	0.776	0.204	0.511	0.511	0.285	0.68	0.68	0.204
	0.886	0.886	0.158	0.866	0.866	0.163	0.338	0.338	0.158
	0.625	0.625	0.211	0.865	0.865	0.17	0.282	0.282	0.225
	0.787	0.787	0.183	0.815	0.815	0.188	0.637	0.637	0.261
	0.753	0.753	0.233	0.903	0.903	0.111	0.552	0.552	0.254
	0.808	0.808	0.174	0.553	0.553	0.287	0.623	0.623	0.268
	0.6	0.6	0.289	0.787	0.787	0.158	0.945	0.945	0.108
	0.918	0.918	0.138	0.771	0.771	0.174	0.693	0.693	0.191
	0.738	0.738	0.183	0.75	0.75	0.24	0.79	0.79	0.223
	0.836	0.836	0.231	0.8	0.8	0.189	0.6	0.6	0.263
	0.67	0.67	0.308	0.677	0.677	0.278	0.844	0.844	0.206
	0.871	0.871	0.152	0.664	0.664	0.237	0.611	0.611	0.248
	0.914	0.914	0.158	0.452	0.452	0.259	0.442	0.442	0.264
	0.914	0.914	0.146	0.504	0.504	0.227	0.416	0.416	0.212
	0.779	0.779	0.224	0.41	0.41	0.279	0.6	0.6	0.229
	0.859	0.859	0.178	0.528	0.528	0.218	0.391	0.391	0.259
	0.908	0.908	0.133	0.736	0.736	0.217	0.7	0.7	0.241
	0.95	0.95	0.087	0.789	0.789	0.226	0.464	0.464	0.26
	0.367	0.367	0.285	0.696	0.696	0.22	0.265	0.265	0.236
	0.907	0.907	0.1	0.563	0.563	0.237	0.383	0.383	0.162
	0.77	0.77	0.158	0.592	0.592	0.208	0.288	0.288	0.198
	0.717	0.717	0.229	0.314	0.314	0.21	0.324	0.324	0.234
	0.749	0.749	0.255	0.412	0.412	0.264	0.427	0.427	0.258
	0.887	0.887	0.173	0.55	0.55	0.227	0.662	0.662	0.237
	0.832	0.832	0.218	0.644	0.644	0.31	0.503	0.503	0.276
	0.9	0.9	0.148	0.433	0.433	0.262	0.365	0.365	0.241
	0.76	0.76	0.196	0.408	0.408	0.274	0.95	0.95	0.087
	0.933	0.933	0.094	0.347	0.347	0.274	0.565	0.565	0.248
	0.962	0.962	0.078	0.842	0.842	0.163	0.766	0.766	0.175
	0.613	0.613	0.396	0.88	0.88	0.139	0.635	0.635	0.276
	0.565	0.565	0.348	0.78	0.78	0.199	0.553	0.553	0.261
	0.809	0.809	0.191	0.505	0.505	0.228	0.319	0.319	0.276
	0.75	0.75	0.225	0.25	0.25	0.199	0.318	0.318	0.206
	0.8	0.8	0.163	0.429	0.429	0.291	0.548	0.548	0.249
	0.585	0.585	0.288	0.61	0.61	0.227	0.452	0.452	0.215
	0.856	0.856	0.198	0.74	0.74	0.211	0.419	0.419	0.275
	0.788	0.788	0.174	0.59	0.59	0.293	0.306	0.306	0.248
	0.568	0.568	0.308	0.544	0.544	0.297	0.555	0.555	0.225
	0.711	0.711	0.251	0.733	0.733	0.189	0.82	0.82	0.166
	0.509	0.509	0.318	0.686	0.686	0.28	0.648	0.648	0.204
	0.84	0.84	0.15	0.762	0.762	0.236	0.5	0.5	0.257
	0.933	0.933	0.158	0.35	0.35	0.26	0.274	0.274	0.174
	0.763	0.763	0.194	0.394	0.394	0.216	0.376	0.376	0.229
	0.482	0.482	0.35	0.426	0.426	0.285	0.429	0.429	0.257
	0.671	0.671	0.237	0.594	0.594	0.227	0.432	0.432	0.134
	0.777	0.777	0.21	0.702	0.702	0.218	0.479	0.479	0.291
	0.688	0.688	0.229	0.92	0.92	0.142	0.691	0.691	0.226
	0.568	0.568	0.339	0.925	0.925	0.12	0.417	0.417	0.216
	0.875	0.875	0.139	0.573	0.573	0.229	0.341	0.341	0.216
	0.811	0.811	0.152	0.372	0.372	0.221	0.821	0.821	0.158
	0.835	0.835	0.152	0.878	0.878	0.151	0.485	0.485	0.284
	0.9	0.9	0.125	0.538	0.538	0.247	0.64	0.64	0.265
	0.929	0.929	0.152	0.755	0.755	0.199	0.9	0.9	0.153
	0.887	0.887	0.158	0.604	0.604	0.22	0.406	0.406	0.238
	0.929	0.929	0.118	0.708	0.708	0.178	0.408	0.408	0.232
	0.827	0.827	0.217	0.579	0.579	0.169	0.6	0.6	0.298
	0.844	0.844	0.157	0.641	0.641	0.248	0.786	0.786	0.177
	0.777	0.777	0.178	0.421	0.421	0.253	0.764	0.764	0.193
	0.917	0.917	0.14	0.686	0.686	0.227	0.419	0.419	0.206
	0.717	0.717	0.27	0.779	0.779	0.209	0.687	0.687	0.165
	0.652	0.652	0.209	0.541	0.541	0.228	0.681	0.681	0.199
	0.35	0.35	0.427	0.609	0.609	0.227	0.645	0.645	0.225
	0.906	0.906	0.155	0.829	0.829	0.152	0.282	0.282	0.307
	0.836	0.836	0.178	0.65	0.65	0.287	0.348	0.348	0.191
	0.93	0.93	0.095	0.529	0.529	0.237	0.755	0.755	0.248
	0.767	0.767	0.153	0.68	0.68	0.253	0.706	0.706	0.284
	0.512	0.512	0.3	0.478	0.478	0.222	0.331	0.331	0.272
	0.847	0.847	0.154	0.233	0.233	0.229	0.367	0.367	0.229
	0.537	0.537	0.356	0.71	0.71	0.184	0.471	0.471	0.274
	0.886	0.886	0.164	0.645	0.645	0.242	0.289	0.289	0.223
	0.709	0.709	0.239	0.724	0.724	0.195	0.375	0.375	0.323
	0.813	0.813	0.182	0.8	0.8	0.153	0.584	0.584	0.211
	0.788	0.788	0.16	0.322	0.322	0.26	0.5	0.5	0.313
	0.707	0.707	0.305	0.4	0.4	0.218	0.322	0.322	0.281
	0.656	0.656	0.239	0.724	0.724	0.18	0.26	0.26	0.22
	0.326	0.326	0.198	0.35	0.35	0.222	0.636	0.636	0.241
	0.72	0.72	0.271	0.877	0.877	0.167	0.65	0.65	0.209
	0.8	0.8	0.179	0.532	0.532	0.279	0.463	0.463	0.236
	0.775	0.775	0.198	0.629	0.629	0.244	0.298	0.298	0.21
	0.806	0.806	0.193	0.51	0.51	0.239	0.396	0.396	0.253
	0.621	0.621	0.297	0.4	0.4	0.221	0.705	0.705	0.199
	0.8	0.8	0.268	0.456	0.456	0.248	0.652	0.652	0.206
	0.857	0.857	0.153	0.259	0.259	0.178	0.438	0.438	0.285
	0.886	0.886	0.146	0.306	0.306	0.248	0.411	0.411	0.2
	0.789	0.789	0.208	0.657	0.657	0.237	0.84	0.84	0.136
	0.8	0.8	0.163	0.318	0.318	0.223	0.911	0.911	0.126
	0.894	0.894	0.155	0.652	0.652	0.238	0.4	0.4	0.263
	0.88	0.88	0.179	0.426	0.426	0.279	0.554	0.554	0.285
	0.722	0.722	0.165	0.481	0.481	0.22	0.786	0.786	0.216
	0.753	0.753	0.2	0.511	0.511	0.244	0.6	0.6	0.251
	0.654	0.654	0.328	0.426	0.426	0.215	0.451	0.451	0.247
	0.976	0.976	0.064	0.8	0.8	0.137	0.648	0.648	0.261
	0.856	0.856	0.146	0.519	0.519	0.226	0.712	0.712	0.22
	0.889	0.889	0.166	0.743	0.743	0.206	0.526	0.526	0.174
	0.537	0.537	0.26	0.726	0.726	0.162	0.474	0.474	0.355
	0.814	0.814	0.119	0.801	0.801	0.215	0.686	0.686	0.21
	0.755	0.755	0.201	0.553	0.553	0.257	0.667	0.667	0.225
	0.937	0.937	0.131	0.755	0.755	0.202	0.85	0.85	0.218
	0.912	0.912	0.141	0.708	0.708	0.235	0.767	0.767	0.224
	0.956	0.956	0.142	0.8	0.8	0.158	0.271	0.271	0.236
	0.662	0.662	0.344	0.248	0.248	0.163	0.63	0.63	0.288
	0.822	0.822	0.175	0.816	0.816	0.215	0.878	0.878	0.151
	0.876	0.876	0.131	0.774	0.774	0.207	0.483	0.483	0.213
	0.915	0.915	0.14	0.304	0.304	0.269	0.732	0.732	0.185
	0.619	0.619	0.38	0.652	0.652	0.272	0.288	0.288	0.212
	0.853	0.853	0.171	0.582	0.582	0.241	0.527	0.527	0.261
	0.467	0.467	0.37	0.758	0.758	0.211	0.66	0.66	0.243
	0.819	0.819	0.162	0.421	0.421	0.17	0.59	0.59	0.257
	0.987	0.987	0.05	0.453	0.453	0.233	0.391	0.391	0.239
	0.811	0.811	0.182	0.618	0.618	0.241	0.406	0.406	0.23
	0.896	0.896	0.155	0.498	0.498	0.232	0.314	0.314	0.214
	0.759	0.759	0.186	0.607	0.607	0.197	0.311	0.311	0.277
	0.85	0.85	0.132	0.624	0.624	0.18	0.293	0.293	0.254
	0.811	0.811	0.185	0.756	0.756	0.217	0.382	0.382	0.248
	0.694	0.694	0.229	0.536	0.536	0.221	0.485	0.485	0.272
	0.96	0.96	0.08	0.267	0.267	0.224	0.648	0.648	0.221
	0.857	0.857	0.14	0.643	0.643	0.271	0.525	0.525	0.218
	0.821	0.821	0.152	0.421	0.421	0.144	0.272	0.272	0.203
	0.871	0.871	0.136	0.644	0.644	0.206	0.517	0.517	0.258
	0.3	0.3	0.295	0.587	0.587	0.225	0.613	0.613	0.253
	0.65	0.65	0.357	0.388	0.388	0.193	0.496	0.496	0.263
	0.493	0.493	0.357	0.882	0.882	0.098	0.333	0.333	0.189
	0.867	0.867	0.14	0.683	0.683	0.199	0.506	0.506	0.203
	0.3	0.3	0.361	0.34	0.34	0.215	0.48	0.48	0.223
	0.9	0.9	0.122	0.562	0.562	0.306	0.29	0.29	0.263
	0.808	0.808	0.196	0.357	0.357	0.212	0.346	0.346	0.249
	0.771	0.771	0.219	0.678	0.678	0.232	0.225	0.225	0.299
	0.295	0.295	0.32	0.472	0.472	0.203	0.482	0.482	0.239
	0.788	0.788	0.232	0.522	0.522	0.251	0.331	0.331	0.258
	0.876	0.876	0.157	0.745	0.745	0.21	0.288	0.288	0.205
	0.8	0.8	0.256	0.728	0.728	0.225	0.386	0.386	0.287
	0.867	0.867	0.094	0.467	0.467	0.257	0.508	0.508	0.226
	0.881	0.881	0.125	0.778	0.778	0.147	0.375	0.375	0.296
	0.811	0.811	0.189	0.43	0.43	0.292	0.36	0.36	0.224
	0.75	0.75	0.209	0.548	0.548	0.222	0.331	0.331	0.228
	0.6	0.6	0.417	0.592	0.592	0.23	0.67	0.67	0.182
	0.876	0.876	0.19	0.713	0.713	0.278	0.916	0.916	0.118
	0.81	0.81	0.218	0.425	0.425	0.222	0.782	0.782	0.228
	0.916	0.916	0.176	0.794	0.794	0.197	0.518	0.518	0.26
	0.958	0.958	0.081	0.661	0.661	0.217	0.514	0.514	0.245
	0.458	0.458	0.374	0.782	0.782	0.202	0.627	0.627	0.315
	0.812	0.812	0.26	0.423	0.423	0.224	0.357	0.357	0.285
	0.642	0.642	0.28	0.6	0.6	0.234	0.726	0.726	0.253
	0.9	0.9	0.124	0.385	0.385	0.228	0.49	0.49	0.293
	0.61	0.61	0.257	0.449	0.449	0.207	0.374	0.374	0.242
	0.638	0.638	0.294	0.483	0.483	0.213	0.824	0.824	0.226
	0.884	0.884	0.187	0.429	0.429	0.223	0.248	0.248	0.214
	0.9	0.9	0.1	0.76	0.76	0.215	0.878	0.878	0.136
	0.82	0.82	0.199	0.565	0.565	0.241	0.321	0.321	0.225
	0.408	0.408	0.307	0.509	0.509	0.3	0.911	0.911	0.152
	0.712	0.712	0.2	0.722	0.722	0.151	0.713	0.713	0.229
	0.533	0.533	0.355	0.733	0.733	0.237	0.767	0.767	0.213
	0.667	0.667	0.374	0.481	0.481	0.254	0.285	0.285	0.244
	0.943	0.943	0.09	0.593	0.593	0.168	0.543	0.543	0.265
	0.442	0.442	0.258	0.618	0.618	0.262	0.525	0.525	0.237
	0.637	0.637	0.25	0.642	0.642	0.248	0.251	0.251	0.196
	0.537	0.537	0.291	0.7	0.7	0.153	0.375	0.375	0.279
	0.65	0.65	0.253	0.44	0.44	0.258	0.687	0.687	0.229
	0.853	0.853	0.225	0.829	0.829	0.225	0.832	0.832	0.175
	0.9	0.9	0.12	0.45	0.45	0.267	0.726	0.726	0.208
	0.812	0.812	0.304	0.885	0.885	0.159	0.423	0.423	0.169
	0.81	0.81	0.157	0.73	0.73	0.287	0.455	0.455	0.257
	0.546	0.546	0.296	0.705	0.705	0.236	0.576	0.576	0.349
	0.911	0.911	0.099	0.613	0.613	0.324	0.34	0.34	0.201
	0.873	0.873	0.196	0.715	0.715	0.191	0.442	0.442	0.245
	0.952	0.952	0.085	0.778	0.778	0.23	0.22	0.22	0.25
	0.694	0.694	0.189	0.812	0.812	0.206	0.719	0.719	0.234
	0.76	0.76	0.189	0.51	0.51	0.313	0.609	0.609	0.234
	0.98	0.98	0.06	0.4	0.4	0.258	0.741	0.741	0.225
	0.937	0.937	0.093	0.512	0.512	0.241	0.786	0.786	0.182
	0.79	0.79	0.18	0.682	0.682	0.187	0.359	0.359	0.206
	0.768	0.768	0.245	0.8	0.8	0.172	0.875	0.875	0.171
	0.583	0.583	0.182	0.664	0.664	0.257	0.504	0.504	0.266
	0.684	0.684	0.339	0.432	0.432	0.321	0.405	0.405	0.228
	0.765	0.765	0.23	0.371	0.371	0.229	0.626	0.626	0.282
	0.78	0.78	0.209	0.458	0.458	0.276	0.663	0.663	0.237
	0.87	0.87	0.171	0.73	0.73	0.233	0.33	0.33	0.251
	0.89	0.89	0.118	0.789	0.789	0.21	0.422	0.422	0.21
	0.836	0.836	0.223	0.609	0.609	0.26	0.713	0.713	0.205
	0.736	0.736	0.221	0.644	0.644	0.183	0.627	0.627	0.258
	0.822	0.822	0.162	0.76	0.76	0.233	0.41	0.41	0.238
	0.835	0.835	0.208	0.697	0.697	0.201	0.547	0.547	0.258
	0.928	0.928	0.111	0.681	0.681	0.257	0.6	0.6	0.256
	0.894	0.894	0.1	0.46	0.46	0.246	0.88	0.88	0.122
	0.618	0.618	0.282	0.64	0.64	0.273	0.421	0.421	0.25
	0.625	0.625	0.282	0.6	0.6	0.219	0.553	0.553	0.212
	0.79	0.79	0.186	0.75	0.75	0.166	0.718	0.718	0.211
	0.808	0.808	0.171	0.741	0.741	0.191	0.636	0.636	0.246
	0.811	0.811	0.205	0.522	0.522	0.248	0.49	0.49	0.313
	0.867	0.867	0.143	0.65	0.65	0.25	0.533	0.533	0.283
	0.834	0.834	0.162	0.533	0.533	0.311	0.444	0.444	0.231
	0.751	0.751	0.223	0.587	0.587	0.223	0.529	0.529	0.236
	0.748	0.748	0.183	0.624	0.624	0.236	0.861	0.861	0.15
	0.653	0.653	0.247	0.909	0.909	0.154	0.614	0.614	0.249
	0.867	0.867	0.163	0.67	0.67	0.163	0.509	0.509	0.269
	0.832	0.832	0.187	0.704	0.704	0.22	0.675	0.675	0.254
	0.382	0.382	0.316	0.877	0.877	0.158	0.554	0.554	0.357
	0.788	0.788	0.153	0.557	0.557	0.25	0.573	0.573	0.272
	0.8	0.8	0.238	0.842	0.842	0.141	0.356	0.356	0.263
	0.8	0.8	0.2	0.492	0.492	0.252	0.648	0.648	0.273
	0.765	0.765	0.141	0.711	0.711	0.26	0.393	0.393	0.228
	0.8	0.8	0.163	0.627	0.627	0.353	0.432	0.432	0.232
	0.727	0.727	0.26	0.581	0.581	0.223	0.8	0.8	0.2
	0.938	0.938	0.117	0.372	0.372	0.3	0.743	0.743	0.215
	0.676	0.676	0.209	0.744	0.744	0.18	0.424	0.424	0.29
	0.775	0.775	0.156	0.487	0.487	0.257	0.247	0.247	0.188
	0.83	0.83	0.27	0.787	0.787	0.213	0.768	0.768	0.262
	0.773	0.773	0.169	0.86	0.86	0.143	0.63	0.63	0.208
	0.608	0.608	0.327	0.541	0.541	0.259	0.727	0.727	0.257
	0.916	0.916	0.15	0.9	0.9	0.137	0.509	0.509	0.287
	0.453	0.453	0.336	0.495	0.495	0.219	0.83	0.83	0.114
	0.755	0.755	0.188	0.464	0.464	0.257	0.79	0.79	0.148
	0.72	0.72	0.279	0.445	0.445	0.299	0.66	0.66	0.246
	0.875	0.875	0.171	0.739	0.739	0.161	0.725	0.725	0.244
	0.906	0.906	0.139	0.727	0.727	0.186	0.695	0.695	0.209
	0.939	0.939	0.109	0.832	0.832	0.227	0.502	0.502	0.264
	0.783	0.783	0.186	0.545	0.545	0.303	0.824	0.824	0.166
	0.768	0.768	0.175	0.314	0.314	0.223	0.756	0.756	0.271
	0.873	0.873	0.129	0.383	0.383	0.207	0.778	0.778	0.239
	0.8	0.8	0.163	0.65	0.65	0.287	0.65	0.65	0.227
	0.775	0.775	0.156	0.771	0.771	0.188	0.419	0.419	0.174
	0.733	0.733	0.174	0.279	0.279	0.269	0.5	0.5	0.23
	0.8	0.8	0.184	0.72	0.72	0.24	0.91	0.91	0.148
	0.717	0.717	0.233	0.564	0.564	0.26	0.6	0.6	0.249
	0.677	0.677	0.316	0.623	0.623	0.25	0.5	0.5	0.248
	0.88	0.88	0.176	0.565	0.565	0.171	0.549	0.549	0.259
	0.877	0.877	0.137	0.571	0.571	0.258	0.712	0.712	0.227
	0.2	0.2	0.216	0.664	0.664	0.238	0.391	0.391	0.176
	0.947	0.947	0.088	0.459	0.459	0.341	0.474	0.474	0.327
	0.71	0.71	0.253	0.86	0.86	0.156	0.838	0.838	0.176
	0.929	0.929	0.136	0.4	0.4	0.324	0.818	0.818	0.159
	0.656	0.656	0.186	0.617	0.617	0.237	0.433	0.433	0.233
	0.433	0.433	0.269	0.772	0.772	0.215	0.221	0.221	0.202
	0.725	0.725	0.156	0.704	0.704	0.254	0.692	0.692	0.169
	0.894	0.894	0.121	0.655	0.655	0.297	0.778	0.778	0.157
	0.736	0.736	0.194	0.848	0.848	0.137	0.715	0.715	0.239
	0.72	0.72	0.281	0.693	0.693	0.205	0.538	0.538	0.303
	0.924	0.924	0.119	0.744	0.744	0.265	0.563	0.563	0.33
	0.464	0.464	0.359	0.833	0.833	0.191	0.789	0.789	0.177
	0.77	0.77	0.178	0.865	0.865	0.18	0.365	0.365	0.21
	0.813	0.813	0.171	0.753	0.753	0.206	0.455	0.455	0.292
	0.725	0.725	0.156	0.562	0.562	0.228	0.713	0.713	0.177
	0.358	0.358	0.321	0.257	0.257	0.215	0.694	0.694	0.213
	0.838	0.838	0.162	0.776	0.776	0.204	0.289	0.289	0.257
	0.91	0.91	0.134	0.677	0.677	0.231	0.523	0.523	0.264
	0.788	0.788	0.128	0.458	0.458	0.229	0.467	0.467	0.225
	0.94	0.94	0.092	0.829	0.829	0.142	0.589	0.589	0.219
	0.678	0.678	0.232	0.8	0.8	0.249	0.63	0.63	0.222
	0.86	0.86	0.172	0.642	0.642	0.23	0.748	0.748	0.189
	0.862	0.862	0.121	0.7	0.7	0.293	0.427	0.427	0.232
	0.741	0.741	0.178	0.606	0.606	0.179	0.6	0.6	0.2
	0.8	0.8	0.141	0.352	0.352	0.238	0.2	0.2	0.212
	0.695	0.695	0.21	0.653	0.653	0.182	0.739	0.739	0.191
	0.893	0.893	0.144	0.356	0.356	0.185	0.329	0.329	0.216
	0.889	0.889	0.137	0.745	0.745	0.186	0.422	0.422	0.263
	0.844	0.844	0.126	0.581	0.581	0.217	0.378	0.378	0.248
	0.9	0.9	0.141	0.6	0.6	0.243	0.554	0.554	0.206
	0.72	0.72	0.232	0.718	0.718	0.197	0.667	0.667	0.26
	0.48	0.48	0.236	0.313	0.313	0.219	0.359	0.359	0.369
	0.73	0.73	0.203	0.562	0.562	0.267	0.638	0.638	0.294
	0.741	0.741	0.191	0.825	0.825	0.198	0.547	0.547	0.258
	0.863	0.863	0.136	0.894	0.894	0.17	0.246	0.246	0.178
	0.947	0.947	0.115	0.827	0.827	0.193	0.4	0.4	0.26
	0.831	0.831	0.167	0.4	0.4	0.222	0.294	0.294	0.275
	0.964	0.964	0.077	0.311	0.311	0.223	0.617	0.617	0.204
	0.918	0.918	0.14	0.544	0.544	0.248	0.344	0.344	0.198
	0.88	0.88	0.16	0.562	0.562	0.219	0.364	0.364	0.207
	0.871	0.871	0.152	0.469	0.469	0.266	0.335	0.335	0.294
	0.906	0.906	0.121	0.438	0.438	0.314	0.338	0.338	0.247
	0.809	0.809	0.204	0.79	0.79	0.169	0.488	0.488	0.245
	0.4	0.4	0.386	0.687	0.687	0.256	0.562	0.562	0.282
	0.886	0.886	0.099	0.8	0.8	0.181	0.322	0.322	0.202
	0.827	0.827	0.217	0.5	0.5	0.306	0.234	0.234	0.22
	0.991	0.991	0.041	0.7	0.7	0.247	0.713	0.713	0.206
	0.821	0.821	0.194	0.656	0.656	0.229	0.4	0.4	0.269
	0.426	0.426	0.345	0.394	0.394	0.251	0.589	0.589	0.241
	0.842	0.842	0.163	0.55	0.55	0.252	0.344	0.344	0.257
	0.728	0.728	0.218	0.383	0.383	0.306	0.52	0.52	0.248
	0.812	0.812	0.165	0.458	0.458	0.234	0.689	0.689	0.22
	0.811	0.811	0.177	0.297	0.297	0.29	0.526	0.526	0.227
	0.591	0.591	0.331	0.752	0.752	0.231	0.37	0.37	0.247
	0.863	0.863	0.113	0.715	0.715	0.201	0.62	0.62	0.266
	0.833	0.833	0.191	0.781	0.781	0.15	0.585	0.585	0.254
	0.579	0.579	0.274	0.548	0.548	0.238	0.539	0.539	0.249
	0.827	0.827	0.184	0.652	0.652	0.23	0.789	0.789	0.177
	0.8	0.8	0.234	0.629	0.629	0.257	0.262	0.262	0.218
	0.681	0.681	0.188	0.713	0.713	0.272	0.289	0.289	0.274
	0.658	0.658	0.178	0.736	0.736	0.152	0.407	0.407	0.223
	0.9	0.9	0.146	0.689	0.689	0.179	0.56	0.56	0.252
	0.856	0.856	0.174	0.642	0.642	0.256	0.52	0.52	0.24
	0.976	0.976	0.064	0.689	0.689	0.157	0.352	0.352	0.221
	0.867	0.867	0.119	0.622	0.622	0.245	0.558	0.558	0.277
	0.89	0.89	0.148	0.95	0.95	0.087	0.496	0.496	0.273
	0.73	0.73	0.263	0.7	0.7	0.232	0.368	0.368	0.217
	0.733	0.733	0.174	0.564	0.564	0.26	0.446	0.446	0.202
	0.792	0.792	0.183	0.569	0.569	0.274	0.556	0.556	0.195
	0.155	0.155	0.199	0.639	0.639	0.276	0.222	0.222	0.205
	0.912	0.912	0.117	0.724	0.724	0.212	0.611	0.611	0.271
	0.52	0.52	0.337	0.813	0.813	0.171	0.565	0.565	0.293
	0.493	0.493	0.364	0.293	0.293	0.213	0.349	0.349	0.318
	0.93	0.93	0.127	0.403	0.403	0.232	0.475	0.475	0.222
	0.882	0.882	0.182	0.432	0.432	0.281	0.508	0.508	0.216
	0.835	0.835	0.173	0.643	0.643	0.269	0.691	0.691	0.247
	0.58	0.58	0.328	0.667	0.667	0.221	0.91	0.91	0.118
	0.827	0.827	0.177	0.79	0.79	0.2	0.494	0.494	0.218
	0.948	0.948	0.119	0.536	0.536	0.251	0.445	0.445	0.313
	0.723	0.723	0.255	0.738	0.738	0.242	0.726	0.726	0.261
	0.952	0.952	0.086	0.518	0.518	0.293	0.37	0.37	0.217
	0.84	0.84	0.15	0.578	0.578	0.274	0.636	0.636	0.299
	0.95	0.95	0.087	0.6	0.6	0.221	0.365	0.365	0.24
	0.889	0.889	0.152	0.715	0.715	0.209	0.282	0.282	0.218
	0.827	0.827	0.193	0.523	0.523	0.248	0.429	0.429	0.264
	0.878	0.878	0.153	0.284	0.284	0.218	0.305	0.305	0.214
	0.873	0.873	0.154	0.7	0.7	0.272	0.308	0.308	0.245
	0.72	0.72	0.24	0.68	0.68	0.264	0.6	0.6	0.277
	0.967	0.967	0.094	0.38	0.38	0.236	0.418	0.418	0.255
	0.863	0.863	0.196	0.486	0.486	0.259	0.426	0.426	0.259
	0.847	0.847	0.161	0.863	0.863	0.136	0.783	0.783	0.215
	0.482	0.482	0.298	0.806	0.806	0.212	0.7	0.7	0.191
	0.7	0.7	0.255	0.611	0.611	0.308	0.684	0.684	0.246
	0.867	0.867	0.113	0.675	0.675	0.244	0.379	0.379	0.224
	0.551	0.551	0.228	0.483	0.483	0.26	0.661	0.661	0.224
	0.9	0.9	0.122	0.319	0.319	0.199	0.68	0.68	0.286
	0.813	0.813	0.171	0.667	0.667	0.213	0.93	0.93	0.114
	0.411	0.411	0.349	0.479	0.479	0.263	0.572	0.572	0.187
	0.611	0.611	0.205	0.684	0.684	0.237	0.473	0.473	0.214
	0.95	0.95	0.112	0.586	0.586	0.22	0.355	0.355	0.295
	0.824	0.824	0.18	0.632	0.632	0.245	0.357	0.357	0.209
	0.752	0.752	0.204	0.233	0.233	0.16	0.45	0.45	0.199
	0.717	0.717	0.294	0.64	0.64	0.204	0.609	0.609	0.186
	0.874	0.874	0.148	0.67	0.67	0.27	0.41	0.41	0.251
	0.962	0.962	0.078	0.487	0.487	0.251	0.642	0.642	0.19
	0.8	0.8	0.255	0.725	0.725	0.237	0.464	0.464	0.279
	0.8	0.8	0.175	0.562	0.562	0.278	0.63	0.63	0.235
	0.825	0.825	0.198	0.765	0.765	0.248	0.554	0.554	0.29
	0.906	0.906	0.139	0.871	0.871	0.153	0.412	0.412	0.278
	0.722	0.722	0.212	0.674	0.674	0.261	0.593	0.593	0.22
	0.778	0.778	0.22	0.757	0.757	0.214	0.744	0.744	0.174
	0.755	0.755	0.199	0.425	0.425	0.244	0.729	0.729	0.205
	0.893	0.893	0.134	0.783	0.783	0.176	0.229	0.229	0.198
	0.9	0.9	0.153	0.436	0.436	0.206	0.467	0.467	0.26
	0.859	0.859	0.133	0.586	0.586	0.272	0.718	0.718	0.156
	0.97	0.97	0.071	0.47	0.47	0.268	0.669	0.669	0.221
	0.867	0.867	0.158	0.613	0.613	0.236	0.638	0.638	0.17
	0.725	0.725	0.233	0.658	0.658	0.274	0.411	0.411	0.263
	0.53	0.53	0.239	0.533	0.533	0.225	0.744	0.744	0.186
	0.322	0.322	0.311	0.406	0.406	0.224	0.496	0.496	0.263
	0.923	0.923	0.148	0.343	0.343	0.242	0.4	0.4	0.245
	0.875	0.875	0.12	0.395	0.395	0.253	0.524	0.524	0.243
	0.65	0.65	0.166	0.548	0.548	0.245	0.286	0.286	0.196
	0.76	0.76	0.222	0.644	0.644	0.302	0.613	0.613	0.229
	0.67	0.67	0.292	0.76	0.76	0.158	0.656	0.656	0.257
	0.704	0.704	0.263	0.343	0.343	0.212	0.44	0.44	0.206
	0.91	0.91	0.134	0.706	0.706	0.248	0.707	0.707	0.248
	0.617	0.617	0.3	0.578	0.578	0.131	0.521	0.521	0.225
	0.924	0.924	0.131	0.677	0.677	0.208	0.409	0.409	0.28
	0.8	0.8	0.207	0.513	0.513	0.2	0.35	0.35	0.254
	0.83	0.83	0.202	0.891	0.891	0.156	0.533	0.533	0.176
	0.874	0.874	0.148	0.882	0.882	0.154	0.209	0.209	0.204
	0.781	0.781	0.222	0.517	0.517	0.258	0.633	0.633	0.213
	0.422	0.422	0.339	0.566	0.566	0.278	0.656	0.656	0.239
	0.848	0.848	0.162	0.546	0.546	0.296	0.48	0.48	0.248
	0.437	0.437	0.288	0.65	0.65	0.243	0.536	0.536	0.194
	0.917	0.917	0.128	0.624	0.624	0.239	0.511	0.511	0.228
	0.922	0.922	0.136	0.37	0.37	0.315	0.5	0.5	0.313
	0.792	0.792	0.18	0.54	0.54	0.39	0.62	0.62	0.215
	0.838	0.838	0.105	0.467	0.467	0.283	0.889	0.889	0.179
	0.96	0.96	0.08	0.8	0.8	0.21	0.608	0.608	0.255
	0.773	0.773	0.217	0.848	0.848	0.187	0.59	0.59	0.18
	0.329	0.329	0.152	0.805	0.805	0.237	0.767	0.767	0.203
	0.741	0.741	0.282	0.766	0.766	0.182	0.516	0.516	0.269
	0.644	0.644	0.31	0.259	0.259	0.208	0.635	0.635	0.268
	0.813	0.813	0.2	0.542	0.542	0.286	0.832	0.832	0.187
	0.51	0.51	0.371	0.744	0.744	0.248	0.373	0.373	0.246
	0.9	0.9	0.173	0.8	0.8	0.175	0.35	0.35	0.218
	0.767	0.767	0.229	0.6	0.6	0.248	0.389	0.389	0.189
	0.769	0.769	0.246	0.606	0.606	0.277	0.283	0.283	0.207
	0.97	0.97	0.071	0.352	0.352	0.255	0.571	0.571	0.266
	0.887	0.887	0.2	0.619	0.619	0.194	0.508	0.508	0.27
	0.733	0.733	0.236	0.522	0.522	0.248	0.482	0.482	0.248
	0.813	0.813	0.154	0.613	0.613	0.247	0.714	0.714	0.264
	0.39	0.39	0.306	0.423	0.423	0.21	0.9	0.9	0.118
	0.84	0.84	0.167	0.448	0.448	0.248	0.632	0.632	0.245
	0.848	0.848	0.281	0.521	0.521	0.241	0.783	0.783	0.199
	0.929	0.929	0.136	0.491	0.491	0.247	0.661	0.661	0.208
	0.773	0.773	0.205	0.8	0.8	0.173	0.645	0.645	0.217
	0.93	0.93	0.127	0.756	0.756	0.219	0.563	0.563	0.256
	0.733	0.733	0.24	0.715	0.715	0.209	0.858	0.858	0.171
	0.882	0.882	0.138	0.757	0.757	0.186	0.536	0.536	0.259
	0.75	0.75	0.166	0.886	0.886	0.146	0.4	0.4	0.254
	0.844	0.844	0.171	0.844	0.844	0.227	0.695	0.695	0.191
	0.544	0.544	0.352	0.824	0.824	0.19	0.485	0.485	0.263
	0.858	0.858	0.147	0.846	0.846	0.184	0.65	0.65	0.293
	0.565	0.565	0.276	0.836	0.836	0.13	0.486	0.486	0.253
	0.52	0.52	0.282	0.78	0.78	0.236	0.342	0.342	0.237
	0.809	0.809	0.213	0.726	0.726	0.236	0.6	0.6	0.307
	0.922	0.922	0.152	0.783	0.783	0.172	0.724	0.724	0.209
	0.7	0.7	0.165	0.674	0.674	0.244	0.496	0.496	0.23
	0.733	0.733	0.215	0.742	0.742	0.158	0.267	0.267	0.218
	0.486	0.486	0.349	0.636	0.636	0.231	0.543	0.543	0.261
	0.825	0.825	0.171	0.436	0.436	0.223	0.263	0.263	0.207
	0.744	0.744	0.239	0.6	0.6	0.291	0.295	0.295	0.259
	0.688	0.688	0.331	0.627	0.627	0.203	0.303	0.303	0.21
	0.84	0.84	0.162	0.89	0.89	0.134	0.861	0.861	0.159
	0.656	0.656	0.223	0.665	0.665	0.173	0.686	0.686	0.244
	0.478	0.478	0.366	0.8	0.8	0.163	0.6	0.6	0.275
	0.91	0.91	0.099	0.57	0.57	0.278	0.643	0.643	0.22
	0.814	0.814	0.192	0.496	0.496	0.176	0.957	0.957	0.082
	0.787	0.787	0.2	0.832	0.832	0.167	0.6	0.6	0.224
	0.917	0.917	0.114	0.524	0.524	0.283	0.822	0.822	0.147
	0.8	0.8	0.158	0.557	0.557	0.294	0.762	0.762	0.285
	0.929	0.929	0.118	0.465	0.465	0.261	0.41	0.41	0.235
	0.757	0.757	0.209	0.641	0.641	0.249	0.481	0.481	0.255
	0.729	0.729	0.179	0.774	0.774	0.215	0.67	0.67	0.209
	0.52	0.52	0.356	0.453	0.453	0.303	0.377	0.377	0.233
	0.856	0.856	0.198	0.448	0.448	0.261	0.878	0.878	0.165
	0.547	0.547	0.42	0.718	0.718	0.195	0.543	0.543	0.27
	0.34	0.34	0.353	0.565	0.565	0.316	0.543	0.543	0.301
	0.729	0.729	0.234	0.682	0.682	0.287	0.878	0.878	0.151
	0.758	0.758	0.211	0.432	0.432	0.223	0.39	0.39	0.223
	0.857	0.857	0.126	0.574	0.574	0.311	0.623	0.623	0.343
	0.812	0.812	0.193	0.819	0.819	0.184	0.444	0.444	0.287
	0.533	0.533	0.261	0.88	0.88	0.117	0.767	0.767	0.213
	0.838	0.838	0.17	0.878	0.878	0.141	0.771	0.771	0.176
	0.895	0.895	0.133	0.863	0.863	0.169	0.743	0.743	0.215
	0.422	0.422	0.257	0.648	0.648	0.268	0.388	0.388	0.32
	0.427	0.427	0.309	0.4	0.4	0.255	0.812	0.812	0.214
	0.365	0.365	0.248	0.687	0.687	0.256	0.543	0.543	0.24
	0.78	0.78	0.174	0.636	0.636	0.235	0.558	0.558	0.28
	0.88	0.88	0.142	0.641	0.641	0.18	0.5	0.5	0.249
	0.933	0.933	0.115	0.64	0.64	0.25	0.432	0.432	0.149
	0.778	0.778	0.217	0.439	0.439	0.242	0.585	0.585	0.228
	0.636	0.636	0.246	0.579	0.579	0.242	0.684	0.684	0.208
	0.783	0.783	0.215	0.491	0.491	0.275	0.57	0.57	0.193
	0.365	0.365	0.371	0.622	0.622	0.239	0.342	0.342	0.284
	0.873	0.873	0.159	0.582	0.582	0.199	0.937	0.937	0.113
	0.911	0.911	0.123	0.652	0.652	0.233	0.92	0.92	0.117
	0.409	0.409	0.316	0.611	0.611	0.238	0.538	0.538	0.204
	0.739	0.739	0.216	0.551	0.551	0.22	0.552	0.552	0.194
	0.689	0.689	0.179	0.619	0.619	0.213	0.562	0.562	0.235
	0.547	0.547	0.354	0.648	0.648	0.266	0.813	0.813	0.225
	0.7	0.7	0.281	0.582	0.582	0.217	0.409	0.409	0.28
	0.87	0.87	0.14	0.283	0.283	0.207	0.482	0.482	0.223
	0.741	0.741	0.272	0.391	0.391	0.229	0.633	0.633	0.231
	0.459	0.459	0.38	0.55	0.55	0.218	0.555	0.555	0.225
	0.747	0.747	0.136	0.5	0.5	0.265	0.565	0.565	0.31
	0.856	0.856	0.174	0.313	0.313	0.269	0.547	0.547	0.223
	0.693	0.693	0.241	0.733	0.733	0.261	0.48	0.48	0.259
	0.922	0.922	0.151	0.674	0.674	0.174	0.389	0.389	0.263
	0.906	0.906	0.1	0.339	0.339	0.223	0.838	0.838	0.181
	0.725	0.725	0.171	0.425	0.425	0.233	0.55	0.55	0.177
	0.789	0.789	0.137	0.661	0.661	0.208	0.671	0.671	0.279
	0.773	0.773	0.205	0.628	0.628	0.221	0.7	0.7	0.275
	0.776	0.776	0.18	0.462	0.462	0.197	0.691	0.691	0.281
	0.962	0.962	0.078	0.489	0.489	0.206	0.472	0.472	0.283
	0.92	0.92	0.16	0.566	0.566	0.258	0.533	0.533	0.286
	0.84	0.84	0.167	0.53	0.53	0.287	0.6	0.6	0.204
	0.936	0.936	0.123	0.683	0.683	0.238	0.446	0.446	0.225
	0.8	0.8	0.173	0.232	0.232	0.204	0.4	0.4	0.187
	0.4	0.4	0.332	0.6	0.6	0.238	0.924	0.924	0.097
	0.533	0.533	0.336	0.657	0.657	0.244	0.626	0.626	0.297
	0.5	0.5	0.366	0.857	0.857	0.197	0.485	0.485	0.256
	0.894	0.894	0.17	0.672	0.672	0.271	0.343	0.343	0.192
	0.753	0.753	0.205	0.721	0.721	0.227	0.833	0.833	0.17
	0.92	0.92	0.122	0.579	0.579	0.242	0.581	0.581	0.236
	0.829	0.829	0.128	0.715	0.715	0.216	0.81	0.81	0.218
	0.869	0.869	0.151	0.422	0.422	0.233	0.456	0.456	0.272
	0.617	0.617	0.389	0.9	0.9	0.1	0.8	0.8	0.181
	0.656	0.656	0.265	0.493	0.493	0.252	0.387	0.387	0.229
	0.93	0.93	0.095	0.45	0.45	0.218	0.812	0.812	0.174
	0.623	0.623	0.24	0.588	0.588	0.22	0.421	0.421	0.246
	0.887	0.887	0.115	0.638	0.638	0.235	0.44	0.44	0.277
	0.8	0.8	0.233	0.558	0.558	0.286	0.9	0.9	0.159
	0.948	0.948	0.088	0.485	0.485	0.279	0.434	0.434	0.264
	0.632	0.632	0.236	0.414	0.414	0.189	0.305	0.305	0.21
	0.871	0.871	0.118	0.782	0.782	0.217	0.69	0.69	0.207
	0.547	0.547	0.366	0.524	0.524	0.209	0.56	0.56	0.233
	0.95	0.95	0.087	0.832	0.832	0.146	0.704	0.704	0.22
	0.93	0.93	0.127	0.683	0.683	0.226	0.256	0.256	0.201
	0.821	0.821	0.17	0.648	0.648	0.23	0.3	0.3	0.224
	0.918	0.918	0.154	0.779	0.779	0.202	0.473	0.473	0.273
	0.773	0.773	0.272	0.85	0.85	0.166	0.35	0.35	0.271
	0.729	0.729	0.181	0.889	0.889	0.152	0.328	0.328	0.324
	0.788	0.788	0.149	0.63	0.63	0.22	0.211	0.211	0.194
	0.812	0.812	0.218	0.719	0.719	0.233	0.586	0.586	0.291
	0.845	0.845	0.17	0.391	0.391	0.182	0.482	0.482	0.239
	0.723	0.723	0.314	0.58	0.58	0.252	0.365	0.365	0.219
	0.757	0.757	0.224	0.327	0.327	0.196	0.352	0.352	0.221
	0.6	0.6	0.337	0.474	0.474	0.253	0.384	0.384	0.242
	0.65	0.65	0.34	0.746	0.746	0.212	0.305	0.305	0.188
	0.771	0.771	0.237	0.773	0.773	0.184	0.413	0.413	0.243
	0.933	0.933	0.094	0.509	0.509	0.328	0.59	0.59	0.257
	0.811	0.811	0.177	0.704	0.704	0.171	0.427	0.427	0.268
	0.889	0.889	0.129	0.713	0.713	0.212	0.51	0.51	0.223
	0.943	0.943	0.09	0.504	0.504	0.234	0.696	0.696	0.227
	0.682	0.682	0.228	0.4	0.4	0.2	0.415	0.415	0.266
	0.56	0.56	0.312	0.347	0.347	0.247	0.73	0.73	0.158
	0.712	0.712	0.324	0.583	0.583	0.251	0.836	0.836	0.167
	0.833	0.833	0.156	0.767	0.767	0.233	0.619	0.619	0.214
	0.765	0.765	0.208	0.674	0.674	0.261	0.515	0.515	0.267
	0.65	0.65	0.287	0.353	0.353	0.262	0.424	0.424	0.271
	0.765	0.765	0.157	0.678	0.678	0.255	0.78	0.78	0.189
	0.928	0.928	0.178	0.39	0.39	0.272	0.328	0.328	0.267
	0.706	0.706	0.195	0.787	0.787	0.193	0.505	0.505	0.279
	0.964	0.964	0.077	0.376	0.376	0.256	0.929	0.929	0.122
	0.97	0.97	0.09	0.788	0.788	0.218	0.4	0.4	0.303
	0.903	0.903	0.1	0.429	0.429	0.225	0.379	0.379	0.23
	0.544	0.544	0.248	0.489	0.489	0.285	0.411	0.411	0.238
	0.839	0.839	0.178	0.852	0.852	0.169	0.457	0.457	0.303
	0.635	0.635	0.268	0.483	0.483	0.249	0.767	0.767	0.26
	0.737	0.737	0.195	0.506	0.506	0.183	0.29	0.29	0.223
	0.619	0.619	0.282	0.291	0.291	0.254	0.27	0.27	0.233
	0.8	0.8	0.223	0.8	0.8	0.19	0.318	0.318	0.262
	0.704	0.704	0.165	0.776	0.776	0.19	0.681	0.681	0.217
	0.294	0.294	0.3	0.46	0.46	0.254	0.805	0.805	0.178
	0.916	0.916	0.118	0.531	0.531	0.279	0.423	0.423	0.269
	0.821	0.821	0.195	0.318	0.318	0.238	0.768	0.768	0.162
	0.567	0.567	0.332	0.557	0.557	0.289	0.418	0.418	0.224
	0.8	0.8	0.231	0.43	0.43	0.263	0.425	0.425	0.185
	0.877	0.877	0.137	0.864	0.864	0.161	0.648	0.648	0.222
	0.911	0.911	0.137	0.463	0.463	0.298	0.544	0.544	0.269
	0.96	0.96	0.08	0.747	0.747	0.25	0.752	0.752	0.221
	0.918	0.918	0.12	0.657	0.657	0.244	0.36	0.36	0.215
	0.704	0.704	0.227	0.825	0.825	0.176	0.295	0.295	0.228
	0.787	0.787	0.212	0.531	0.531	0.253	0.413	0.413	0.278
	0.961	0.961	0.118	0.595	0.595	0.257	0.808	0.808	0.158
	0.733	0.733	0.227	0.856	0.856	0.166	0.8	0.8	0.205
	0.827	0.827	0.205	0.663	0.663	0.16	0.768	0.768	0.197
	0.924	0.924	0.097	0.583	0.583	0.221	0.742	0.742	0.204
	0.69	0.69	0.286	0.479	0.479	0.299	0.306	0.306	0.212
	0.8	0.8	0.181	0.88	0.88	0.133	0.368	0.368	0.221
	0.85	0.85	0.132	0.567	0.567	0.207	0.474	0.474	0.252
	0.783	0.783	0.323	0.676	0.676	0.209	0.736	0.736	0.217
	0.826	0.826	0.19	0.8	0.8	0.176	0.278	0.278	0.202
	0.714	0.714	0.236	0.84	0.84	0.15	0.381	0.381	0.204
	0.737	0.737	0.234	0.423	0.423	0.256	0.56	0.56	0.258
	0.753	0.753	0.188	0.34	0.34	0.226	0.504	0.504	0.233
	0.883	0.883	0.144	0.478	0.478	0.275	0.525	0.525	0.205
	0.825	0.825	0.211	0.661	0.661	0.181	0.558	0.558	0.28
	0.947	0.947	0.126	0.8	0.8	0.258	0.489	0.489	0.274
	0.813	0.813	0.171	0.715	0.715	0.209	0.527	0.527	0.28
	0.733	0.733	0.2	0.871	0.871	0.153	0.553	0.553	0.2
	0.856	0.856	0.13	0.282	0.282	0.216	0.433	0.433	0.288
	0.863	0.863	0.131	0.642	0.642	0.256	0.824	0.824	0.18
	0.467	0.467	0.228	0.456	0.456	0.223	0.588	0.588	0.26
	0.65	0.65	0.194	0.693	0.693	0.184	0.379	0.379	0.242
	0.88	0.88	0.176	0.646	0.646	0.278	0.683	0.683	0.237
	0.922	0.922	0.141	0.8	0.8	0.239	0.753	0.753	0.175
	0.695	0.695	0.237	0.712	0.712	0.221	0.294	0.294	0.195
	0.807	0.807	0.149	0.292	0.292	0.182	0.467	0.467	0.236
	0.76	0.76	0.209	0.688	0.688	0.223	0.861	0.861	0.171
	0.913	0.913	0.175	0.71	0.71	0.186	0.255	0.255	0.202
	0.747	0.747	0.212	0.79	0.79	0.173	0.4	0.4	0.243
	0.967	0.967	0.075	0.756	0.756	0.157	0.913	0.913	0.143
	0.653	0.653	0.232	0.608	0.608	0.232	0.812	0.812	0.197
	0.45	0.45	0.397	0.733	0.733	0.2	0.366	0.366	0.258
	0.505	0.505	0.386	0.696	0.696	0.197	0.378	0.378	0.248
	0.756	0.756	0.213	0.836	0.836	0.143	0.472	0.472	0.239
	0.511	0.511	0.292	0.544	0.544	0.318	0.91	0.91	0.135
	0.855	0.855	0.165	0.733	0.733	0.237	0.217	0.217	0.182
	0.741	0.741	0.214	0.74	0.74	0.22	0.474	0.474	0.277
	0.779	0.779	0.204	0.578	0.578	0.269	0.894	0.894	0.132
	0.97	0.97	0.09	0.305	0.305	0.254	0.846	0.846	0.15
	0.976	0.976	0.065	0.526	0.526	0.227	0.325	0.325	0.209
	0.809	0.809	0.161	0.684	0.684	0.222	0.484	0.484	0.278
	0.888	0.888	0.151	0.304	0.304	0.252	0.565	0.565	0.226
	0.881	0.881	0.127	0.63	0.63	0.263	0.27	0.27	0.255
	0.842	0.842	0.166	0.535	0.535	0.33	0.28	0.28	0.204
	0.459	0.459	0.361	0.771	0.771	0.225	0.6	0.6	0.27
	0.825	0.825	0.273	0.664	0.664	0.239	0.447	0.447	0.261
	0.827	0.827	0.184	0.553	0.553	0.262	0.742	0.742	0.196
	0.8	0.8	0.215	0.6	0.6	0.276	0.514	0.514	0.24
	0.85	0.85	0.206	0.667	0.667	0.2	0.485	0.485	0.249
	0.838	0.838	0.159	0.756	0.756	0.157	0.374	0.374	0.189
	0.863	0.863	0.209	0.509	0.509	0.239	0.45	0.45	0.26
	0.844	0.844	0.254	0.821	0.821	0.204	0.722	0.722	0.174
	0.754	0.754	0.224	0.576	0.576	0.282	0.674	0.674	0.262
	0.863	0.863	0.26	0.42	0.42	0.275	0.483	0.483	0.27
	0.705	0.705	0.164	0.288	0.288	0.246	0.583	0.583	0.27
	0.862	0.862	0.158	0.533	0.533	0.225	0.475	0.475	0.276
	0.97	0.97	0.072	0.52	0.52	0.265	0.537	0.537	0.225
	0.622	0.622	0.263	0.863	0.863	0.131	0.672	0.672	0.218
	0.728	0.728	0.246	0.317	0.317	0.207	0.673	0.673	0.19
	0.708	0.708	0.186	0.491	0.491	0.269	0.697	0.697	0.217
	0.2	0.2	0.228	0.655	0.655	0.213	0.322	0.322	0.232
	0.671	0.671	0.237	0.447	0.447	0.287	0.634	0.634	0.307
	0.813	0.813	0.2	0.726	0.726	0.231	0.47	0.47	0.193
	0.821	0.821	0.17	0.77	0.77	0.178	0.354	0.354	0.237
	0.92	0.92	0.122	0.445	0.445	0.333	0.757	0.757	0.166
	0.725	0.725	0.171	0.8	0.8	0.205	0.588	0.588	0.231
	0.433	0.433	0.373	0.938	0.938	0.093	0.277	0.277	0.167
	0.907	0.907	0.144	0.782	0.782	0.199	0.4	0.4	0.288
	0.967	0.967	0.091	0.313	0.313	0.215	0.744	0.744	0.185
	0.557	0.557	0.243	0.821	0.821	0.158	0.69	0.69	0.195
	0.8	0.8	0.171	0.782	0.782	0.208	0.576	0.576	0.279
	0.914	0.914	0.132	0.783	0.783	0.161	0.567	0.567	0.221
	0.733	0.733	0.189	0.931	0.931	0.11	0.591	0.591	0.208
	0.842	0.842	0.153	0.545	0.545	0.251	0.513	0.513	0.234
	0.497	0.497	0.308	0.459	0.459	0.255	0.276	0.276	0.2
	0.874	0.874	0.162	0.6	0.6	0.2	0.655	0.655	0.257
	0.776	0.776	0.216	0.5	0.5	0.325	0.542	0.542	0.196
	0.757	0.757	0.232	0.457	0.457	0.232	0.674	0.674	0.227
	0.789	0.789	0.174	0.895	0.895	0.15	0.576	0.576	0.278
	0.7	0.7	0.203	0.665	0.665	0.28	0.632	0.632	0.208
	0.667	0.667	0.215	0.745	0.745	0.246	0.769	0.769	0.198
	0.895	0.895	0.117	0.567	0.567	0.253	0.562	0.562	0.3
	0.762	0.762	0.203	0.6	0.6	0.219	0.476	0.476	0.26
	0.713	0.713	0.203	0.533	0.533	0.262	0.722	0.722	0.212
	0.706	0.706	0.33	0.54	0.54	0.31	0.425	0.425	0.267
	0.811	0.811	0.254	0.83	0.83	0.171	0.329	0.329	0.167
	0.94	0.94	0.092	0.496	0.496	0.256	0.648	0.648	0.194
	0.778	0.778	0.175	0.675	0.675	0.207	0.455	0.455	0.314
	0.776	0.776	0.142	0.585	0.585	0.353	0.756	0.756	0.223
	0.95	0.95	0.087	0.853	0.853	0.193	0.607	0.607	0.255
	0.488	0.488	0.269	0.571	0.571	0.263	0.39	0.39	0.226
	0.878	0.878	0.164	0.515	0.515	0.233	0.348	0.348	0.227
	0.789	0.789	0.216	0.682	0.682	0.223	0.895	0.895	0.133
	0.65	0.65	0.296	0.37	0.37	0.202	0.444	0.444	0.274
	0.947	0.947	0.109	0.512	0.512	0.275	0.667	0.667	0.232
	0.812	0.812	0.218	0.784	0.784	0.219	0.448	0.448	0.269
	0.634	0.634	0.326	0.841	0.841	0.221	0.428	0.428	0.221
	0.705	0.705	0.339	0.729	0.729	0.24	0.864	0.864	0.147
	0.933	0.933	0.119	0.584	0.584	0.271	0.288	0.288	0.248
	0.496	0.496	0.328	0.503	0.503	0.215	0.391	0.391	0.252
	0.937	0.937	0.113	0.8	0.8	0.194	0.452	0.452	0.306
	0.514	0.514	0.227	0.531	0.531	0.364	0.635	0.635	0.21
	0.737	0.737	0.172	0.917	0.917	0.114	0.615	0.615	0.26
	0.905	0.905	0.133	0.778	0.778	0.175	0.547	0.547	0.283
	0.706	0.706	0.195	0.775	0.775	0.171	0.522	0.522	0.242
	0.7	0.7	0.259	0.592	0.592	0.28	0.5	0.5	0.265
	0.8	0.8	0.185	0.556	0.556	0.236	0.784	0.784	0.203
	0.827	0.827	0.191	0.769	0.769	0.258	0.473	0.473	0.266
	0.438	0.438	0.33	0.445	0.445	0.291	0.672	0.672	0.195
	0.589	0.589	0.368	0.582	0.582	0.266	0.488	0.488	0.283
	0.671	0.671	0.247	0.609	0.609	0.224	0.536	0.536	0.288
	0.461	0.461	0.325	0.543	0.543	0.264	0.524	0.524	0.241
	0.847	0.847	0.2	0.479	0.479	0.258	0.341	0.341	0.282
	0.926	0.926	0.116	0.48	0.48	0.24	0.894	0.894	0.139
	0.907	0.907	0.124	0.7	0.7	0.198	0.516	0.516	0.258
	0.672	0.672	0.228	0.5	0.5	0.25	0.38	0.38	0.282
	0.856	0.856	0.198	0.652	0.652	0.222	0.549	0.549	0.27
	0.589	0.589	0.254	0.718	0.718	0.248	0.695	0.695	0.209
	0.847	0.847	0.212	0.775	0.775	0.222	0.424	0.424	0.221
	0.956	0.956	0.096	0.723	0.723	0.255	0.308	0.308	0.234
	0.726	0.726	0.351	0.663	0.663	0.236	0.464	0.464	0.246
	0.844	0.844	0.126	0.762	0.762	0.283	0.693	0.693	0.161
	0.941	0.941	0.114	0.455	0.455	0.219	0.513	0.513	0.267
	0.848	0.848	0.148	0.765	0.765	0.183	0.284	0.284	0.195
	0.684	0.684	0.262	0.654	0.654	0.302	0.408	0.408	0.218
	0.85	0.85	0.222	0.81	0.81	0.169	0.351	0.351	0.264
	0.857	0.857	0.14	0.55	0.55	0.194	0.506	0.506	0.271
	0.9	0.9	0.118	0.386	0.386	0.233	0.549	0.549	0.199
	0.73	0.73	0.182	0.657	0.657	0.316	0.528	0.528	0.246
	0.842	0.842	0.153	0.8	0.8	0.338	0.554	0.554	0.253
	0.411	0.411	0.391	0.447	0.447	0.243	0.697	0.697	0.226
	0.616	0.616	0.211	0.303	0.303	0.239	0.503	0.503	0.305
	0.667	0.667	0.291	0.7	0.7	0.232	0.619	0.619	0.268
	0.875	0.875	0.237	0.485	0.485	0.314	0.533	0.533	0.24
	0.944	0.944	0.112	0.682	0.682	0.231	0.768	0.768	0.201
	0.747	0.747	0.193	0.495	0.495	0.369	0.664	0.664	0.164
	0.776	0.776	0.18	0.788	0.788	0.212	0.555	0.555	0.217
	0.82	0.82	0.227	0.782	0.782	0.17	0.817	0.817	0.166
	0.929	0.929	0.118	0.696	0.696	0.227	0.506	0.506	0.267
	0.65	0.65	0.315	0.458	0.458	0.225	0.626	0.626	0.269
	0.589	0.589	0.189	0.419	0.419	0.194	0.455	0.455	0.192
	0.778	0.778	0.35	0.905	0.905	0.128	0.648	0.648	0.213
	0.8	0.8	0.156	0.612	0.612	0.303	0.65	0.65	0.26
	0.407	0.407	0.388	0.743	0.743	0.218	0.37	0.37	0.242
	0.9	0.9	0.122	0.627	0.627	0.229	0.443	0.443	0.257
	0.845	0.845	0.189	0.271	0.271	0.265	0.578	0.578	0.21
	0.76	0.76	0.244	0.331	0.331	0.26	0.714	0.714	0.244
	0.812	0.812	0.187	0.523	0.523	0.272	0.521	0.521	0.267
	0.778	0.778	0.282	0.752	0.752	0.261	0.2	0.2	0.183
	0.665	0.665	0.266	0.354	0.354	0.23	0.516	0.516	0.256
	0.76	0.76	0.328	0.31	0.31	0.195	0.811	0.811	0.182
	0.752	0.752	0.204	0.831	0.831	0.209	0.72	0.72	0.204
	0.89	0.89	0.184	0.717	0.717	0.218	0.314	0.314	0.21
	0.383	0.383	0.276	0.56	0.56	0.255	0.381	0.381	0.208
	0.783	0.783	0.182	0.674	0.674	0.253	0.368	0.368	0.306
	0.8	0.8	0.206	0.44	0.44	0.233	0.927	0.927	0.121
	0.8	0.8	0.2	0.729	0.729	0.213	0.832	0.832	0.185
	0.75	0.75	0.194	0.539	0.539	0.21	0.571	0.571	0.233
	0.7	0.7	0.236	0.6	0.6	0.275	0.259	0.259	0.191
	0.78	0.78	0.244	0.671	0.671	0.227	0.731	0.731	0.274
	0.918	0.918	0.098	0.647	0.647	0.211	0.448	0.448	0.239
	0.688	0.688	0.2	0.665	0.665	0.18	0.655	0.655	0.214
	0.878	0.878	0.165	0.329	0.329	0.205	0.355	0.355	0.202
	0.774	0.774	0.266	0.386	0.386	0.21	0.446	0.446	0.21
	0.825	0.825	0.166	0.509	0.509	0.247	0.448	0.448	0.238
	0.917	0.917	0.099	0.812	0.812	0.187	0.238	0.238	0.176
	0.836	0.836	0.13	0.514	0.514	0.236	0.875	0.875	0.19
	0.566	0.566	0.277	0.753	0.753	0.18	0.577	0.577	0.274
	0.762	0.762	0.267	0.794	0.794	0.187	0.632	0.632	0.258
	0.906	0.906	0.139	0.622	0.622	0.248	0.661	0.661	0.171
	0.675	0.675	0.254	0.63	0.63	0.237	0.328	0.328	0.249
	0.895	0.895	0.159	0.807	0.807	0.221	0.492	0.492	0.216
	0.981	0.981	0.059	0.382	0.382	0.276	0.505	0.505	0.294
	0.662	0.662	0.209	0.586	0.586	0.246	0.562	0.562	0.226
	0.891	0.891	0.131	0.727	0.727	0.196	0.294	0.294	0.224
	0.674	0.674	0.349	0.5	0.5	0.247	0.521	0.521	0.283
	0.9	0.9	0.181	0.355	0.355	0.251	0.607	0.607	0.324
	0.886	0.886	0.099	0.765	0.765	0.208	0.422	0.422	0.266
	0.8	0.8	0.283	0.809	0.809	0.182	0.872	0.872	0.154
	0.743	0.743	0.2	0.671	0.671	0.227	0.482	0.482	0.267
	0.259	0.259	0.225	0.718	0.718	0.218	0.387	0.387	0.212
	0.637	0.637	0.24	0.771	0.771	0.21	0.642	0.642	0.211
	0.769	0.769	0.198	0.88	0.88	0.147	0.352	0.352	0.268
	0.813	0.813	0.247	0.9	0.9	0.184	0.512	0.512	0.212
	0.79	0.79	0.173	0.335	0.335	0.246	0.369	0.369	0.179
	0.843	0.843	0.155	0.556	0.556	0.245	0.6	0.6	0.269
	0.838	0.838	0.19	0.653	0.653	0.217	0.8	0.8	0.195
	0.93	0.93	0.131	0.698	0.698	0.183	0.781	0.781	0.23
	0.936	0.936	0.109	0.582	0.582	0.271	0.39	0.39	0.209
	0.987	0.987	0.05	0.6	0.6	0.283	0.371	0.371	0.285
	0.745	0.745	0.189	0.503	0.503	0.239	0.259	0.259	0.202
	0.773	0.773	0.139	0.878	0.878	0.165	0.362	0.362	0.208
	0.766	0.766	0.206	0.438	0.438	0.215	0.608	0.608	0.268
	0.871	0.871	0.136	0.521	0.521	0.265	0.375	0.375	0.247
	0.958	0.958	0.1	0.761	0.761	0.315	0.234	0.234	0.225
	0.514	0.514	0.287	0.7	0.7	0.224	0.424	0.424	0.193
	0.794	0.794	0.2	0.296	0.296	0.266	0.44	0.44	0.174
	0.554	0.554	0.22	0.275	0.275	0.185	0.539	0.539	0.181
	0.67	0.67	0.376	0.72	0.72	0.24	0.757	0.757	0.195
	0.683	0.683	0.249	0.567	0.567	0.189	0.453	0.453	0.229
	0.783	0.783	0.175	0.525	0.525	0.19	0.715	0.715	0.24
	0.853	0.853	0.17	0.8	0.8	0.153	0.512	0.512	0.325
	0.788	0.788	0.2	0.661	0.661	0.328	0.438	0.438	0.254
	0.8	0.8	0.184	0.257	0.257	0.197	0.492	0.492	0.238
	0.882	0.882	0.189	0.56	0.56	0.307	0.85	0.85	0.155
	0.714	0.714	0.29	0.51	0.51	0.241	0.847	0.847	0.129
	0.65	0.65	0.357	0.75	0.75	0.225	0.845	0.845	0.166
	0.517	0.517	0.237	0.375	0.375	0.233	0.607	0.607	0.264
	0.93	0.93	0.127	0.56	0.56	0.288	0.442	0.442	0.287
	0.891	0.891	0.144	0.912	0.912	0.111	0.273	0.273	0.26
	0.941	0.941	0.133	0.411	0.411	0.179	0.453	0.453	0.292
	0.538	0.538	0.337	0.545	0.545	0.264	0.729	0.729	0.207
	0.85	0.85	0.166	0.527	0.527	0.279	0.475	0.475	0.293
	0.656	0.656	0.248	0.818	0.818	0.19	0.461	0.461	0.253
	0.788	0.788	0.206	0.718	0.718	0.248	0.437	0.437	0.265
	0.821	0.821	0.182	0.463	0.463	0.234	0.573	0.573	0.252
	0.926	0.926	0.113	0.567	0.567	0.256	0.527	0.527	0.26
	0.661	0.661	0.216	0.74	0.74	0.201	0.459	0.459	0.191
	0.785	0.785	0.192	0.631	0.631	0.207	0.411	0.411	0.152
	0.788	0.788	0.165	0.914	0.914	0.117	0.7	0.7	0.173
	0.824	0.824	0.216	0.705	0.705	0.259	0.495	0.495	0.237
	0.862	0.862	0.121	0.627	0.627	0.297	0.47	0.47	0.255
	0.985	0.985	0.053	0.747	0.747	0.278	0.557	0.557	0.247
	0.911	0.911	0.12	0.733	0.733	0.264	0.318	0.318	0.248
	0.762	0.762	0.176	0.655	0.655	0.216	0.573	0.573	0.262
	0.835	0.835	0.171	0.739	0.739	0.223	0.815	0.815	0.183
	0.92	0.92	0.117	0.439	0.439	0.235	0.824	0.824	0.193
	0.719	0.719	0.255	0.847	0.847	0.161	0.323	0.323	0.229
	0.726	0.726	0.277	0.467	0.467	0.237	0.511	0.511	0.245
	0.736	0.736	0.287	0.696	0.696	0.274	0.571	0.571	0.229
	0.937	0.937	0.113	0.632	0.632	0.187	0.708	0.708	0.267
	0.578	0.578	0.352	0.867	0.867	0.149	0.8	0.8	0.194
	0.45	0.45	0.346	0.689	0.689	0.233	0.722	0.722	0.259
	0.895	0.895	0.1	0.791	0.791	0.229	0.583	0.583	0.243
	0.487	0.487	0.353	0.29	0.29	0.241	0.925	0.925	0.12
	0.429	0.429	0.406	0.463	0.463	0.315	0.638	0.638	0.21
	0.937	0.937	0.131	0.41	0.41	0.249	0.415	0.415	0.331
	0.736	0.736	0.161	0.573	0.573	0.243	0.3	0.3	0.271
	0.789	0.789	0.279	0.508	0.508	0.296	0.347	0.347	0.17
	0.842	0.842	0.166	0.367	0.367	0.264	0.6	0.6	0.287
	0.531	0.531	0.288	0.291	0.291	0.198	0.35	0.35	0.224
	0.8	0.8	0.173	0.73	0.73	0.182	0.329	0.329	0.227
	0.9	0.9	0.141	0.622	0.622	0.305	0.535	0.535	0.28
	0.914	0.914	0.146	0.776	0.776	0.186	0.383	0.383	0.276
	0.853	0.853	0.171	0.2	0.2	0.229	0.539	0.539	0.246
	0.705	0.705	0.358	0.678	0.678	0.202	0.504	0.504	0.254
	0.855	0.855	0.24	0.6	0.6	0.274	0.392	0.392	0.274
	0.867	0.867	0.215	0.733	0.733	0.215	0.314	0.314	0.236
	0.62	0.62	0.328	0.56	0.56	0.222	0.339	0.339	0.208
	0.676	0.676	0.388	0.824	0.824	0.152	0.883	0.883	0.23
	0.933	0.933	0.119	0.371	0.371	0.264	0.449	0.449	0.183
	0.791	0.791	0.2	0.261	0.261	0.212	0.41	0.41	0.346
	0.881	0.881	0.156	0.514	0.514	0.288	0.338	0.338	0.302
	0.738	0.738	0.213	0.825	0.825	0.198	0.806	0.806	0.217
	0.838	0.838	0.176	0.529	0.529	0.252	0.557	0.557	0.27
	0.627	0.627	0.272	0.568	0.568	0.275	0.4	0.4	0.315
	0.788	0.788	0.16	0.458	0.458	0.241	0.533	0.533	0.213
	0.914	0.914	0.117	0.811	0.811	0.186	0.583	0.583	0.241
	0.8	0.8	0.193	0.33	0.33	0.261	0.581	0.581	0.254
	0.912	0.912	0.122	0.363	0.363	0.309	0.695	0.695	0.181
	0.933	0.933	0.119	0.494	0.494	0.183	0.795	0.795	0.197
	0.843	0.843	0.155	0.527	0.527	0.214	0.745	0.745	0.209
	0.92	0.92	0.166	0.372	0.372	0.25	0.476	0.476	0.235
	0.927	0.927	0.114	0.485	0.485	0.267	0.328	0.328	0.265
	0.762	0.762	0.145	0.606	0.606	0.269	0.677	0.677	0.242
	0.8	0.8	0.153	0.71	0.71	0.232	0.406	0.406	0.209
	0.713	0.713	0.2	0.456	0.456	0.265	0.294	0.294	0.207
	0.836	0.836	0.221	0.381	0.381	0.204	0.295	0.295	0.228
	0.553	0.553	0.311	0.636	0.636	0.245	0.667	0.667	0.208
	0.956	0.956	0.083	0.454	0.454	0.263	0.6	0.6	0.2
	0.875	0.875	0.139	0.474	0.474	0.278	0.518	0.518	0.241
	0.425	0.425	0.235	0.76	0.76	0.215	0.818	0.818	0.159
	0.905	0.905	0.119	0.53	0.53	0.26	0.629	0.629	0.271
	0.773	0.773	0.229	0.464	0.464	0.251	0.432	0.432	0.218
	0.935	0.935	0.106	0.494	0.494	0.292	0.5	0.5	0.262
	0.927	0.927	0.114	0.611	0.611	0.21	0.8	0.8	0.211
	0.871	0.871	0.227	0.422	0.422	0.263	0.35	0.35	0.194
	0.56	0.56	0.388	0.652	0.652	0.215	0.721	0.721	0.195
	0.894	0.894	0.195	0.776	0.776	0.207	0.531	0.531	0.184
	0.88	0.88	0.147	0.593	0.593	0.27	0.589	0.589	0.245
	0.893	0.893	0.124	0.256	0.256	0.209	0.432	0.432	0.236
	0.778	0.778	0.199	0.575	0.575	0.273	0.6	0.6	0.243
	0.713	0.713	0.264	0.844	0.844	0.157	0.291	0.291	0.254
	0.907	0.907	0.124	0.776	0.776	0.204	0.4	0.4	0.245
	0.611	0.611	0.235	0.364	0.364	0.217	0.543	0.543	0.244
	0.8	0.8	0.184	0.248	0.248	0.222	0.589	0.589	0.262
	0.663	0.663	0.225	0.756	0.756	0.185	0.272	0.272	0.218
	0.916	0.916	0.111	0.81	0.81	0.157	0.388	0.388	0.243
	0.788	0.788	0.218	0.882	0.882	0.138	0.344	0.344	0.248
	0.84	0.84	0.131	0.711	0.711	0.202	0.662	0.662	0.259
	0.758	0.758	0.201	0.652	0.652	0.201	0.374	0.374	0.272
	0.964	0.964	0.077	0.729	0.729	0.152	0.454	0.454	0.243
	0.754	0.754	0.21	0.72	0.72	0.197	0.326	0.326	0.217
	0.758	0.758	0.141	0.61	0.61	0.251	0.45	0.45	0.265
	0.448	0.448	0.385	0.815	0.815	0.199	0.887	0.887	0.13
	0.716	0.716	0.208	0.683	0.683	0.182	0.24	0.24	0.233
	0.85	0.85	0.14	0.77	0.77	0.208	0.705	0.705	0.237
	0.9	0.9	0.12	0.387	0.387	0.263	0.557	0.557	0.233
	0.706	0.706	0.195	0.764	0.764	0.246	0.446	0.446	0.237
	0.61	0.61	0.239	0.345	0.345	0.358	0.562	0.562	0.248
	0.832	0.832	0.204	0.571	0.571	0.225	0.539	0.539	0.267
	0.694	0.694	0.207	0.625	0.625	0.247	0.621	0.621	0.206
	0.793	0.793	0.165	0.274	0.274	0.254	0.562	0.562	0.287
	0.788	0.788	0.213	0.363	0.363	0.211	0.43	0.43	0.284
	0.632	0.632	0.313	0.789	0.789	0.229	0.526	0.526	0.313
	0.681	0.681	0.205	0.67	0.67	0.238	0.475	0.475	0.254
	0.613	0.613	0.229	0.794	0.794	0.239	0.435	0.435	0.24
	0.729	0.729	0.228	0.372	0.372	0.208	0.665	0.665	0.232
	0.55	0.55	0.278	0.38	0.38	0.189	0.4	0.4	0.296
	0.543	0.543	0.297	0.7	0.7	0.224	0.386	0.386	0.245
	0.816	0.816	0.211	0.22	0.22	0.154	0.445	0.445	0.274
	0.8	0.8	0.186	0.31	0.31	0.205	0.454	0.454	0.219
	0.518	0.518	0.248	0.308	0.308	0.264	0.718	0.718	0.206
	0.945	0.945	0.104	0.384	0.384	0.271	0.527	0.527	0.176
	0.767	0.767	0.252	0.537	0.537	0.252	0.51	0.51	0.309
	0.858	0.858	0.145	0.617	0.617	0.207	0.442	0.442	0.231
	0.8	0.8	0.179	0.589	0.589	0.231	0.8	0.8	0.189
	0.933	0.933	0.094	0.733	0.733	0.218	0.716	0.716	0.285
	0.838	0.838	0.145	0.71	0.71	0.25	0.342	0.342	0.228
	0.8	0.8	0.249	0.358	0.358	0.277	0.429	0.429	0.207
	0.52	0.52	0.299	0.453	0.453	0.274	0.498	0.498	0.247
	0.73	0.73	0.183	0.271	0.271	0.181	0.53	0.53	0.321
	0.793	0.793	0.182	0.672	0.672	0.219	0.54	0.54	0.226
	0.943	0.943	0.109	0.733	0.733	0.217	0.333	0.333	0.243
	0.779	0.779	0.214	0.783	0.783	0.22	0.516	0.516	0.198
	0.65	0.65	0.25	0.676	0.676	0.234	0.366	0.366	0.247
	0.832	0.832	0.175	0.9	0.9	0.12	0.4	0.4	0.217
	0.659	0.659	0.361	0.368	0.368	0.277	0.656	0.656	0.2
	0.645	0.645	0.207	0.267	0.267	0.225	0.744	0.744	0.209
	0.882	0.882	0.138	0.538	0.538	0.236	0.676	0.676	0.235
	0.842	0.842	0.166	0.709	0.709	0.188	0.461	0.461	0.246
	0.788	0.788	0.211	0.385	0.385	0.21	0.637	0.637	0.267
	0.778	0.778	0.183	0.589	0.589	0.182	0.8	0.8	0.163
	0.749	0.749	0.236	0.421	0.421	0.182	0.5	0.5	0.252
	0.856	0.856	0.161	0.678	0.678	0.269	0.882	0.882	0.098
	0.853	0.853	0.154	0.458	0.458	0.255	0.459	0.459	0.225
	0.982	0.982	0.057	0.619	0.619	0.23	0.832	0.832	0.167
	0.913	0.913	0.142	0.667	0.667	0.217	0.775	0.775	0.171
	0.925	0.925	0.12	0.544	0.544	0.281	0.369	0.369	0.255
	0.8	0.8	0.213	0.57	0.57	0.266	0.427	0.427	0.291
	0.811	0.811	0.182	0.553	0.553	0.223	0.388	0.388	0.256
	0.516	0.516	0.32	0.578	0.578	0.213	0.538	0.538	0.249
	0.945	0.945	0.108	0.717	0.717	0.244	0.77	0.77	0.255
	0.965	0.965	0.076	0.608	0.608	0.369	0.85	0.85	0.188
	0.956	0.956	0.083	0.752	0.752	0.261	0.762	0.762	0.215
	0.553	0.553	0.2	0.82	0.82	0.125	0.375	0.375	0.254
	0.815	0.815	0.241	0.756	0.756	0.206	0.705	0.705	0.199
	0.4	0.4	0.359	0.864	0.864	0.264	0.6	0.6	0.205
	0.878	0.878	0.165	0.54	0.54	0.244	0.4	0.4	0.245
	0.711	0.711	0.257	0.368	0.368	0.262	0.58	0.58	0.236
	0.913	0.913	0.099	0.588	0.588	0.239	0.579	0.579	0.274
	0.605	0.605	0.305	0.73	0.73	0.222	0.568	0.568	0.266
	0.882	0.882	0.182	0.67	0.67	0.239	0.56	0.56	0.206
	0.867	0.867	0.183	0.385	0.385	0.237	0.529	0.529	0.243
	0.708	0.708	0.216	0.442	0.442	0.264	0.533	0.533	0.209
	0.546	0.546	0.398	0.516	0.516	0.228	0.63	0.63	0.229
	0.813	0.813	0.212	0.667	0.667	0.252	0.791	0.791	0.213
	0.711	0.711	0.202	0.525	0.525	0.25	0.783	0.783	0.216
	0.765	0.765	0.259	0.589	0.589	0.245	0.648	0.648	0.204
	0.8	0.8	0.247	0.36	0.36	0.303	0.474	0.474	0.244
	0.812	0.812	0.165	0.383	0.383	0.27	0.486	0.486	0.232
	0.584	0.584	0.309	0.71	0.71	0.232	0.358	0.358	0.256
	0.471	0.471	0.375	0.409	0.409	0.254	0.444	0.444	0.279
	0.778	0.778	0.183	0.488	0.488	0.27	0.341	0.341	0.226
	0.722	0.722	0.242	0.662	0.662	0.213	0.676	0.676	0.19
	0.788	0.788	0.187	0.61	0.61	0.264	0.756	0.756	0.171
	0.733	0.733	0.298	0.642	0.642	0.239	0.324	0.324	0.227
	0.856	0.856	0.144	0.861	0.861	0.171	0.592	0.592	0.329
	0.8	0.8	0.235	0.593	0.593	0.29	0.495	0.495	0.259
	0.671	0.671	0.317	0.6	0.6	0.318	0.509	0.509	0.261
	0.79	0.79	0.209	0.364	0.364	0.231	0.557	0.557	0.247
	0.715	0.715	0.243	0.434	0.434	0.211	0.351	0.351	0.209
	0.773	0.773	0.177	0.29	0.29	0.219	0.864	0.864	0.126
	0.686	0.686	0.223	0.773	0.773	0.243	0.564	0.564	0.243
	0.733	0.733	0.178	0.292	0.292	0.249	0.868	0.868	0.17
	0.914	0.914	0.132	0.936	0.936	0.093	0.495	0.495	0.244
	0.962	0.962	0.079	0.493	0.493	0.248	0.496	0.496	0.263
	0.312	0.312	0.324	0.548	0.548	0.23	0.459	0.459	0.225
	0.715	0.715	0.255	0.4	0.4	0.317	0.632	0.632	0.236
	0.854	0.854	0.189	0.55	0.55	0.225	0.755	0.755	0.18
	0.937	0.937	0.128	0.74	0.74	0.237	0.237	0.237	0.224
	0.769	0.769	0.331	0.646	0.646	0.258	0.486	0.486	0.259
	0.845	0.845	0.233	0.55	0.55	0.231	0.675	0.675	0.233
	0.9	0.9	0.145	0.632	0.632	0.149	0.9	0.9	0.12
	0.717	0.717	0.276	0.338	0.338	0.247	0.669	0.669	0.244
	0.875	0.875	0.185	0.591	0.591	0.279	0.726	0.726	0.245
	0.824	0.824	0.152	0.775	0.775	0.171	0.482	0.482	0.26
	0.856	0.856	0.146	0.505	0.505	0.259	0.574	0.574	0.227
	0.92	0.92	0.133	0.824	0.824	0.236	0.758	0.758	0.201
	0.718	0.718	0.228	0.715	0.715	0.219	0.9	0.9	0.146
	0.695	0.695	0.246	0.859	0.859	0.15	0.442	0.442	0.231
	0.789	0.789	0.216	0.834	0.834	0.149	0.343	0.343	0.215
	0.693	0.693	0.305	0.567	0.567	0.264	0.437	0.437	0.194
	0.929	0.929	0.096	0.53	0.53	0.247	0.486	0.486	0.273
	0.693	0.693	0.229	0.57	0.57	0.318	0.558	0.558	0.283
	0.957	0.957	0.082	0.289	0.289	0.251	0.478	0.478	0.212
	0.928	0.928	0.14	0.514	0.514	0.221	0.65	0.65	0.244
	0.931	0.931	0.095	0.368	0.368	0.277	0.45	0.45	0.312
	0.781	0.781	0.184	0.579	0.579	0.235	0.331	0.331	0.271
	0.779	0.779	0.238	0.79	0.79	0.169	0.758	0.758	0.208
	0.867	0.867	0.205	0.55	0.55	0.237	0.379	0.379	0.264
	0.747	0.747	0.258	0.63	0.63	0.193	0.678	0.678	0.202
	0.947	0.947	0.115	0.311	0.311	0.179	0.4	0.4	0.253
	0.93	0.93	0.105	0.632	0.632	0.245	0.343	0.343	0.165
	0.962	0.962	0.1	0.616	0.616	0.249	0.505	0.505	0.244
	0.906	0.906	0.121	0.558	0.558	0.248	0.492	0.492	0.305
	0.43	0.43	0.348	0.455	0.455	0.32	0.368	0.368	0.238
	0.622	0.622	0.187	0.723	0.723	0.236	0.358	0.358	0.219
	0.762	0.762	0.176	0.886	0.886	0.17	0.464	0.464	0.221
	0.869	0.869	0.146	0.8	0.8	0.187	0.522	0.522	0.222
	0.808	0.808	0.144	0.323	0.323	0.222	0.4	0.4	0.27
	0.537	0.537	0.291	0.682	0.682	0.231	0.7	0.7	0.213
	0.917	0.917	0.162	0.415	0.415	0.218	0.445	0.445	0.207
	0.933	0.933	0.119	0.348	0.348	0.232	0.43	0.43	0.222
	0.867	0.867	0.158	0.664	0.664	0.239	0.52	0.52	0.275
	0.889	0.889	0.179	0.45	0.45	0.227	0.489	0.489	0.251
	0.643	0.643	0.274	0.757	0.757	0.257	0.594	0.594	0.217
	0.322	0.322	0.269	0.412	0.412	0.247	0.647	0.647	0.266
	0.77	0.77	0.203	0.518	0.518	0.275	0.448	0.448	0.208
	0.724	0.724	0.2	0.855	0.855	0.162	0.555	0.555	0.233
	0.762	0.762	0.185	0.521	0.521	0.241	0.364	0.364	0.255
	0.411	0.411	0.301	0.632	0.632	0.218	0.636	0.636	0.228
	0.48	0.48	0.33	0.4	0.4	0.268	0.518	0.518	0.266
	0.713	0.713	0.234	0.605	0.605	0.288	0.307	0.307	0.21
	0.88	0.88	0.176	0.539	0.539	0.216	0.269	0.269	0.204
	0.942	0.942	0.122	0.322	0.322	0.268	0.474	0.474	0.209
	0.705	0.705	0.278	0.556	0.556	0.31	0.19	0.19	0.184
	0.953	0.953	0.109	0.9	0.9	0.118	0.635	0.635	0.304
	0.955	0.955	0.134	0.704	0.704	0.24	0.757	0.757	0.177
	0.859	0.859	0.179	0.267	0.267	0.249	0.573	0.573	0.291
	0.95	0.95	0.087	0.533	0.533	0.365	0.648	0.648	0.213
	0.857	0.857	0.153	0.671	0.671	0.193	0.705	0.705	0.228
	0.9	0.9	0.195	0.89	0.89	0.134	0.643	0.643	0.22
	0.435	0.435	0.327	0.375	0.375	0.198	0.333	0.333	0.189
	0.8	0.8	0.19	0.214	0.214	0.196	0.41	0.41	0.195
	0.906	0.906	0.121	0.621	0.621	0.214	0.335	0.335	0.256
	0.695	0.695	0.3	0.589	0.589	0.255	0.394	0.394	0.206
	0.751	0.751	0.205	0.342	0.342	0.168	0.41	0.41	0.279
	0.855	0.855	0.138	0.45	0.45	0.267	0.413	0.413	0.236
	0.937	0.937	0.093	0.625	0.625	0.26	0.3	0.3	0.236
	0.971	0.971	0.07	0.5	0.5	0.241	0.632	0.632	0.231
	0.968	0.968	0.073	0.851	0.851	0.154	0.349	0.349	0.22
	0.389	0.389	0.283	0.427	0.427	0.22	0.767	0.767	0.18
	0.85	0.85	0.166	0.889	0.889	0.137	0.662	0.662	0.183
	0.731	0.731	0.216	0.568	0.568	0.277	0.485	0.485	0.265
	0.808	0.808	0.212	0.887	0.887	0.165	0.824	0.824	0.166
	0.9	0.9	0.1	0.739	0.739	0.232	0.51	0.51	0.232
	0.99	0.99	0.044	0.648	0.648	0.282	0.338	0.338	0.24
	0.923	0.923	0.097	0.663	0.663	0.337	0.23	0.23	0.278
	0.782	0.782	0.234	0.415	0.415	0.244	0.316	0.316	0.228
	0.658	0.658	0.215	0.421	0.421	0.289	0.53	0.53	0.218
	0.961	0.961	0.092	0.962	0.962	0.079	0.764	0.764	0.214
	0.497	0.497	0.316	0.933	0.933	0.149	0.382	0.382	0.225
	0.653	0.653	0.287	0.903	0.903	0.154	0.516	0.516	0.208
	0.848	0.848	0.153	0.325	0.325	0.222	0.282	0.282	0.238
	0.85	0.85	0.15	0.383	0.383	0.223	0.704	0.704	0.189
	0.8	0.8	0.163	0.469	0.469	0.311	0.4	0.4	0.235
	0.614	0.614	0.287	0.543	0.543	0.256	0.428	0.428	0.258
	0.756	0.756	0.195	0.683	0.683	0.27	0.454	0.454	0.269
	0.792	0.792	0.218	0.589	0.589	0.194	0.417	0.417	0.23
	0.922	0.922	0.118	0.444	0.444	0.254	0.692	0.692	0.256
	0.497	0.497	0.281	0.56	0.56	0.265	0.63	0.63	0.292
	0.851	0.851	0.185	0.849	0.849	0.164	0.343	0.343	0.226
	0.886	0.886	0.158	0.52	0.52	0.271	0.7	0.7	0.195
	0.975	0.975	0.066	0.529	0.529	0.227	0.558	0.558	0.249
	0.446	0.446	0.255	0.738	0.738	0.183	0.686	0.686	0.236
	0.725	0.725	0.237	0.655	0.655	0.271	0.644	0.644	0.233
	0.918	0.918	0.12	0.753	0.753	0.261	0.388	0.388	0.237
	0.364	0.364	0.35	0.572	0.572	0.306	0.724	0.724	0.19
	0.926	0.926	0.111	0.694	0.694	0.244	0.704	0.704	0.2
	0.576	0.576	0.239	0.503	0.503	0.266	0.76	0.76	0.17
	0.7	0.7	0.224	0.765	0.765	0.208	0.418	0.418	0.233
	0.5	0.5	0.293	0.459	0.459	0.23	0.588	0.588	0.31
	0.8	0.8	0.288	0.675	0.675	0.263	0.368	0.368	0.238
	0.75	0.75	0.166	0.414	0.414	0.216	0.682	0.682	0.218
	0.918	0.918	0.138	0.34	0.34	0.237	0.683	0.683	0.264
	0.853	0.853	0.154	0.4	0.4	0.287	0.646	0.646	0.279
	0.87	0.87	0.193	0.267	0.267	0.262	0.333	0.333	0.271
	0.464	0.464	0.382	0.81	0.81	0.18	0.778	0.778	0.23
	0.227	0.227	0.238	0.811	0.811	0.156	0.584	0.584	0.256
	0.645	0.645	0.282	0.789	0.789	0.197	0.431	0.431	0.256
	0.931	0.931	0.11	0.856	0.856	0.146	0.6	0.6	0.231
	0.287	0.287	0.227	0.827	0.827	0.169	0.39	0.39	0.2
	0.388	0.388	0.252	0.664	0.664	0.245	0.552	0.552	0.184
	0.979	0.979	0.062	0.83	0.83	0.182	0.7	0.7	0.229
	0.6	0.6	0.238	0.848	0.848	0.174	0.438	0.438	0.3
	0.627	0.627	0.282	0.8	0.8	0.24	0.526	0.526	0.238
	0.922	0.922	0.128	0.711	0.711	0.22	0.44	0.44	0.27
	0.626	0.626	0.223	0.505	0.505	0.259	0.519	0.519	0.289
	0.336	0.336	0.272	0.756	0.756	0.195	0.64	0.64	0.162
	0.884	0.884	0.118	0.329	0.329	0.321	0.408	0.408	0.243
	0.275	0.275	0.254	0.64	0.64	0.244	0.462	0.462	0.295
	0.822	0.822	0.21	0.663	0.663	0.243	0.427	0.427	0.337
	0.669	0.669	0.212	0.33	0.33	0.212	0.4	0.4	0.283
	0.88	0.88	0.142	0.249	0.249	0.216	0.36	0.36	0.269
	0.748	0.748	0.238	0.267	0.267	0.2	0.646	0.646	0.244
	0.848	0.848	0.174	0.523	0.523	0.272	0.374	0.374	0.269
	0.79	0.79	0.18	0.336	0.336	0.214	0.718	0.718	0.246
	0.928	0.928	0.111	0.776	0.776	0.182	0.489	0.489	0.295
	0.814	0.814	0.141	0.257	0.257	0.24	0.874	0.874	0.135
	0.844	0.844	0.171	0.544	0.544	0.274	0.889	0.889	0.099
	0.506	0.506	0.121	0.842	0.842	0.161	0.5	0.5	0.245
	0.753	0.753	0.243	0.478	0.478	0.314	0.623	0.623	0.305
	0.504	0.504	0.326	0.504	0.504	0.203	0.867	0.867	0.163
	0.89	0.89	0.184	0.417	0.417	0.256	0.365	0.365	0.274
	0.765	0.765	0.24	0.581	0.581	0.261	0.503	0.503	0.255
	0.73	0.73	0.247	0.358	0.358	0.245	0.886	0.886	0.173
	0.72	0.72	0.229	0.627	0.627	0.258	0.22	0.22	0.289
	0.556	0.556	0.344	0.786	0.786	0.203	0.475	0.475	0.249
	0.72	0.72	0.233	0.73	0.73	0.225	0.629	0.629	0.225
	0.792	0.792	0.234	0.28	0.28	0.196	0.727	0.727	0.25
	0.884	0.884	0.135	0.453	0.453	0.233	0.502	0.502	0.222
	0.88	0.88	0.145	0.645	0.645	0.17	0.354	0.354	0.217
	0.864	0.864	0.14	0.4	0.4	0.277	0.554	0.554	0.262
	0.877	0.877	0.137	0.708	0.708	0.289	0.564	0.564	0.238
	0.716	0.716	0.237	0.513	0.513	0.211	0.387	0.387	0.219
	0.557	0.557	0.283	0.51	0.51	0.308	0.464	0.464	0.221
	0.773	0.773	0.262	0.484	0.484	0.237	0.452	0.452	0.275
	0.8	0.8	0.341	0.294	0.294	0.282	0.552	0.552	0.23
	0.914	0.914	0.099	0.569	0.569	0.233	0.52	0.52	0.305
	0.827	0.827	0.174	0.704	0.704	0.256	0.658	0.658	0.217
	0.833	0.833	0.18	0.302	0.302	0.282	0.778	0.778	0.199
	0.28	0.28	0.271	0.695	0.695	0.201	0.282	0.282	0.215
	0.624	0.624	0.246	0.843	0.843	0.175	0.59	0.59	0.272
	0.779	0.779	0.124	0.557	0.557	0.263	0.773	0.773	0.251
	0.84	0.84	0.196	0.422	0.422	0.274	0.364	0.364	0.278
	0.769	0.769	0.164	0.558	0.558	0.24	0.312	0.312	0.22
	0.286	0.286	0.27	0.527	0.527	0.176	0.659	0.659	0.255
	0.861	0.861	0.191	0.578	0.578	0.274	0.473	0.473	0.229
	0.64	0.64	0.32	0.7	0.7	0.207	0.421	0.421	0.269
	0.625	0.625	0.254	0.462	0.462	0.253	0.727	0.727	0.17
	0.833	0.833	0.18	0.692	0.692	0.191	0.844	0.844	0.206
	0.923	0.923	0.141	0.869	0.869	0.151	0.856	0.856	0.165
	0.955	0.955	0.102	0.73	0.73	0.278	0.633	0.633	0.233
	0.6	0.6	0.322	0.344	0.344	0.246	0.673	0.673	0.228
	0.907	0.907	0.156	0.771	0.771	0.142	0.539	0.539	0.246
	0.771	0.771	0.249	0.904	0.904	0.143	0.529	0.529	0.276
	0.582	0.582	0.227	0.633	0.633	0.194	0.432	0.432	0.245
	0.744	0.744	0.257	0.821	0.821	0.185	0.479	0.479	0.241
	0.929	0.929	0.096	0.671	0.671	0.247	0.55	0.55	0.244
	0.867	0.867	0.149	0.875	0.875	0.156	0.4	0.4	0.255
	0.937	0.937	0.113	0.593	0.593	0.264	0.607	0.607	0.203
	0.771	0.771	0.198	0.581	0.581	0.246	0.837	0.837	0.197
	0.905	0.905	0.136	0.3	0.3	0.184	0.495	0.495	0.199
	0.716	0.716	0.307	0.339	0.339	0.26	0.722	0.722	0.222
	0.768	0.768	0.122	0.794	0.794	0.203	0.709	0.709	0.198
	0.962	0.962	0.117	0.79	0.79	0.157	0.775	0.775	0.176
	0.505	0.505	0.373	0.732	0.732	0.179	0.73	0.73	0.233
	0.722	0.722	0.19	0.582	0.582	0.241	0.522	0.522	0.19
	0.848	0.848	0.15	0.409	0.409	0.195	0.725	0.725	0.19
	0.756	0.756	0.205	0.275	0.275	0.263	0.459	0.459	0.272
	0.823	0.823	0.202	0.6	0.6	0.249	0.367	0.367	0.236
	0.842	0.842	0.139	0.609	0.609	0.28	0.358	0.358	0.271
	0.767	0.767	0.207	0.618	0.618	0.241	0.343	0.343	0.224
	0.827	0.827	0.161	0.667	0.667	0.26	0.441	0.441	0.185
	0.876	0.876	0.169	0.291	0.291	0.21	0.688	0.688	0.188
	0.5	0.5	0.256	0.835	0.835	0.157	0.842	0.842	0.19
	0.876	0.876	0.159	0.94	0.94	0.111	0.408	0.408	0.238
	0.889	0.889	0.175	0.836	0.836	0.169	0.676	0.676	0.243
	0.76	0.76	0.206	0.339	0.339	0.253	0.782	0.782	0.217
	0.938	0.938	0.117	0.622	0.622	0.248	0.357	0.357	0.228
	0.6	0.6	0.261	0.294	0.294	0.246	0.469	0.469	0.228
	0.955	0.955	0.103	0.867	0.867	0.178	0.481	0.481	0.234
	0.653	0.653	0.314	0.536	0.536	0.245	0.64	0.64	0.242
	0.888	0.888	0.141	0.6	0.6	0.184	0.5	0.5	0.307
	0.8	0.8	0.262	0.694	0.694	0.267	0.437	0.437	0.211
	0.8	0.8	0.137	0.269	0.269	0.207	0.613	0.613	0.218
	0.75	0.75	0.218	0.455	0.455	0.251	0.413	0.413	0.236
	0.545	0.545	0.363	0.303	0.303	0.268	0.291	0.291	0.216
	0.896	0.896	0.116	0.636	0.636	0.243	0.446	0.446	0.27
	0.714	0.714	0.196	0.457	0.457	0.238	0.663	0.663	0.195
	0.946	0.946	0.105	0.642	0.642	0.179	0.785	0.785	0.218
	0.522	0.522	0.399	0.494	0.494	0.183	0.455	0.455	0.293
	0.886	0.886	0.125	0.856	0.856	0.155	0.455	0.455	0.227
	0.788	0.788	0.203	0.847	0.847	0.182	0.864	0.864	0.161
	0.667	0.667	0.231	0.377	0.377	0.265	0.424	0.424	0.214
	0.774	0.774	0.17	0.655	0.655	0.219	0.843	0.843	0.144
	0.896	0.896	0.13	0.503	0.503	0.191	0.704	0.704	0.249
	0.863	0.863	0.169	0.56	0.56	0.185	0.447	0.447	0.246
	0.912	0.912	0.099	0.708	0.708	0.202	0.536	0.536	0.32
	0.7	0.7	0.232	0.913	0.913	0.141	0.67	0.67	0.211
	0.954	0.954	0.084	0.844	0.844	0.227	0.736	0.736	0.224
	0.83	0.83	0.151	0.771	0.771	0.207	0.754	0.754	0.183
	0.871	0.871	0.136	0.485	0.485	0.241	0.766	0.766	0.188
	0.813	0.813	0.278	0.362	0.362	0.21	0.612	0.612	0.2
	0.771	0.771	0.241	0.608	0.608	0.196	0.448	0.448	0.247
	0.943	0.943	0.09	0.859	0.859	0.133	0.895	0.895	0.164
	0.944	0.944	0.103	0.789	0.789	0.182	0.308	0.308	0.321
	0.825	0.825	0.233	0.546	0.546	0.189	0.545	0.545	0.337
	0.686	0.686	0.181	0.747	0.747	0.204	0.689	0.689	0.191
	0.8	0.8	0.146	0.767	0.767	0.213	0.5	0.5	0.232
	0.671	0.671	0.241	0.7	0.7	0.203	0.457	0.457	0.256
	0.693	0.693	0.205	0.671	0.671	0.246	0.638	0.638	0.201
	0.707	0.707	0.229	0.271	0.271	0.181	0.442	0.442	0.273
	0.938	0.938	0.105	0.555	0.555	0.276	0.468	0.468	0.269
	0.843	0.843	0.172	0.76	0.76	0.215	0.753	0.753	0.243
	0.655	0.655	0.32	0.632	0.632	0.263	0.26	0.26	0.22
	0.836	0.836	0.177	0.745	0.745	0.239	0.663	0.663	0.216
	0.862	0.862	0.144	0.73	0.73	0.171	0.296	0.296	0.207
	0.548	0.548	0.302	0.562	0.562	0.203	0.627	0.627	0.22
	0.94	0.94	0.128	0.791	0.791	0.182	0.665	0.665	0.221
	0.737	0.737	0.225	0.5	0.5	0.281	0.362	0.362	0.287
	0.811	0.811	0.194	0.619	0.619	0.308	0.247	0.247	0.146
	0.809	0.809	0.229	0.79	0.79	0.144	0.279	0.279	0.215
	0.87	0.87	0.145	0.61	0.61	0.227	0.552	0.552	0.248
	0.829	0.829	0.178	0.515	0.515	0.278	0.305	0.305	0.215
	0.733	0.733	0.204	0.643	0.643	0.221	0.342	0.342	0.274
	0.752	0.752	0.23	0.269	0.269	0.216	0.492	0.492	0.273
	0.919	0.919	0.121	0.85	0.85	0.173	0.4	0.4	0.272
	0.8	0.8	0.205	0.819	0.819	0.184	0.461	0.461	0.282
	0.7	0.7	0.259	0.568	0.568	0.149	0.697	0.697	0.248
	0.838	0.838	0.159	0.412	0.412	0.229	0.533	0.533	0.257
	0.88	0.88	0.147	0.55	0.55	0.254	0.56	0.56	0.265
	0.738	0.738	0.206	0.5	0.5	0.224	0.676	0.676	0.279
	0.8	0.8	0.206	0.718	0.718	0.227	0.765	0.765	0.268
	0.729	0.729	0.205	0.653	0.653	0.296	0.582	0.582	0.19
	0.84	0.84	0.16	0.776	0.776	0.206	0.838	0.838	0.16
	0.819	0.819	0.174	0.811	0.811	0.165	0.761	0.761	0.241
	0.783	0.783	0.176	0.47	0.47	0.237	0.616	0.616	0.244
	0.9	0.9	0.141	0.696	0.696	0.24	0.573	0.573	0.283
	0.695	0.695	0.199	0.811	0.811	0.165	0.432	0.432	0.287
	0.4	0.4	0.346	0.438	0.438	0.252	0.738	0.738	0.183
	0.771	0.771	0.198	0.8	0.8	0.241	0.635	0.635	0.287
	0.729	0.729	0.193	0.691	0.691	0.207	0.733	0.733	0.231
	0.32	0.32	0.271	0.882	0.882	0.169	0.8	0.8	0.194
	0.924	0.924	0.117	0.446	0.446	0.249	0.788	0.788	0.174
	0.35	0.35	0.296	0.63	0.63	0.25	0.853	0.853	0.171
	0.926	0.926	0.116	0.586	0.586	0.226	0.647	0.647	0.24
	0.85	0.85	0.166	0.871	0.871	0.144	0.541	0.541	0.236
	0.867	0.867	0.14	0.585	0.585	0.288	0.693	0.693	0.23
	0.623	0.623	0.26	0.376	0.376	0.242	0.487	0.487	0.26
	0.449	0.449	0.243	0.695	0.695	0.241	0.657	0.657	0.24
	0.464	0.464	0.23	0.845	0.845	0.17	0.419	0.419	0.15
	0.886	0.886	0.099	0.545	0.545	0.243	0.441	0.441	0.218
	0.933	0.933	0.094	0.374	0.374	0.24	0.684	0.684	0.246
	0.435	0.435	0.351	0.389	0.389	0.231	0.768	0.768	0.175
	0.625	0.625	0.29	0.412	0.412	0.242	0.819	0.819	0.205
	0.826	0.826	0.207	0.592	0.592	0.303	0.57	0.57	0.247
	0.724	0.724	0.18	0.492	0.492	0.264	0.267	0.267	0.285
	0.853	0.853	0.212	0.695	0.695	0.259	0.533	0.533	0.275
	0.859	0.859	0.114	0.725	0.725	0.222	0.56	0.56	0.223
	0.747	0.747	0.2	0.6	0.6	0.252	0.525	0.525	0.27
	0.558	0.558	0.351	0.742	0.742	0.178	0.47	0.47	0.302
	0.908	0.908	0.163	0.6	0.6	0.277	0.31	0.31	0.238
	0.765	0.765	0.208	0.28	0.28	0.194	0.613	0.613	0.26
	0.913	0.913	0.142	0.621	0.621	0.309	0.31	0.31	0.205
	0.8	0.8	0.173	0.672	0.672	0.195	0.553	0.553	0.223
	0.884	0.884	0.135	0.321	0.321	0.225	0.675	0.675	0.282
	0.84	0.84	0.196	0.831	0.831	0.173	0.722	0.722	0.193
	0.567	0.567	0.39	0.75	0.75	0.218	0.583	0.583	0.288
	0.894	0.894	0.121	0.442	0.442	0.179	0.431	0.431	0.22
	0.529	0.529	0.247	0.653	0.653	0.266	0.364	0.364	0.253
	0.647	0.647	0.27	0.32	0.32	0.248	0.517	0.517	0.238
	0.956	0.956	0.083	0.64	0.64	0.26	0.476	0.476	0.272
	0.822	0.822	0.23	0.59	0.59	0.235	0.44	0.44	0.233
	0.8	0.8	0.301	0.284	0.284	0.187	0.475	0.475	0.31
	0.2	0.2	0.212	0.543	0.543	0.256	0.518	0.518	0.253
	0.92	0.92	0.133	0.733	0.733	0.205	0.76	0.76	0.196
	0.943	0.943	0.109	0.38	0.38	0.209	0.408	0.408	0.22
	0.843	0.843	0.155	0.522	0.522	0.226	0.4	0.4	0.249
	0.5	0.5	0.377	0.597	0.597	0.248	0.356	0.356	0.254
	0.822	0.822	0.23	0.705	0.705	0.21	0.34	0.34	0.201
	0.929	0.929	0.136	0.757	0.757	0.172	0.369	0.369	0.27
	0.625	0.625	0.236	0.675	0.675	0.233	0.267	0.267	0.275
	0.9	0.9	0.122	0.535	0.535	0.233	0.552	0.552	0.268
	0.889	0.889	0.137	0.42	0.42	0.252	0.526	0.526	0.303
	0.881	0.881	0.193	0.621	0.621	0.258	0.784	0.784	0.207
	0.962	0.962	0.079	0.35	0.35	0.267	0.552	0.552	0.275
	0.958	0.958	0.082	0.443	0.443	0.247	0.421	0.421	0.224
	0.945	0.945	0.123	0.504	0.504	0.311	0.506	0.506	0.218
	0.718	0.718	0.187	0.633	0.633	0.187	0.6	0.6	0.269
	0.848	0.848	0.15	0.65	0.65	0.233	0.589	0.589	0.189
	0.927	0.927	0.129	0.779	0.779	0.224	0.49	0.49	0.306
	0.91	0.91	0.118	0.76	0.76	0.178	0.789	0.789	0.189
	0.835	0.835	0.185	0.722	0.722	0.226	0.339	0.339	0.239
	0.845	0.845	0.19	0.836	0.836	0.167	0.282	0.282	0.218
	0.565	0.565	0.338	0.711	0.711	0.213	0.37	0.37	0.193
	0.717	0.717	0.193	0.68	0.68	0.212	0.53	0.53	0.255
	0.667	0.667	0.371	0.642	0.642	0.19	0.36	0.36	0.291
	0.889	0.889	0.166	0.611	0.611	0.205	0.304	0.304	0.233
	0.894	0.894	0.17	0.648	0.648	0.238	0.482	0.482	0.182
	0.92	0.92	0.098	0.684	0.684	0.262	0.415	0.415	0.266
	0.956	0.956	0.083	0.41	0.41	0.337	0.411	0.411	0.247
	0.188	0.188	0.222	0.676	0.676	0.258	0.752	0.752	0.222
	0.867	0.867	0.14	0.765	0.765	0.185	0.578	0.578	0.239
	0.843	0.843	0.155	0.678	0.678	0.299	0.589	0.589	0.286
	0.72	0.72	0.217	0.59	0.59	0.317	0.619	0.619	0.256
	0.947	0.947	0.088	0.871	0.871	0.118	0.613	0.613	0.239
	0.83	0.83	0.202	0.768	0.768	0.303	0.68	0.68	0.244
	0.875	0.875	0.139	0.415	0.415	0.241	0.322	0.322	0.118
	0.881	0.881	0.131	0.88	0.88	0.188	0.461	0.461	0.297
	0.858	0.858	0.145	0.704	0.704	0.3	0.682	0.682	0.215
	0.812	0.812	0.165	0.662	0.662	0.234	0.561	0.561	0.254
	0.338	0.338	0.33	0.62	0.62	0.25	0.304	0.304	0.205
	0.674	0.674	0.217	0.687	0.687	0.269	0.653	0.653	0.25
	0.575	0.575	0.259	0.319	0.319	0.206	0.48	0.48	0.256
	0.789	0.789	0.156	0.527	0.527	0.299	0.536	0.536	0.185
	0.716	0.716	0.246	0.475	0.475	0.282	0.438	0.438	0.226
	0.811	0.811	0.189	0.771	0.771	0.128	0.626	0.626	0.207
	0.653	0.653	0.268	0.36	0.36	0.242	0.388	0.388	0.242
	0.97	0.97	0.071	0.6	0.6	0.253	0.8	0.8	0.216
	0.772	0.772	0.266	0.631	0.631	0.274	0.641	0.641	0.241
	0.81	0.81	0.173	0.835	0.835	0.219	0.72	0.72	0.204
	0.411	0.411	0.362	0.584	0.584	0.26	0.371	0.371	0.349
	0.763	0.763	0.197	0.606	0.606	0.224	0.659	0.659	0.165
	0.813	0.813	0.16	0.725	0.725	0.288	0.607	0.607	0.32
	0.956	0.956	0.099	0.25	0.25	0.236	0.429	0.429	0.216
	0.853	0.853	0.17	0.749	0.749	0.201	0.638	0.638	0.236
	0.4	0.4	0.327	0.613	0.613	0.296	0.833	0.833	0.203
	0.82	0.82	0.199	0.315	0.315	0.185	0.7	0.7	0.224
	0.652	0.652	0.41	0.894	0.894	0.1	0.615	0.615	0.196
	0.729	0.729	0.194	0.682	0.682	0.218	0.8	0.8	0.206
	0.616	0.616	0.259	0.571	0.571	0.286	0.333	0.333	0.257
	0.674	0.674	0.267	0.504	0.504	0.28	0.424	0.424	0.264
	0.785	0.785	0.214	0.432	0.432	0.261	0.386	0.386	0.229
	0.808	0.808	0.188	0.703	0.703	0.21	0.416	0.416	0.248
	0.709	0.709	0.268	0.789	0.789	0.197	0.51	0.51	0.255
	0.928	0.928	0.117	0.8	0.8	0.224	0.633	0.633	0.229
	0.927	0.927	0.115	0.636	0.636	0.307	0.261	0.261	0.253
	0.733	0.733	0.189	0.63	0.63	0.255	0.905	0.905	0.159
	0.76	0.76	0.185	0.634	0.634	0.246	0.715	0.715	0.23
	0.844	0.844	0.134	0.6	0.6	0.196	0.36	0.36	0.188
	0.763	0.763	0.203	0.453	0.453	0.263	0.55	0.55	0.227
	0.255	0.255	0.232	0.552	0.552	0.267	0.321	0.321	0.256
	0.726	0.726	0.227	0.886	0.886	0.158	0.864	0.864	0.14
	0.876	0.876	0.131	0.375	0.375	0.222	0.659	0.659	0.334
	0.586	0.586	0.241	0.58	0.58	0.232	0.524	0.524	0.222
	0.7	0.7	0.2	0.533	0.533	0.207	0.35	0.35	0.218
	0.487	0.487	0.381	0.347	0.347	0.263	0.705	0.705	0.159
	0.884	0.884	0.15	0.342	0.342	0.234	0.636	0.636	0.268
	0.871	0.871	0.167	0.709	0.709	0.207	0.505	0.505	0.228
	0.741	0.741	0.281	0.758	0.758	0.179	0.768	0.768	0.238
	0.814	0.814	0.141	0.726	0.726	0.215	0.591	0.591	0.245
	0.5	0.5	0.233	0.435	0.435	0.285	0.912	0.912	0.099
	0.522	0.522	0.268	0.556	0.556	0.263	0.505	0.505	0.266
	0.73	0.73	0.285	0.671	0.671	0.237	0.489	0.489	0.223
	0.937	0.937	0.113	0.421	0.421	0.235	0.392	0.392	0.248
	0.916	0.916	0.118	0.62	0.62	0.282	0.33	0.33	0.274
	0.519	0.519	0.228	0.94	0.94	0.092	0.611	0.611	0.255
	0.8	0.8	0.195	0.564	0.564	0.223	0.82	0.82	0.202
	0.914	0.914	0.132	0.453	0.453	0.279	0.444	0.444	0.263
	0.804	0.804	0.182	0.484	0.484	0.253	0.413	0.413	0.254
	0.8	0.8	0.137	0.425	0.425	0.254	0.761	0.761	0.201
	0.743	0.743	0.192	0.725	0.725	0.161	0.47	0.47	0.305
	0.927	0.927	0.159	0.774	0.774	0.207	0.842	0.842	0.245
	0.914	0.914	0.132	0.765	0.765	0.163	0.406	0.406	0.26
	0.455	0.455	0.243	0.352	0.352	0.232	0.683	0.683	0.191
	0.589	0.589	0.254	0.905	0.905	0.146	0.328	0.328	0.218
	0.542	0.542	0.267	0.8	0.8	0.172	0.518	0.518	0.206
	0.884	0.884	0.135	0.672	0.672	0.237	0.552	0.552	0.273
	0.417	0.417	0.404	0.582	0.582	0.259	0.385	0.385	0.241
	0.544	0.544	0.364	0.368	0.368	0.299	0.365	0.365	0.233
	0.516	0.516	0.218	0.5	0.5	0.274	0.32	0.32	0.264
	0.9	0.9	0.131	0.809	0.809	0.267	0.452	0.452	0.278
	0.821	0.821	0.182	0.518	0.518	0.253	0.243	0.243	0.209
	0.84	0.84	0.182	0.887	0.887	0.142	0.44	0.44	0.196
	0.875	0.875	0.171	0.703	0.703	0.258	0.569	0.569	0.258
	0.863	0.863	0.169	0.832	0.832	0.17	0.836	0.836	0.167
	0.92	0.92	0.117	0.721	0.721	0.213	0.427	0.427	0.262
	0.971	0.971	0.07	0.532	0.532	0.287	0.55	0.55	0.14
	0.812	0.812	0.193	0.689	0.689	0.31	0.28	0.28	0.204
	0.93	0.93	0.095	0.435	0.435	0.253	0.44	0.44	0.252
	0.283	0.283	0.255	0.396	0.396	0.23	0.4	0.4	0.242
	0.658	0.658	0.268	0.765	0.765	0.197	0.715	0.715	0.228
	0.767	0.767	0.3	0.509	0.509	0.256	0.713	0.713	0.264
	0.853	0.853	0.154	0.457	0.457	0.206	0.6	0.6	0.261
	0.7	0.7	0.279	0.669	0.669	0.238	0.825	0.825	0.233
	0.876	0.876	0.168	0.497	0.497	0.23	0.458	0.458	0.248
	0.94	0.94	0.143	0.644	0.644	0.238	0.459	0.459	0.348
	0.887	0.887	0.142	0.562	0.562	0.276	0.566	0.566	0.332
	0.703	0.703	0.227	0.391	0.391	0.259	0.467	0.467	0.189
	0.831	0.831	0.207	0.548	0.548	0.269	0.517	0.517	0.247
	0.911	0.911	0.099	0.621	0.621	0.304	0.352	0.352	0.221
	0.619	0.619	0.243	0.783	0.783	0.138	0.457	0.457	0.176
	0.7	0.7	0.146	0.861	0.861	0.137	0.963	0.963	0.078
	0.55	0.55	0.328	0.554	0.554	0.21	0.27	0.27	0.145
	0.73	0.73	0.298	0.733	0.733	0.207	0.33	0.33	0.288
	0.905	0.905	0.146	0.826	0.826	0.189	0.484	0.484	0.254
	0.903	0.903	0.125	0.702	0.702	0.217	0.44	0.44	0.26
	0.565	0.565	0.276	0.52	0.52	0.24	0.343	0.343	0.232
	0.819	0.819	0.204	0.4	0.4	0.217	0.371	0.371	0.228
	0.919	0.919	0.131	0.747	0.747	0.214	0.4	0.4	0.21
	0.938	0.938	0.117	0.588	0.588	0.325	0.672	0.672	0.203
	0.8	0.8	0.184	0.489	0.489	0.251	0.389	0.389	0.21
	0.713	0.713	0.223	0.322	0.322	0.232	0.358	0.358	0.272
	0.691	0.691	0.215	0.852	0.852	0.158	0.55	0.55	0.236
	0.847	0.847	0.175	0.827	0.827	0.169	0.484	0.484	0.208
	0.829	0.829	0.225	0.61	0.61	0.305	0.65	0.65	0.237
	0.776	0.776	0.204	0.611	0.611	0.21	0.367	0.367	0.229
	0.673	0.673	0.205	0.608	0.608	0.212	0.667	0.667	0.2
	0.956	0.956	0.083	0.891	0.891	0.144	0.592	0.592	0.218
	0.464	0.464	0.343	0.592	0.592	0.187	0.36	0.36	0.275
	0.469	0.469	0.316	0.618	0.618	0.21	0.642	0.642	0.211
	0.609	0.609	0.304	0.67	0.67	0.193	0.467	0.467	0.282
	0.853	0.853	0.143	0.59	0.59	0.205	0.52	0.52	0.335
	0.779	0.779	0.151	0.731	0.731	0.273	0.368	0.368	0.326
	0.51	0.51	0.279	0.587	0.587	0.212	0.408	0.408	0.248
	0.775	0.775	0.222	0.482	0.482	0.246	0.448	0.448	0.254
	0.943	0.943	0.105	0.638	0.638	0.21	0.775	0.775	0.254
	0.906	0.906	0.1	0.618	0.618	0.233	0.479	0.479	0.281
	0.662	0.662	0.217	0.567	0.567	0.253	0.429	0.429	0.271
	0.826	0.826	0.159	0.657	0.657	0.176	0.509	0.509	0.223
	0.964	0.964	0.115	0.905	0.905	0.133	0.61	0.61	0.251
	0.606	0.606	0.277	0.823	0.823	0.187	0.579	0.579	0.192
	0.626	0.626	0.325	0.832	0.832	0.161	0.733	0.733	0.189
	0.637	0.637	0.199	0.635	0.635	0.316	0.519	0.519	0.245
	0.871	0.871	0.144	0.529	0.529	0.284	0.297	0.297	0.233
	0.809	0.809	0.15	0.509	0.509	0.312	0.34	0.34	0.237
	0.84	0.84	0.15	0.67	0.67	0.298	0.67	0.67	0.222
	0.75	0.75	0.206	0.495	0.495	0.263	0.566	0.566	0.293
	0.867	0.867	0.14	0.474	0.474	0.174	0.832	0.832	0.2
	0.413	0.413	0.314	0.49	0.49	0.245	0.269	0.269	0.241
	0.407	0.407	0.329	0.525	0.525	0.285	0.593	0.593	0.258
	0.84	0.84	0.182	0.611	0.611	0.245	0.742	0.742	0.211
	0.739	0.739	0.181	0.66	0.66	0.211	0.558	0.558	0.19
	0.788	0.788	0.26	0.657	0.657	0.277	0.533	0.533	0.208
	0.682	0.682	0.329	0.456	0.456	0.261	0.396	0.396	0.206
	0.631	0.631	0.313	0.483	0.483	0.196	0.519	0.519	0.239
	0.812	0.812	0.2	0.7	0.7	0.203	0.611	0.611	0.194
	0.922	0.922	0.165	0.384	0.384	0.283	0.308	0.308	0.169
	0.933	0.933	0.094	0.239	0.239	0.23	0.588	0.588	0.206
	0.5	0.5	0.361	0.347	0.347	0.248	0.634	0.634	0.242
	0.908	0.908	0.138	0.733	0.733	0.224	0.848	0.848	0.13
	0.782	0.782	0.19	0.693	0.693	0.205	0.416	0.416	0.246
	0.783	0.783	0.282	0.489	0.489	0.251	0.358	0.358	0.248
	0.8	0.8	0.187	0.704	0.704	0.227	0.4	0.4	0.242
	0.8	0.8	0.179	0.6	0.6	0.337	0.615	0.615	0.227
	0.884	0.884	0.198	0.4	0.4	0.225	0.63	0.63	0.263
	0.837	0.837	0.257	0.791	0.791	0.232	0.55	0.55	0.15
	0.738	0.738	0.209	0.682	0.682	0.275	0.482	0.482	0.225
	0.712	0.712	0.266	0.76	0.76	0.224	0.7	0.7	0.237
	0.744	0.744	0.144	0.678	0.678	0.178	0.66	0.66	0.237
	0.707	0.707	0.161	0.638	0.638	0.228	0.75	0.75	0.284
	0.857	0.857	0.224	0.884	0.884	0.118	0.365	0.365	0.248
	0.568	0.568	0.309	0.85	0.85	0.185	0.363	0.363	0.226
	0.515	0.515	0.343	0.582	0.582	0.313	0.49	0.49	0.295
	0.815	0.815	0.153	0.642	0.642	0.308	0.456	0.456	0.262
	0.682	0.682	0.315	0.64	0.64	0.224	0.273	0.273	0.21
	0.844	0.844	0.183	0.775	0.775	0.218	0.506	0.506	0.284
	0.568	0.568	0.326	0.491	0.491	0.223	0.591	0.591	0.208
	0.23	0.23	0.222	0.648	0.648	0.254	0.904	0.904	0.13
	0.793	0.793	0.184	0.48	0.48	0.271	0.562	0.562	0.288
	0.725	0.725	0.211	0.326	0.326	0.228	0.552	0.552	0.255
	0.95	0.95	0.107	0.291	0.291	0.228	0.305	0.305	0.215
	0.8	0.8	0.176	0.836	0.836	0.193	0.359	0.359	0.259
	0.688	0.688	0.2	0.35	0.35	0.26	0.419	0.419	0.24
	0.48	0.48	0.397	0.426	0.426	0.282	0.438	0.438	0.201
	0.525	0.525	0.412	0.697	0.697	0.268	0.529	0.529	0.282
	0.971	0.971	0.07	0.418	0.418	0.208	0.39	0.39	0.214
	0.96	0.96	0.108	0.421	0.421	0.223	0.6	0.6	0.188
	0.833	0.833	0.137	0.354	0.354	0.222	0.538	0.538	0.216
	0.93	0.93	0.127	0.555	0.555	0.319	0.495	0.495	0.21
	0.889	0.889	0.137	0.552	0.552	0.305	0.864	0.864	0.175
	0.745	0.745	0.232	0.472	0.472	0.225	0.509	0.509	0.268
	0.561	0.561	0.311	0.695	0.695	0.244	0.492	0.492	0.24
	0.859	0.859	0.191	0.878	0.878	0.153	0.752	0.752	0.214
	0.829	0.829	0.183	0.638	0.638	0.236	0.496	0.496	0.288
	0.878	0.878	0.151	0.808	0.808	0.234	0.667	0.667	0.231
	0.894	0.894	0.121	0.421	0.421	0.214	0.645	0.645	0.234
	0.757	0.757	0.155	0.754	0.754	0.237	0.725	0.725	0.185
	0.839	0.839	0.187	0.72	0.72	0.214	0.294	0.294	0.271
	0.781	0.781	0.184	0.524	0.524	0.237	0.488	0.488	0.205
	0.733	0.733	0.176	0.741	0.741	0.225	0.38	0.38	0.285
	0.84	0.84	0.206	0.426	0.426	0.294	0.289	0.289	0.179
	0.707	0.707	0.272	0.708	0.708	0.256	0.456	0.456	0.244
	0.872	0.872	0.166	0.416	0.416	0.191	0.545	0.545	0.246
	0.812	0.812	0.217	0.68	0.68	0.183	0.382	0.382	0.255
	0.923	0.923	0.112	0.39	0.39	0.241	0.365	0.365	0.259
	0.747	0.747	0.204	0.663	0.663	0.268	0.548	0.548	0.197
	0.952	0.952	0.105	0.595	0.595	0.297	0.562	0.562	0.248
	0.893	0.893	0.16	0.422	0.422	0.29	0.44	0.44	0.325
	0.863	0.863	0.16	0.873	0.873	0.176	0.76	0.76	0.167
	0.643	0.643	0.228	0.294	0.294	0.218	0.789	0.789	0.238
	0.945	0.945	0.104	0.75	0.75	0.15	0.686	0.686	0.219
	0.729	0.729	0.299	0.583	0.583	0.244	0.35	0.35	0.188
	0.738	0.738	0.154	0.653	0.653	0.235	0.6	0.6	0.239
	0.613	0.613	0.334	0.669	0.669	0.214	0.492	0.492	0.264
	0.857	0.857	0.148	0.733	0.733	0.189	0.505	0.505	0.252
	0.933	0.933	0.094	0.606	0.606	0.254	0.35	0.35	0.21
	0.737	0.737	0.154	0.44	0.44	0.242	0.375	0.375	0.263
	0.484	0.484	0.313	0.621	0.621	0.215	0.79	0.79	0.157
	0.971	0.971	0.071	0.721	0.721	0.209	0.864	0.864	0.193
	0.644	0.644	0.386	0.461	0.461	0.231	0.3	0.3	0.202
	0.94	0.94	0.111	0.776	0.776	0.235	0.347	0.347	0.223
	0.94	0.94	0.128	0.71	0.71	0.241	0.704	0.704	0.284
	0.91	0.91	0.134	0.5	0.5	0.277	0.3	0.3	0.234
	0.975	0.975	0.066	0.731	0.731	0.214	0.467	0.467	0.264
	0.896	0.896	0.151	0.508	0.508	0.216	0.45	0.45	0.237
	0.65	0.65	0.24	0.38	0.38	0.216	0.38	0.38	0.14
	0.945	0.945	0.089	0.424	0.424	0.273	0.292	0.292	0.249
	0.978	0.978	0.063	0.568	0.568	0.245	0.495	0.495	0.287
	0.8	0.8	0.168	0.609	0.609	0.224	0.436	0.436	0.267
	0.767	0.767	0.167	0.867	0.867	0.217	0.38	0.38	0.227
	0.91	0.91	0.134	0.792	0.792	0.196	0.394	0.394	0.261
	0.591	0.591	0.259	0.596	0.596	0.314	0.3	0.3	0.28
	0.808	0.808	0.342	0.812	0.812	0.2	0.722	0.722	0.202
	0.817	0.817	0.186	0.72	0.72	0.223	0.588	0.588	0.18
	0.92	0.92	0.142	0.604	0.604	0.281	0.339	0.339	0.23
	0.665	0.665	0.323	0.753	0.753	0.212	0.607	0.607	0.295
	0.95	0.95	0.087	0.659	0.659	0.254	0.316	0.316	0.285
	0.733	0.733	0.189	0.617	0.617	0.276	0.67	0.67	0.23
	0.806	0.806	0.194	0.72	0.72	0.232	0.567	0.567	0.278
	0.525	0.525	0.323	0.483	0.483	0.251	0.488	0.488	0.26
	0.81	0.81	0.184	0.43	0.43	0.212	0.8	0.8	0.192
	0.411	0.411	0.321	0.765	0.765	0.21	0.629	0.629	0.219
	0.504	0.504	0.276	0.282	0.282	0.239	0.64	0.64	0.265
	0.858	0.858	0.16	0.652	0.652	0.215	0.47	0.47	0.247
	0.88	0.88	0.204	0.59	0.59	0.286	0.368	0.368	0.227
	0.833	0.833	0.252	0.791	0.791	0.224	0.632	0.632	0.233
	0.537	0.537	0.344	0.511	0.511	0.179	0.782	0.782	0.217
	0.638	0.638	0.248	0.446	0.446	0.305	0.483	0.483	0.282
	0.863	0.863	0.154	0.712	0.712	0.192	0.543	0.543	0.252
	0.916	0.916	0.099	0.808	0.808	0.208	0.469	0.469	0.244
	0.96	0.96	0.08	0.336	0.336	0.203	0.733	0.733	0.264
	0.755	0.755	0.307	0.344	0.344	0.246	0.289	0.289	0.228
	0.96	0.96	0.08	0.365	0.365	0.218	0.557	0.557	0.285
	0.755	0.755	0.17	0.758	0.758	0.245	0.591	0.591	0.217
	0.656	0.656	0.268	0.256	0.256	0.223	0.729	0.729	0.237
	0.658	0.658	0.234	0.457	0.457	0.232	0.543	0.543	0.232
	0.562	0.562	0.215	0.486	0.486	0.28	0.537	0.537	0.283
	0.8	0.8	0.191	0.722	0.722	0.234	0.323	0.323	0.242
	0.842	0.842	0.166	0.644	0.644	0.263	0.45	0.45	0.218
	0.76	0.76	0.196	0.887	0.887	0.158	0.367	0.367	0.213
	0.821	0.821	0.158	0.589	0.589	0.229	0.326	0.326	0.269
	0.783	0.783	0.172	0.896	0.896	0.128	0.709	0.709	0.188
	0.5	0.5	0.274	0.321	0.321	0.256	0.676	0.676	0.222
	0.766	0.766	0.211	0.706	0.706	0.248	0.386	0.386	0.233
	0.791	0.791	0.141	0.531	0.531	0.294	0.278	0.278	0.232
	0.867	0.867	0.115	0.35	0.35	0.199	0.391	0.391	0.239
	0.812	0.812	0.16	0.664	0.664	0.273	0.263	0.263	0.242
	0.813	0.813	0.236	0.416	0.416	0.225	0.285	0.285	0.265
	0.591	0.591	0.309	0.495	0.495	0.293	0.324	0.324	0.225
	0.733	0.733	0.298	0.829	0.829	0.177	0.295	0.295	0.188
	0.676	0.676	0.358	0.731	0.731	0.2	0.637	0.637	0.25
	0.589	0.589	0.343	0.731	0.731	0.293	0.287	0.287	0.184
	0.682	0.682	0.282	0.467	0.467	0.258	0.589	0.589	0.294
	0.755	0.755	0.324	0.744	0.744	0.198	0.287	0.287	0.251
	0.713	0.713	0.234	0.606	0.606	0.268	0.506	0.506	0.195
	0.678	0.678	0.259	0.585	0.585	0.255	0.579	0.579	0.348
	0.359	0.359	0.232	0.711	0.711	0.245	0.886	0.886	0.146
	0.845	0.845	0.17	0.615	0.615	0.214	0.53	0.53	0.261
	0.931	0.931	0.121	0.626	0.626	0.232	0.68	0.68	0.293
	0.565	0.565	0.31	0.829	0.829	0.204	0.387	0.387	0.224
	0.411	0.411	0.343	0.67	0.67	0.274	0.526	0.526	0.197
	0.925	0.925	0.156	0.819	0.819	0.15	0.496	0.496	0.249
	0.938	0.938	0.117	0.571	0.571	0.271	0.673	0.673	0.205
	0.653	0.653	0.263	0.4	0.4	0.221	0.88	0.88	0.16
	0.81	0.81	0.319	0.776	0.776	0.216	0.436	0.436	0.229
	0.76	0.76	0.209	0.66	0.66	0.22	0.54	0.54	0.254
	0.943	0.943	0.118	0.711	0.711	0.264	0.305	0.305	0.219
	0.648	0.648	0.254	0.25	0.25	0.166	0.336	0.336	0.203
	0.857	0.857	0.256	0.56	0.56	0.294	0.238	0.238	0.226
	0.541	0.541	0.225	0.848	0.848	0.142	0.339	0.339	0.263
	0.575	0.575	0.185	0.896	0.896	0.155	0.73	0.73	0.233
	0.863	0.863	0.131	0.381	0.381	0.268	0.889	0.889	0.137
	0.747	0.747	0.289	0.652	0.652	0.241	0.6	0.6	0.333
	0.789	0.789	0.185	0.685	0.685	0.236	0.464	0.464	0.185
	0.81	0.81	0.148	0.529	0.529	0.331	0.633	0.633	0.26
	0.755	0.755	0.195	0.782	0.782	0.17	0.497	0.497	0.255
	0.541	0.541	0.348	0.452	0.452	0.265	0.489	0.489	0.213
	0.704	0.704	0.212	0.492	0.492	0.252	0.374	0.374	0.238
	0.533	0.533	0.394	0.539	0.539	0.208	0.442	0.442	0.264
	0.765	0.765	0.157	0.652	0.652	0.259	0.6	0.6	0.228
	0.815	0.815	0.171	0.432	0.432	0.281	0.214	0.214	0.192
	0.744	0.744	0.304	0.4	0.4	0.276	0.564	0.564	0.217
	0.867	0.867	0.149	0.832	0.832	0.187	0.591	0.591	0.31
	0.938	0.938	0.119	0.789	0.789	0.203	0.688	0.688	0.234
	0.533	0.533	0.178	0.56	0.56	0.227	0.765	0.765	0.171
	0.722	0.722	0.178	0.659	0.659	0.313	0.794	0.794	0.141
	0.762	0.762	0.181	0.383	0.383	0.218	0.45	0.45	0.244
	0.933	0.933	0.143	0.622	0.622	0.305	0.581	0.581	0.213
	0.832	0.832	0.134	0.611	0.611	0.279	0.655	0.655	0.227
	0.872	0.872	0.218	0.514	0.514	0.304	0.529	0.529	0.264
	0.838	0.838	0.17	0.775	0.775	0.205	0.695	0.695	0.293
	0.833	0.833	0.203	0.517	0.517	0.261	0.376	0.376	0.229
	0.92	0.92	0.098	0.562	0.562	0.267	0.696	0.696	0.247
	0.91	0.91	0.124	0.624	0.624	0.301	0.418	0.418	0.248
	0.85	0.85	0.15	0.6	0.6	0.262	0.782	0.782	0.199
	0.894	0.894	0.121	0.516	0.516	0.218	0.579	0.579	0.214
	0.927	0.927	0.109	0.481	0.481	0.257	0.912	0.912	0.139
	0.853	0.853	0.127	0.3	0.3	0.224	0.6	0.6	0.249
	0.863	0.863	0.145	0.539	0.539	0.303	0.307	0.307	0.217
	0.867	0.867	0.189	0.497	0.497	0.248	0.667	0.667	0.325
	0.825	0.825	0.211	0.733	0.733	0.197	0.904	0.904	0.161
	0.933	0.933	0.115	0.855	0.855	0.172	0.574	0.574	0.272
	0.888	0.888	0.141	0.71	0.71	0.29	0.509	0.509	0.247
	0.941	0.941	0.106	0.629	0.629	0.26	0.973	0.973	0.068
	0.947	0.947	0.109	0.654	0.654	0.232	0.469	0.469	0.184
	0.976	0.976	0.064	0.578	0.578	0.257	0.56	0.56	0.209
	0.874	0.874	0.202	0.753	0.753	0.2	0.42	0.42	0.236
	0.785	0.785	0.214	0.671	0.671	0.193	0.419	0.419	0.306
	0.446	0.446	0.237	0.827	0.827	0.169	0.648	0.648	0.254
	0.491	0.491	0.266	0.629	0.629	0.183	0.448	0.448	0.312
	0.372	0.372	0.255	0.79	0.79	0.18	0.742	0.742	0.255
	0.407	0.407	0.29	0.8	0.8	0.191	0.873	0.873	0.15
	0.853	0.853	0.136	0.686	0.686	0.181	0.753	0.753	0.161
	0.327	0.327	0.214	0.4	0.4	0.255	0.747	0.747	0.214
	0.97	0.97	0.083	0.635	0.635	0.197	0.696	0.696	0.249
	0.965	0.965	0.084	0.455	0.455	0.267	0.459	0.459	0.25
	0.335	0.335	0.323	0.859	0.859	0.131	0.292	0.292	0.216
	0.8	0.8	0.2	0.8	0.8	0.168	0.4	0.4	0.22
	0.916	0.916	0.135	0.55	0.55	0.218	0.5	0.5	0.265
	0.876	0.876	0.161	0.703	0.703	0.273	0.511	0.511	0.166
	0.95	0.95	0.087	0.467	0.467	0.263	0.574	0.574	0.208
	0.787	0.787	0.136	0.627	0.627	0.177	0.584	0.584	0.269
	0.896	0.896	0.114	0.518	0.518	0.239	0.253	0.253	0.223
	0.744	0.744	0.198	0.671	0.671	0.167	0.427	0.427	0.258
	0.795	0.795	0.207	0.725	0.725	0.263	0.35	0.35	0.271
	0.975	0.975	0.066	0.82	0.82	0.178	0.788	0.788	0.19
	0.808	0.808	0.168	0.416	0.416	0.271	0.471	0.471	0.215
	0.888	0.888	0.139	0.681	0.681	0.193	0.365	0.365	0.261
	0.694	0.694	0.183	0.69	0.69	0.236	0.43	0.43	0.247
	0.918	0.918	0.12	0.314	0.314	0.257	0.323	0.323	0.201
	0.713	0.713	0.322	0.557	0.557	0.243	0.547	0.547	0.289
	0.367	0.367	0.213	0.887	0.887	0.193	0.588	0.588	0.232
	0.8	0.8	0.207	0.671	0.671	0.219	0.621	0.621	0.216
	0.889	0.889	0.147	0.483	0.483	0.305	0.375	0.375	0.222
	0.611	0.611	0.252	0.785	0.785	0.237	0.591	0.591	0.259
	0.686	0.686	0.273	0.8	0.8	0.215	0.505	0.505	0.254
	0.744	0.744	0.165	0.705	0.705	0.199	0.432	0.432	0.221
	0.916	0.916	0.15	0.736	0.736	0.221	0.908	0.908	0.141
	0.77	0.77	0.242	0.279	0.279	0.188	0.343	0.343	0.24
	0.633	0.633	0.26	0.373	0.373	0.224	0.528	0.528	0.239
	0.743	0.743	0.222	0.544	0.544	0.297	0.393	0.393	0.236
	0.827	0.827	0.241	0.579	0.579	0.259	0.707	0.707	0.196
	0.505	0.505	0.314	0.453	0.453	0.284	0.28	0.28	0.24
	0.786	0.786	0.199	0.533	0.533	0.317	0.456	0.456	0.248
	0.965	0.965	0.086	0.709	0.709	0.168	0.304	0.304	0.257
	0.925	0.925	0.12	0.8	0.8	0.191	0.773	0.773	0.184
	0.633	0.633	0.238	0.748	0.748	0.209	0.573	0.573	0.228
	0.956	0.956	0.083	0.329	0.329	0.205	0.376	0.376	0.261
	0.381	0.381	0.297	0.207	0.207	0.221	0.375	0.375	0.207
	0.674	0.674	0.212	0.676	0.676	0.219	0.498	0.498	0.244
	0.778	0.778	0.22	0.563	0.563	0.278	0.711	0.711	0.179
	0.74	0.74	0.269	0.519	0.519	0.259	0.533	0.533	0.249
	0.752	0.752	0.226	0.5	0.5	0.207	0.4	0.4	0.221
	0.686	0.686	0.21	0.367	0.367	0.226	0.624	0.624	0.265
	0.893	0.893	0.144	0.459	0.459	0.254	0.467	0.467	0.178
	0.789	0.789	0.262	0.416	0.416	0.245	0.488	0.488	0.247
	0.929	0.929	0.118	0.374	0.374	0.221	0.357	0.357	0.241
	0.957	0.957	0.112	0.88	0.88	0.126	0.487	0.487	0.235
	0.886	0.886	0.158	0.867	0.867	0.14	0.55	0.55	0.227
	0.829	0.829	0.178	0.85	0.85	0.153	0.36	0.36	0.28
	0.739	0.739	0.239	0.478	0.478	0.224	0.629	0.629	0.198
	0.85	0.85	0.177	0.6	0.6	0.211	0.44	0.44	0.209
	0.822	0.822	0.187	0.616	0.616	0.265	0.473	0.473	0.282
	0.773	0.773	0.191	0.692	0.692	0.202	0.39	0.39	0.279
	0.226	0.226	0.253	0.634	0.634	0.268	0.675	0.675	0.211
	0.55	0.55	0.363	0.38	0.38	0.236	0.695	0.695	0.219
	0.963	0.963	0.078	0.657	0.657	0.267	0.82	0.82	0.189
	0.87	0.87	0.158	0.838	0.838	0.176	0.894	0.894	0.139
	0.583	0.583	0.288	0.511	0.511	0.251	0.857	0.857	0.14
	0.779	0.779	0.194	0.92	0.92	0.133	0.66	0.66	0.22
	0.856	0.856	0.112	0.838	0.838	0.145	0.57	0.57	0.247
	0.925	0.925	0.12	0.576	0.576	0.269	0.79	0.79	0.241
	0.812	0.812	0.173	0.44	0.44	0.215	0.92	0.92	0.176
	0.94	0.94	0.092	0.425	0.425	0.279	0.256	0.256	0.165
	0.6	0.6	0.241	0.853	0.853	0.156	0.292	0.292	0.262
	0.7	0.7	0.213	0.807	0.807	0.173	0.542	0.542	0.227
	0.98	0.98	0.06	0.606	0.606	0.276	0.46	0.46	0.214
	0.813	0.813	0.115	0.446	0.446	0.237	0.656	0.656	0.236
	0.952	0.952	0.122	0.835	0.835	0.171	0.527	0.527	0.384
	0.99	0.99	0.043	0.813	0.813	0.215	0.518	0.518	0.253
	0.761	0.761	0.212	0.562	0.562	0.312	0.755	0.755	0.174
	0.591	0.591	0.327	0.622	0.622	0.279	0.688	0.688	0.234
	0.825	0.825	0.156	0.684	0.684	0.223	0.289	0.289	0.285
	0.753	0.753	0.2	0.564	0.564	0.197	0.472	0.472	0.218
	0.821	0.821	0.242	0.267	0.267	0.2	0.567	0.567	0.213
	0.88	0.88	0.142	0.752	0.752	0.214	0.812	0.812	0.111
	0.888	0.888	0.139	0.855	0.855	0.192	0.427	0.427	0.303
	0.894	0.894	0.136	0.75	0.75	0.227	0.635	0.635	0.214
	0.625	0.625	0.331	0.492	0.492	0.329	0.362	0.362	0.222
	0.896	0.896	0.165	0.749	0.749	0.242	0.317	0.317	0.242
	0.9	0.9	0.148	0.382	0.382	0.238	0.743	0.743	0.153
	0.812	0.812	0.193	0.36	0.36	0.233	0.775	0.775	0.198
	0.619	0.619	0.162	0.37	0.37	0.285	0.685	0.685	0.27
	0.827	0.827	0.177	0.331	0.331	0.323	0.581	0.581	0.308
	0.792	0.792	0.141	0.776	0.776	0.193	0.229	0.229	0.18
	0.97	0.97	0.071	0.53	0.53	0.321	0.727	0.727	0.299
	0.812	0.812	0.229	0.319	0.319	0.235	0.576	0.576	0.273
	0.936	0.936	0.111	0.664	0.664	0.194	0.52	0.52	0.283
	0.644	0.644	0.337	0.43	0.43	0.193	0.575	0.575	0.237
	0.811	0.811	0.182	0.47	0.47	0.247	0.344	0.344	0.229
	0.925	0.925	0.139	0.45	0.45	0.29	0.55	0.55	0.252
	0.8	0.8	0.2	0.735	0.735	0.241	0.495	0.495	0.244
	0.914	0.914	0.132	0.714	0.714	0.219	0.335	0.335	0.202
	0.963	0.963	0.078	0.693	0.693	0.223	0.7	0.7	0.205
	0.914	0.914	0.146	0.661	0.661	0.279	0.671	0.671	0.237
	0.564	0.564	0.35	0.522	0.522	0.307	0.308	0.308	0.206
	0.708	0.708	0.177	0.358	0.358	0.179	0.669	0.669	0.207
	0.771	0.771	0.207	0.678	0.678	0.226	0.677	0.677	0.235
	0.96	0.96	0.08	0.365	0.365	0.243	0.257	0.257	0.165
	0.512	0.512	0.395	0.84	0.84	0.188	0.776	0.776	0.259
	0.871	0.871	0.167	0.867	0.867	0.145	0.733	0.733	0.208
	0.7	0.7	0.326	0.608	0.608	0.22	0.506	0.506	0.203
	0.883	0.883	0.162	0.661	0.661	0.239	0.391	0.391	0.245
	0.6	0.6	0.349	0.567	0.567	0.314	0.245	0.245	0.18
	0.209	0.209	0.206	0.514	0.514	0.296	0.482	0.482	0.223
	0.313	0.313	0.322	0.771	0.771	0.248	0.455	0.455	0.207
	0.895	0.895	0.133	0.308	0.308	0.249	0.482	0.482	0.266
	0.906	0.906	0.121	0.367	0.367	0.277	0.44	0.44	0.215
	0.836	0.836	0.168	0.474	0.474	0.207	0.54	0.54	0.269
	0.775	0.775	0.222	0.762	0.762	0.254	0.573	0.573	0.267
	0.947	0.947	0.115	0.754	0.754	0.262	0.314	0.314	0.285
	0.8	0.8	0.26	0.5	0.5	0.267	0.285	0.285	0.22
	0.565	0.565	0.347	0.4	0.4	0.231	0.567	0.567	0.24
	0.833	0.833	0.191	0.651	0.651	0.226	0.648	0.648	0.213
	0.718	0.718	0.182	0.783	0.783	0.237	0.321	0.321	0.226
	0.85	0.85	0.153	0.594	0.594	0.285	0.683	0.683	0.25
	0.933	0.933	0.119	0.47	0.47	0.24	0.355	0.355	0.263
	0.645	0.645	0.313	0.529	0.529	0.213	0.611	0.611	0.294
	0.566	0.566	0.293	0.685	0.685	0.23	0.685	0.685	0.203
	0.632	0.632	0.292	0.522	0.522	0.262	0.808	0.808	0.18
	0.893	0.893	0.161	0.713	0.713	0.227	0.7	0.7	0.167
	0.824	0.824	0.166	0.582	0.582	0.289	0.554	0.554	0.233
	0.817	0.817	0.166	0.65	0.65	0.233	0.825	0.825	0.192
	0.913	0.913	0.142	0.618	0.618	0.295	0.52	0.52	0.247
	0.88	0.88	0.142	0.495	0.495	0.188	0.936	0.936	0.111
	0.591	0.591	0.267	0.527	0.527	0.282	0.373	0.373	0.229
	0.737	0.737	0.26	0.523	0.523	0.266	0.348	0.348	0.254
	0.908	0.908	0.149	0.684	0.684	0.218	0.472	0.472	0.299
	0.969	0.969	0.072	0.519	0.519	0.2	0.495	0.495	0.274
	0.9	0.9	0.146	0.522	0.522	0.202	0.495	0.495	0.219
	0.776	0.776	0.152	0.42	0.42	0.227	0.715	0.715	0.23
	0.859	0.859	0.133	0.392	0.392	0.255	0.591	0.591	0.26
	0.816	0.816	0.233	0.838	0.838	0.145	0.374	0.374	0.269
	0.815	0.815	0.23	0.79	0.79	0.161	0.327	0.327	0.242
	0.723	0.723	0.185	0.68	0.68	0.251	0.314	0.314	0.181
	0.513	0.513	0.358	0.688	0.688	0.296	0.443	0.443	0.243
	0.611	0.611	0.309	0.59	0.59	0.241	0.853	0.853	0.17
	0.95	0.95	0.087	0.821	0.821	0.177	0.391	0.391	0.259
	0.834	0.834	0.158	0.611	0.611	0.245	0.467	0.467	0.275
	0.906	0.906	0.155	0.512	0.512	0.243	0.424	0.424	0.152
	0.93	0.93	0.095	0.753	0.753	0.212	0.707	0.707	0.195
	0.871	0.871	0.193	0.736	0.736	0.217	0.519	0.519	0.199
	0.96	0.96	0.08	0.657	0.657	0.215	0.286	0.286	0.191
	0.853	0.853	0.223	0.74	0.74	0.24	0.578	0.578	0.23
	0.653	0.653	0.212	0.391	0.391	0.213	0.319	0.319	0.219
	0.771	0.771	0.198	0.541	0.541	0.368	0.552	0.552	0.221
	0.893	0.893	0.1	0.367	0.367	0.285	0.43	0.43	0.263
	0.925	0.925	0.097	0.5	0.5	0.241	0.4	0.4	0.332
	0.752	0.752	0.19	0.279	0.279	0.198	0.936	0.936	0.152
	0.733	0.733	0.26	0.485	0.485	0.261	0.349	0.349	0.278
	0.535	0.535	0.342	0.265	0.265	0.199	0.486	0.486	0.255
	0.646	0.646	0.262	0.671	0.671	0.339	0.737	0.737	0.216
	0.878	0.878	0.151	0.663	0.663	0.268	0.482	0.482	0.266
	0.886	0.886	0.146	0.856	0.856	0.2	0.498	0.498	0.238
	0.925	0.925	0.139	0.637	0.637	0.237	0.765	0.765	0.208
	0.574	0.574	0.302	0.52	0.52	0.256	0.523	0.523	0.255
	0.95	0.95	0.087	0.864	0.864	0.152	0.407	0.407	0.226
	0.812	0.812	0.174	0.875	0.875	0.139	0.438	0.438	0.311
	0.621	0.621	0.224	0.644	0.644	0.206	0.674	0.674	0.197
	0.886	0.886	0.146	0.63	0.63	0.171	0.437	0.437	0.303
	0.941	0.941	0.091	0.543	0.543	0.224	0.422	0.422	0.305
	0.95	0.95	0.087	0.663	0.663	0.172	0.85	0.85	0.218
	0.76	0.76	0.222	0.537	0.537	0.262	0.315	0.315	0.251
	0.578	0.578	0.388	0.367	0.367	0.224	0.542	0.542	0.227
	0.8	0.8	0.153	0.483	0.483	0.276	0.4	0.4	0.264
	0.73	0.73	0.203	0.762	0.762	0.176	0.504	0.504	0.305
	0.77	0.77	0.239	0.511	0.511	0.254	0.4	0.4	0.223
	0.815	0.815	0.163	0.822	0.822	0.113	0.919	0.919	0.127
	0.756	0.756	0.287	0.589	0.589	0.255	0.413	0.413	0.187
	0.9	0.9	0.161	0.633	0.633	0.243	0.481	0.481	0.289
	0.718	0.718	0.248	0.283	0.283	0.185	0.256	0.256	0.186
	0.74	0.74	0.291	0.684	0.684	0.254	0.64	0.64	0.287
	0.824	0.824	0.182	0.8	0.8	0.176	0.309	0.309	0.207
	0.941	0.941	0.114	0.786	0.786	0.192	0.412	0.412	0.277
	0.807	0.807	0.192	0.747	0.747	0.241	0.757	0.757	0.204
	0.776	0.776	0.229	0.776	0.776	0.214	0.733	0.733	0.242
	0.882	0.882	0.115	0.809	0.809	0.191	0.576	0.576	0.249
	0.956	0.956	0.107	0.788	0.788	0.165	0.356	0.356	0.263
	0.81	0.81	0.19	0.582	0.582	0.289	0.422	0.422	0.206
	0.906	0.906	0.121	0.8	0.8	0.179	0.567	0.567	0.224
	0.748	0.748	0.209	0.638	0.638	0.312	0.756	0.756	0.183
	0.871	0.871	0.179	0.493	0.493	0.271	0.654	0.654	0.239
	0.929	0.929	0.118	0.4	0.4	0.276	0.325	0.325	0.222
	0.714	0.714	0.21	0.314	0.314	0.236	0.556	0.556	0.195
	0.45	0.45	0.278	0.527	0.527	0.225	0.665	0.665	0.226
	0.958	0.958	0.1	0.455	0.455	0.29	0.5	0.5	0.265
	0.876	0.876	0.169	0.564	0.564	0.253	0.785	0.785	0.166
	0.835	0.835	0.157	0.829	0.829	0.128	0.75	0.75	0.224
	0.741	0.741	0.203	0.517	0.517	0.251	0.625	0.625	0.233
	0.925	0.925	0.097	0.428	0.428	0.253	0.413	0.413	0.245
	1	1	0	0.525	0.525	0.257	0.594	0.594	0.224
	0.929	0.929	0.118	0.38	0.38	0.322	0.789	0.789	0.205
	0.611	0.611	0.2	0.469	0.469	0.266	0.304	0.304	0.194
	0.886	0.886	0.181	0.895	0.895	0.133	0.835	0.835	0.208
	0.55	0.55	0.304	0.77	0.77	0.161	0.55	0.55	0.26
	0.7	0.7	0.274	0.688	0.688	0.234	0.305	0.305	0.197
	0.718	0.718	0.287	0.7	0.7	0.21	0.459	0.459	0.277
	0.815	0.815	0.183	0.555	0.555	0.19	0.45	0.45	0.34
	0.714	0.714	0.292	0.563	0.563	0.267	0.453	0.453	0.204
	0.778	0.778	0.257	0.541	0.541	0.255	0.351	0.351	0.249
	0.738	0.738	0.173	0.367	0.367	0.224	0.487	0.487	0.187
	0.756	0.756	0.274	0.615	0.615	0.196	0.6	0.6	0.212
	0.733	0.733	0.208	0.552	0.552	0.254	0.546	0.546	0.266
	0.824	0.824	0.226	0.65	0.65	0.247	0.686	0.686	0.201
	0.876	0.876	0.18	0.471	0.471	0.291	0.568	0.568	0.218
	0.918	0.918	0.115	0.367	0.367	0.261	0.893	0.893	0.144
	0.553	0.553	0.323	0.726	0.726	0.217	0.702	0.702	0.238
	0.6	0.6	0.231	0.696	0.696	0.194	0.471	0.471	0.274
	0.8	0.8	0.205	0.566	0.566	0.247	0.465	0.465	0.219
	0.75	0.75	0.236	0.75	0.75	0.209	0.618	0.618	0.217
	0.913	0.913	0.158	0.387	0.387	0.253	0.768	0.768	0.175
	0.652	0.652	0.208	0.589	0.589	0.286	0.5	0.5	0.29
	0.667	0.667	0.217	0.575	0.575	0.263	0.494	0.494	0.207
	0.739	0.739	0.208	0.692	0.692	0.223	0.722	0.722	0.19
	0.765	0.765	0.259	0.434	0.434	0.223	0.562	0.562	0.2
	0.918	0.918	0.138	0.496	0.496	0.22	0.409	0.409	0.279
	0.771	0.771	0.285	0.848	0.848	0.191	0.4	0.4	0.257
	0.962	0.962	0.079	0.656	0.656	0.281	0.411	0.411	0.245
	0.953	0.953	0.085	0.688	0.688	0.25	0.448	0.448	0.27
	0.776	0.776	0.199	0.648	0.648	0.238	0.441	0.441	0.259
	0.806	0.806	0.171	0.636	0.636	0.227	0.305	0.305	0.176
	0.957	0.957	0.082	0.576	0.576	0.25	0.206	0.206	0.164
	0.91	0.91	0.167	0.792	0.792	0.18	0.371	0.371	0.241
	0.9	0.9	0.12	0.241	0.241	0.213	0.578	0.578	0.175
	0.926	0.926	0.116	0.724	0.724	0.235	0.387	0.387	0.292
	0.947	0.947	0.154	0.749	0.749	0.21	0.909	0.909	0.144
	0.827	0.827	0.139	0.406	0.406	0.245	0.708	0.708	0.294
	0.568	0.568	0.374	0.627	0.627	0.22	0.859	0.859	0.165
	0.805	0.805	0.202	0.939	0.939	0.125	0.73	0.73	0.131
	0.686	0.686	0.253	0.642	0.642	0.25	0.747	0.747	0.234
	0.787	0.787	0.193	0.256	0.256	0.174	0.524	0.524	0.261
	0.808	0.808	0.168	0.567	0.567	0.229	0.688	0.688	0.234
	0.704	0.704	0.18	0.844	0.844	0.147	0.47	0.47	0.212
	0.327	0.327	0.305	0.643	0.643	0.241	0.327	0.327	0.238
	0.44	0.44	0.326	0.613	0.613	0.247	0.433	0.433	0.283
	0.88	0.88	0.16	0.45	0.45	0.296	0.475	0.475	0.263
	0.524	0.524	0.215	0.853	0.853	0.143	0.388	0.388	0.213
	0.92	0.92	0.122	0.392	0.392	0.243	0.876	0.876	0.131
	0.812	0.812	0.174	0.689	0.689	0.223	0.524	0.524	0.18
	0.85	0.85	0.14	0.442	0.442	0.271	0.314	0.314	0.259
	0.683	0.683	0.264	0.56	0.56	0.287	0.217	0.217	0.191
	0.728	0.728	0.293	0.509	0.509	0.261	0.717	0.717	0.294
	0.713	0.713	0.203	0.542	0.542	0.248	0.7	0.7	0.224
	0.73	0.73	0.183	0.256	0.256	0.2	0.4	0.4	0.292
	0.843	0.843	0.112	0.5	0.5	0.279	0.376	0.376	0.235
	0.814	0.814	0.16	0.832	0.832	0.162	0.48	0.48	0.295
	0.867	0.867	0.215	0.812	0.812	0.149	0.287	0.287	0.281
	0.712	0.712	0.221	0.562	0.562	0.266	0.558	0.558	0.256
	0.874	0.874	0.127	0.338	0.338	0.235	0.55	0.55	0.274
	0.392	0.392	0.255	0.627	0.627	0.241	0.438	0.438	0.252
	0.8	0.8	0.169	0.89	0.89	0.134	0.77	0.77	0.212
	0.654	0.654	0.212	0.644	0.644	0.244	0.542	0.542	0.297
	0.743	0.743	0.187	0.573	0.573	0.251	0.689	0.689	0.191
	0.565	0.565	0.301	0.621	0.621	0.224	0.386	0.386	0.267
	0.884	0.884	0.118	0.674	0.674	0.267	0.771	0.771	0.216
	0.813	0.813	0.171	0.692	0.692	0.186	0.438	0.438	0.236
	0.9	0.9	0.141	0.806	0.806	0.179	0.454	0.454	0.231
	0.52	0.52	0.251	0.879	0.879	0.173	0.582	0.582	0.255
	0.51	0.51	0.272	0.433	0.433	0.238	0.881	0.881	0.125
	0.83	0.83	0.182	0.638	0.638	0.266	0.739	0.739	0.208
	0.663	0.663	0.209	0.525	0.525	0.25	0.505	0.505	0.286
	0.788	0.788	0.2	0.6	0.6	0.248	0.433	0.433	0.248
	0.9	0.9	0.137	0.673	0.673	0.273	0.323	0.323	0.278
	0.788	0.788	0.27	0.606	0.606	0.206	0.496	0.496	0.213
	0.95	0.95	0.087	0.625	0.625	0.323	0.713	0.713	0.223
	0.637	0.637	0.344	0.861	0.861	0.137	0.487	0.487	0.283
	0.38	0.38	0.27	0.455	0.455	0.3	0.4	0.4	0.245
	0.568	0.568	0.285	0.822	0.822	0.153	0.47	0.47	0.239
	0.754	0.754	0.337	0.8	0.8	0.163	0.678	0.678	0.211
	0.68	0.68	0.271	0.904	0.904	0.14	0.514	0.514	0.273
	0.929	0.929	0.118	0.587	0.587	0.212	0.373	0.373	0.203
	0.7	0.7	0.167	0.753	0.753	0.188	0.774	0.774	0.159
	0.877	0.877	0.181	0.367	0.367	0.253	0.526	0.526	0.217
	0.541	0.541	0.277	0.425	0.425	0.273	0.469	0.469	0.183
	0.97	0.97	0.071	0.94	0.94	0.092	0.512	0.512	0.292
	0.821	0.821	0.186	0.788	0.788	0.145	0.333	0.333	0.208
	0.78	0.78	0.239	0.852	0.852	0.147	0.521	0.521	0.172
	0.838	0.838	0.176	0.448	0.448	0.214	0.4	0.4	0.234
	0.835	0.835	0.185	0.8	0.8	0.217	0.753	0.753	0.188
	0.893	0.893	0.144	0.555	0.555	0.269	0.41	0.41	0.221
	0.894	0.894	0.17	0.472	0.472	0.309	0.44	0.44	0.25
	0.969	0.969	0.072	0.553	0.553	0.27	0.509	0.509	0.275
	0.8	0.8	0.169	0.736	0.736	0.202	0.304	0.304	0.191
	0.674	0.674	0.337	0.689	0.689	0.251	0.395	0.395	0.225
	0.429	0.429	0.198	0.742	0.742	0.22	0.43	0.43	0.354
	0.829	0.829	0.167	0.254	0.254	0.226	0.512	0.512	0.264
	0.963	0.963	0.078	0.624	0.624	0.214	0.422	0.422	0.249
	0.787	0.787	0.206	0.6	0.6	0.268	0.471	0.471	0.267
	0.74	0.74	0.156	0.817	0.817	0.195	0.232	0.232	0.197
	0.719	0.719	0.251	0.728	0.728	0.225	0.5	0.5	0.261
[truncated: 5,931 more rows]

## Sheet: Fig. 3
	Fig 3a - SurA-WT + OmpX intensity ratios					Fig. 3b - SurA-WT + OmpX intensity ratio -Z-scores					Fig. 3c - SurA-WT + KJD (b6) CSPs				Fig. 3d - SurA-WT + KJD (b6) CSP Z-scores
	Residue	Intensity ratio	Error			Residue	(-)Z score (Int. ratio)				Residue	CSPs			Residue	CSP Z-score
	71	0.492987	0.0223358			71	-0.256656				71	0.00141623			71	-0.537867
	76	0.298621	0.0197831			76	0.399527				76	0.00224117			76	-0.399024
	79	0	0			79	1.22569				79	0.00250257			79	-0.355029
	80	0.215367	0.0354867			80	0.680596				80	0.0020619			80	-0.429197
	83	0.677207	0.0249027			83	-0.878588				83	0.00180633			83	-0.47221
	87	0.66909	0.0184383			87	-0.851185				87	0.001			87	-0.607922
	91	0	0			91	1.32486				91	0.0122068			91	1.27826
	109	0	0			109	1.36238				109	0.0112641			109	1.1196
	114	0	0			114	1.35589				114	0.0245902			114	3.36247
	132	0	0			132	1.31619				132	0.0188831			132	2.40193
	136	0	0			136	1.3048				136	0.0154052			136	1.81658
	137	0.509439	0.0252255			137	-0.312199				137	0.00223734			137	-0.399668
	138	0.471624	0.0315482			138	-0.184535				138	0.00150427			138	-0.523049
	150	0	0			150	1.2588				150	0.00472077			150	0.0183109
	152	0.492844	0.0321324			152	-0.256174				152	0			152	-0.776229
	179	0.369243	0.0343427			179	0.161107				179	0.00250257			179	-0.355029
	181	0.473011	0.044824			181	-0.189216				181	0.00150427			181	-0.523049
	231	0	0			231	1.27327				231	0.0158159			231	1.8857
	236	0.426807	0.0181598			236	-0.0332324				236	0.00141623			236	-0.537867
	242	0.640936	0.0576777			242	-0.756137				242	0.00250257			242	-0.355029
	255	0.48997	0.0213423			255	-0.246471				255	0.00223734			255	-0.399668
	267	0.418219	0.0463808			267	-0.0042373				267	0.00316318			267	-0.243843
	290	0.722664	0.028308			290	-1.03205				290	0.00111867			290	-0.587948
	297	0.73588	0.0162305			297	-1.07667				297	0.00141623			297	-0.537867
	298	0.834974	0.0210104			298	-1.41121				298	0.00111867			298	-0.587948
	310	0.879115	0.0387126			310	-1.56023				310	0.003			310	-0.271307
	314	0.687672	0.0250954			314	-0.913919				314	0.00100285			314	-0.607442
	348	0.534868	0.0219992			348	-0.398047				348	0.001			348	-0.607922
	365	0.84576	0.0209799			365	-1.44763				365	0			365	-0.776229
	378	0.87069	0.065412			378	-1.53179				378	0.00360872			378	-0.168856
	402	0	0			402	1.33764				402	0.0042735			402	-0.0569672
	414	0	0			414	1.26443				414	0.00317039			414	-0.24263
	425	0.690957	0.0249333			425	-0.925008				425	0.00150427			425	-0.523049

## Sheet: Fig. 4
	Fig. 4a SurA-WT ± WEYIPNV CSPs				Fig. 4b SurA-S220A vs SurA-WT CSPs				Fig 4c - SurA-WT ± QMN (OmpX b2) CSPs
	Residue	CSP			Residue	CSP			Residue	CSP
	M71	0.0288697			M71	0.0269374			M71	0.0181385
	M76	0.0483542			M76	0.0468418			M76	0.0398837
	I79	0.0920452			I79	0.0954894			I79	0.0304821
	I80	0.0598487			I80	0.0600898			I80	0.0450283
	M83	0.0317319			M83	0.0351147			M83	0.00681342
	M87	0.00451282			M87	0.00782339			M87	0.00951117
	I91	0.0108261			I91	0.014325			I91	0.0811732
	M109	0.0114203			M109	0.0158925			M109	0.0351756
	M114	0.0120608			M114	0.0191342			M114	0.0232663
	I132	0.00364965			I132	0.004			I132	0
	M136	0.0103026			M136	0.0103026			M136	0
	I137	0.007			I137	0.0111024			I137	0.021676
	I138	0.0271102			I138	0.0327294			I138	0.0244135
	I150	0.0961559			I150	0.0941382			I150	0.0287153
	I152	0.0242928			I152	0.0260741			I152	0.00852422
	I179	0.0559836			I179	0.126495			I179	0.014117
	I181	0.240538			I181	0.321045			I181	0.0138975
	M231	0			M231	0.034015			M231	0
	I236	0.324662			I236	0.0722664			I236	0
	I242	0.560092			I242	0.271789			I242	0.0302347
	I255	0.276638			I255	0.0472394			I255	0.0221532
	I267	0.124918			I267	0.0462662			I267	0.0121993
	I290	0.00111867			I290	0.00447469			I290	0.00141623
	I297	0.00360872			I297	0.005			I297	0.00141623
	M298	0.00223734			M298	0.00472077			M298	0
	I310	0.00250257			I310	0.00728168			I310	0.00111867
	I314	0.00250257			I314	0.00583535			I314	0.001
	I348	0.00971713			I348	0.0139335			I348	0.00627875
	M365	0.00250257			M365	0.00559336			M365	0
	I378	0.0083286			I378	0.0105557			I378	0.00141623
	M402	0.068311			M402	0.0707645			M402	0.0225863
	M414	0			M414	0			M414	0.0379378
	I425	0.0176012			I425	0.0215686			I425	0.0131896

## Sheet: Fig. 5
	Fig. 5a - SurA-WT ± QMN-N-term intensity ratios					Fig. 5b - SurA-WT ± QMN-N-term CSPs					Fig. 5c - SurA-WT ± QMN-N-term intensity ratios					Fig. 5a - SurA-WT ± QMN-N-term intensity ratios
	Residue	Intensity ratio	Errors			Residue	CSPs				Residue	Intensity ratio				Residue	CSPs
	71	1.09094	0.0198891			71	0.00100285				71	1.08	0.0200385			71	0.00223734
	76	0.974031	0.0155436			76	0.00111867				76	1.02397	0.0161476			76	0.00778274
	79	0.974546	0.0419158			79	0.00111867				79	1.02122	0.0434724			79	0.0026992
	80	0.860225	0.023885			80	0				80	0.928309	0.0250303			80	0.00559336
	83	0.7745	0.0144793			83	0				83	0.834244	0.0150979			83	0.00320713
	87	0.893207	0.013104			87	0.0020619				87	0.934713	0.0135506			87	0.00223734
	91	0.82882	0.0188402			91	0.00111867				91	0.759786	0.0184265			91	0.0295949
	109	0.948822	0.0127502			109	0.00250257				109	0.830226	0.0121588			109	0.0180627
	114	0.833908	0.0132374			114	0.00180633				114	0.743003	0.0128077			114	0.0170497
	132	0.817791	0.0211001			132	0.00180633				132	0.355717	0.0174515			132	0.0608252
	136	0.980888	0.0276887			136	0.00111867				136	0.482227	0.022098			136	0.0419183
	137	0.871927	0.0173465			137	0.001				137	0.922176	0.0180155			137	0.00764795
	138	0.914738	0.0215004			138	0.0020619				138	1.0218	0.0229906			138	0.0131583
	150	0.846591	0.0292046			150	0.00224117				150	0.966524	0.0314204			150	0.00250257
	152	0.844897	0.01979			152	0				152	0.92404	0.0208536			152	0.001
	179	1.13404	0.0290278			179	0				179	1.1451	0.0295764			179	0.000501425
	181	0.954919	0.0304517			181	0.00141623				181	1.0017	0.0315823			181	0.0020057
	231	0.768261	0.0266454			231	0.0061857				231	0.818583	0.0276507			231	0.0053984
	236	0.84708	0.0123083			236	0.00250257				236	0.837423	0.0123996			236	0.00224117
	242	1.03406	0.0441784			242	0.00100285				242	1.09568	0.0461729			242	0.00250712
	255	0.989178	0.0163748			255	0.0020057				255	1.08504	0.0174133			255	0.00752137
	267	1.00466	0.0353672			267	0.00111867				267	1.03859	0.0364464			267	0.00141623
	290	0.921788	0.0200809			290	0.00111867				290	0.981012	0.0209564			290	0.00141623
	297	0.801724	0.0104346			297	0.000501425				297	0.843413	0.0107847			297	0.00111867
	298	0.814034	0.0128146			298	0				298	0.822228	0.0130245			298	0.00100285
	310	0.987363	0.0230529			310	0.001				310	1.06258	0.0242593			310	0.001
	314	0.877533	0.0166984			314	0.00111867				314	0.887701	0.0169934			314	0.00111867
	348	0.879444	0.0170789			348	0.00141623				348	0.913134	0.0175896			348	0.00141623
	365	0.768156	0.011425			365	0				365	0.842005	0.011997			365	0
	378	1.04137	0.0454779			378	0.00111867				378	1.01697	0.0454994			378	0.002
	402	0.994047	0.0194365			402	0.00141623				402	1.00119	0.0197576			402	0.00111867
	414	0.839282	0.0265706			414	0.00100285				414	0.851266	0.0270604			414	0.00390969
	425	0.809646	0.0154727			425	0.00111867				425	0.889027	0.0163008			425	0.010226

## Sheet: Fig. S1
	apo-OmpX							OmpX+SurA-WT							OmpX+SurA-core							OmpX (4M Urea)
	Histogram	EvS		EvTau		BVA		Histogram	EvS		EvTau		BVA		Histogram	EvS		EvTau		BVA		Histogram	EvS		EvTau		BVA
	Eraw	E	S	Td(a)/Td(0)	E	Eraw	si	Eraw	E	S	Td(a)/Td(0)	E	Eraw	si	Eraw	E	S	Td(a)/Td(0)	E	Eraw	si	Eraw	E	S	Td(a)/Td(0)	E	Eraw	si
	0.765	0.698	0.46	3.763	0.698	0.765	0.304	0.711	0.685	0.628	1.985	0.685	0.711	0.242	0.8	0.801	0.303	2.026	0.801	0.8	0.2	0.353	0.127	0.644	3.365	0.127	0.353	0.252
	0.967	1.021	0.526	9.458	1.021	0.967	0.075	0.511	0.316	0.476	3.454	0.316	0.511	0.29	0.351	0.126	0.658	3.842	0.126	0.351	0.296	0.43	0.242	0.629	3.321	0.242	0.43	0.212
	0.874	0.875	0.54	2.263	0.875	0.874	0.133	0.445	0.218	0.555	3.156	0.218	0.445	0.17	0.38	0.042	0.453	6.029	0.042	0.38	0.218	0.28	0.006	0.567	3.061	0.006	0.28	0.24
	0.65	0.544	0.516	1.948	0.544	0.65	0.368	0.548	0.379	0.498	2.53	0.379	0.548	0.283	0.334	-0.072	0.389	3.659	-0.072	0.334	0.207	0.488	0.348	0.604	4.238	0.348	0.488	0.223
	0.476	0.157	0.466	5.08	0.157	0.476	0.383	0.9	0.986	0.551	2.058	0.986	0.9	0.167	0.362	0.156	0.643	2.858	0.156	0.362	0.247	0.506	0.322	0.449	2.549	0.322	0.506	0.229
	0.96	0.986	0.524	0.46	0.986	0.96	0.08	0.3	0.028	0.638	3.269	0.028	0.3	0.283	0.408	0.124	0.461	2.73	0.124	0.408	0.204	0.579	0.462	0.554	3.651	0.462	0.579	0.29
	0.51	0.254	0.385	3.412	0.254	0.51	0.371	0.933	1.073	0.439	5.063	1.073	0.933	0.094	0.564	0.457	0.621	2.402	0.457	0.564	0.206	0.516	0.412	0.687	2.966	0.412	0.516	0.262
	0.947	0.986	0.458	0.888	0.986	0.947	0.088	0.648	0.538	0.467	1.564	0.538	0.648	0.273	0.325	0.049	0.669	3.563	0.049	0.325	0.23	0.442	0.276	0.58	2.396	0.276	0.442	0.231
	0.871	0.878	0.525	4.233	0.878	0.871	0.136	0.659	0.571	0.459	2.338	0.571	0.659	0.227	0.671	0.585	0.434	3.866	0.585	0.671	0.213	0.487	0.301	0.502	3.673	0.301	0.487	0.223
	0.779	0.737	0.552	2.768	0.737	0.779	0.229	0.42	0.24	0.652	2.892	0.24	0.42	0.244	0.308	-0.148	0.406	3.843	-0.148	0.308	0.186	0.589	0.396	0.391	3.442	0.396	0.589	0.21
	0.953	1.001	0.406	5.481	1.001	0.953	0.109	0.827	0.86	0.659	4.102	0.86	0.827	0.161	0.37	0.126	0.578	2.817	0.126	0.37	0.212	0.57	0.423	0.516	2.704	0.423	0.57	0.278
	0.853	0.858	0.576	1.58	0.858	0.853	0.171	0.918	0.963	0.607	1.664	0.963	0.918	0.12	0.937	1.016	0.548	3.746	1.016	0.937	0.113	0.472	0.25	0.434	2.821	0.25	0.472	0.218
	0.8	0.797	0.605	3.189	0.797	0.8	0.163	0.667	0.592	0.504	2.535	0.592	0.667	0.229	0.579	0.408	0.458	4.464	0.408	0.579	0.267	0.422	0.18	0.464	3.332	0.18	0.422	0.257
	0.887	0.9	0.513	2.167	0.9	0.887	0.141	0.618	0.508	0.512	2.898	0.508	0.618	0.254	0.645	0.502	0.366	4.362	0.502	0.645	0.268	0.63	0.507	0.437	3.304	0.507	0.63	0.242
	0.693	0.62	0.467	3.554	0.62	0.693	0.334	0.705	0.639	0.521	3.52	0.639	0.705	0.236	0.444	0.245	0.569	3.457	0.245	0.444	0.217	0.472	0.235	0.421	4.094	0.235	0.472	0.232
	0.727	0.689	0.637	2.383	0.689	0.727	0.238	0.67	0.587	0.461	2.487	0.587	0.67	0.256	0.482	0.31	0.605	3.303	0.31	0.482	0.248	0.422	0.25	0.678	4.011	0.25	0.422	0.254
	0.971	1.034	0.54	3.675	1.034	0.971	0.07	0.523	0.282	0.395	2.364	0.282	0.523	0.249	0.309	0.106	0.644	3.674	0.106	0.309	0.247	0.464	0.294	0.574	3.225	0.294	0.464	0.257
	0.778	0.702	0.363	1.703	0.702	0.778	0.187	0.467	0.236	0.525	3.832	0.236	0.467	0.304	0.33	0.059	0.588	2.671	0.059	0.33	0.285	0.511	0.35	0.572	3.247	0.35	0.511	0.213
	0.684	0.609	0.586	2.686	0.609	0.684	0.223	0.651	0.575	0.547	2.344	0.575	0.651	0.255	0.812	0.842	0.508	1.527	0.842	0.812	0.187	0.325	0.066	0.664	3.728	0.066	0.325	0.23
	0.954	0.945	0.561	1.045	0.945	0.954	0.115	0.715	0.67	0.518	2.689	0.67	0.715	0.173	0.313	-0.081	0.459	2.989	-0.081	0.313	0.203	0.581	0.44	0.456	3.211	0.44	0.581	0.23
	0.844	0.824	0.518	3.009	0.824	0.844	0.139	0.59	0.522	0.676	2.459	0.522	0.59	0.264	0.337	0.04	0.614	3.989	0.04	0.337	0.216	0.483	0.274	0.469	3.752	0.274	0.483	0.305
	0.66	0.554	0.564	3.238	0.554	0.66	0.276	0.5	0.356	0.697	3.295	0.356	0.5	0.231	0.836	0.876	0.481	3.379	0.876	0.836	0.142	0.397	0.082	0.448	3.921	0.082	0.397	0.237
	0.687	0.581	0.489	2.575	0.581	0.687	0.242	0.604	0.528	0.619	2.151	0.528	0.604	0.256	0.818	0.83	0.667	1.796	0.83	0.818	0.199	0.326	-0.084	0.374	4.284	-0.084	0.326	0.23
	0.825	0.807	0.61	2.76	0.807	0.825	0.179	0.552	0.361	0.432	2.413	0.361	0.552	0.222	0.533	0.362	0.53	2.753	0.362	0.533	0.155	0.467	0.249	0.488	3.589	0.249	0.467	0.196
	0.857	0.843	0.625	3.88	0.843	0.857	0.206	0.895	0.955	0.429	0.563	0.955	0.895	0.15	0.65	0.536	0.408	2.716	0.536	0.65	0.253	0.483	0.33	0.599	3.174	0.33	0.483	0.228
	0.759	0.714	0.542	2.053	0.714	0.759	0.208	0.745	0.709	0.361	3.281	0.709	0.745	0.165	0.909	0.972	0.45	0.888	0.972	0.909	0.1	0.37	0.092	0.483	4.091	0.092	0.37	0.247
	0.7	0.652	0.64	2.857	0.652	0.7	0.173	0.46	0.236	0.492	3.096	0.236	0.46	0.246	0.408	0.119	0.433	3.409	0.119	0.408	0.196	0.29	-0.184	0.347	3.554	-0.184	0.29	0.276
	0.893	0.882	0.588	2.968	0.882	0.893	0.177	0.709	0.667	0.503	2.094	0.667	0.709	0.178	0.733	0.712	0.548	1.849	0.712	0.733	0.291	0.875	0.914	0.535	0.913	0.914	0.875	0.139
	0.916	0.925	0.498	1.918	0.925	0.916	0.124	0.4	0.025	0.423	2.949	0.025	0.4	0.2	0.417	0.225	0.651	2.775	0.225	0.417	0.228	0.832	0.832	0.402	2.772	0.832	0.832	0.145
	0.94	0.975	0.52	7.188	0.975	0.94	0.111	0.486	0.211	0.433	2.828	0.211	0.486	0.304	0.731	0.706	0.502	1.138	0.706	0.731	0.269	0.541	0.335	0.404	3.16	0.335	0.541	0.21
	0.7	0.633	0.587	2.81	0.633	0.7	0.269	0.691	0.62	0.472	2.557	0.62	0.691	0.231	0.4	0.095	0.52	3.315	0.095	0.4	0.226	0.493	0.374	0.679	3.054	0.374	0.493	0.229
	0.769	0.697	0.403	3.38	0.697	0.769	0.26	0.643	0.507	0.431	3.028	0.507	0.643	0.236	0.276	-0.03	0.63	3.907	-0.03	0.276	0.2	0.33	0.102	0.595	3.648	0.102	0.33	0.23
	0.81	0.776	0.471	1.714	0.776	0.81	0.217	0.772	0.777	0.407	2.634	0.777	0.772	0.266	0.333	0.032	0.538	4.701	0.032	0.333	0.258	0.7	0.59	0.365	2.481	0.59	0.7	0.227
	0.833	0.788	0.464	3.188	0.788	0.833	0.167	0.477	0.188	0.392	3.562	0.188	0.477	0.166	0.336	-0.063	0.444	4.022	-0.063	0.336	0.244	0.658	0.538	0.422	3.808	0.538	0.658	0.196
	0.745	0.707	0.638	3.195	0.707	0.745	0.227	0.838	0.887	0.515	1.267	0.887	0.838	0.176	0.594	0.45	0.45	2.885	0.45	0.594	0.247	0.367	0.113	0.522	3.202	0.113	0.367	0.236
	0.72	0.668	0.625	2.693	0.668	0.72	0.183	0.559	0.433	0.547	2.759	0.433	0.559	0.243	0.704	0.597	0.327	2.934	0.597	0.704	0.227	0.512	0.346	0.488	3.339	0.346	0.512	0.231
	0.904	0.924	0.492	3.504	0.924	0.904	0.161	0.42	0.211	0.561	2.608	0.211	0.42	0.268	0.414	0.046	0.373	3.021	0.046	0.414	0.267	0.34	0.102	0.627	3.615	0.102	0.34	0.229
	0.857	0.843	0.417	2.497	0.843	0.857	0.126	0.622	0.533	0.581	2.686	0.533	0.622	0.199	0.871	0.935	0.493	2.917	0.935	0.871	0.187	0.663	0.61	0.6	3.864	0.61	0.663	0.22
	0.8	0.777	0.62	2.815	0.777	0.8	0.184	0.779	0.791	0.511	1.493	0.791	0.779	0.144	0.548	0.361	0.46	2.046	0.361	0.548	0.283	0.435	0.214	0.588	3.758	0.214	0.435	0.192
	0.886	0.912	0.335	1.517	0.912	0.886	0.146	0.813	0.809	0.425	3.423	0.809	0.813	0.249	0.717	0.701	0.584	3.77	0.701	0.717	0.22	0.511	0.36	0.539	3.047	0.36	0.511	0.223
	0.912	0.94	0.482	4.638	0.94	0.912	0.141	0.775	0.804	0.619	1.251	0.804	0.775	0.185	0.328	0.004	0.511	3.633	0.004	0.328	0.232	0.34	0.145	0.651	3.803	0.145	0.34	0.201
	0.794	0.729	0.376	3.302	0.729	0.794	0.252	0.606	0.502	0.554	2.353	0.502	0.606	0.275	0.451	0.226	0.516	3.137	0.226	0.451	0.284	0.341	0.093	0.567	3.167	0.093	0.341	0.21
	0.906	0.924	0.351	0.728	0.924	0.906	0.121	0.459	0.253	0.58	2.739	0.253	0.459	0.289	0.387	0.169	0.594	3.87	0.169	0.387	0.31	0.442	0.203	0.522	3.235	0.203	0.442	0.272
	0.965	1.028	0.55	0.958	1.028	0.965	0.076	0.571	0.44	0.513	2.268	0.44	0.571	0.257	0.447	0.111	0.383	3.808	0.111	0.447	0.261	0.531	0.349	0.46	3.053	0.349	0.531	0.205
	0.9	0.913	0.624	2.713	0.913	0.9	0.149	0.722	0.673	0.456	1.99	0.673	0.722	0.178	0.386	-0.048	0.364	3.369	-0.048	0.386	0.282	0.291	0.066	0.667	3.761	0.066	0.291	0.21
	0.68	0.588	0.554	2.511	0.588	0.68	0.265	0.521	0.167	0.314	1.805	0.167	0.521	0.265	0.61	0.538	0.651	3.493	0.538	0.61	0.251	0.431	0.247	0.538	3.178	0.247	0.431	0.225
	0.916	0.973	0.407	1.263	0.973	0.916	0.118	0.6	0.525	0.663	3.58	0.525	0.6	0.234	0.657	0.535	0.384	2.353	0.535	0.657	0.2	0.61	0.484	0.499	3.055	0.484	0.61	0.223
	0.863	0.87	0.351	1.1	0.87	0.863	0.195	0.489	0.331	0.634	3.173	0.331	0.489	0.206	0.448	0.124	0.377	3.361	0.124	0.448	0.206	0.283	0.053	0.676	4.062	0.053	0.283	0.182
	0.567	0.433	0.596	2.832	0.433	0.567	0.26	0.704	0.647	0.44	2.337	0.647	0.704	0.254	0.5	0.238	0.405	3.18	0.238	0.5	0.28	0.363	0.157	0.682	3.373	0.157	0.363	0.237
	0.667	0.575	0.604	3.775	0.575	0.667	0.363	0.411	0.204	0.634	3.722	0.204	0.411	0.226	0.619	0.517	0.5	2.828	0.517	0.619	0.251	0.4	0.181	0.538	3.291	0.181	0.4	0.269
	0.859	0.869	0.399	3.733	0.869	0.859	0.178	0.7	0.656	0.514	2.473	0.656	0.7	0.286	0.576	0.421	0.482	2.019	0.421	0.576	0.265	0.448	0.176	0.432	3.448	0.176	0.448	0.201
	0.95	0.991	0.539	3.05	0.991	0.95	0.087	0.625	0.517	0.487	2.27	0.517	0.625	0.233	0.653	0.539	0.429	3.829	0.539	0.653	0.233	0.615	0.456	0.385	2.641	0.456	0.615	0.237
	0.895	0.924	0.449	1.68	0.924	0.895	0.119	0.638	0.558	0.559	1.891	0.558	0.638	0.236	0.433	0.184	0.471	4.488	0.184	0.433	0.221	0.459	0.256	0.581	2.973	0.256	0.459	0.264
	0.765	0.706	0.46	2.97	0.706	0.765	0.192	0.541	0.422	0.6	3.715	0.422	0.541	0.225	0.48	0.117	0.339	3.384	0.117	0.48	0.305	0.448	0.304	0.614	3.634	0.304	0.448	0.256
	0.768	0.738	0.521	2.006	0.738	0.768	0.209	0.741	0.722	0.533	3.115	0.722	0.741	0.179	0.51	0.318	0.48	3.316	0.318	0.51	0.245	0.675	0.577	0.426	3.262	0.577	0.675	0.198
	0.884	0.895	0.546	1.423	0.895	0.884	0.15	0.37	0.137	0.607	4.178	0.137	0.37	0.239	0.517	0.331	0.481	2.925	0.331	0.517	0.246	0.526	0.366	0.478	2.982	0.366	0.526	0.212
	0.84	0.85	0.548	2.396	0.85	0.84	0.182	0.571	0.475	0.656	2.846	0.475	0.571	0.283	0.648	0.486	0.329	2.473	0.486	0.648	0.227	0.52	0.297	0.412	2.01	0.297	0.52	0.204
	0.763	0.743	0.6	3.774	0.743	0.763	0.237	0.812	0.822	0.425	1.765	0.822	0.812	0.184	0.709	0.639	0.376	2.04	0.639	0.709	0.188	0.504	0.216	0.347	3.791	0.216	0.504	0.197
	0.467	0.29	0.604	3.154	0.29	0.467	0.391	0.712	0.685	0.643	1.627	0.685	0.712	0.197	0.755	0.744	0.485	3.52	0.744	0.755	0.225	0.413	0.24	0.619	2.49	0.24	0.413	0.212
	0.821	0.789	0.358	1.565	0.789	0.821	0.202	0.664	0.594	0.53	2.317	0.594	0.664	0.224	0.408	0.148	0.532	3.075	0.148	0.408	0.183	0.295	0.042	0.606	3.178	0.042	0.295	0.236
	0.747	0.698	0.566	2.736	0.698	0.747	0.2	0.578	0.421	0.461	3.502	0.421	0.578	0.254	0.774	0.755	0.39	1.853	0.755	0.774	0.203	0.453	0.283	0.568	2.98	0.283	0.453	0.143
	0.873	0.882	0.511	4.701	0.882	0.873	0.15	0.767	0.755	0.492	3.515	0.755	0.767	0.226	0.89	0.918	0.542	1.8	0.918	0.89	0.161	0.6	0.444	0.392	2.265	0.444	0.6	0.2
	0.916	0.947	0.594	2.228	0.947	0.916	0.099	0.409	0.161	0.621	3.46	0.161	0.409	0.195	0.876	0.907	0.48	4.563	0.907	0.876	0.169	0.363	0.151	0.631	3.371	0.151	0.363	0.226
	0.956	0.987	0.584	5.806	0.987	0.956	0.083	0.696	0.643	0.484	2.987	0.643	0.696	0.295	0.838	0.881	0.601	3.217	0.881	0.838	0.203	0.356	0.017	0.488	3.645	0.017	0.356	0.269
	0.733	0.712	0.671	4.266	0.712	0.733	0.2	0.464	0.218	0.556	2.794	0.218	0.464	0.224	0.467	0.095	0.327	1.58	0.095	0.467	0.249	0.518	0.33	0.446	4.914	0.33	0.518	0.182
	0.747	0.736	0.561	1.212	0.736	0.747	0.171	0.293	-0.032	0.571	4.121	-0.032	0.293	0.203	0.842	0.909	0.443	1.493	0.909	0.842	0.19	0.5	0.32	0.492	3.116	0.32	0.5	0.292
	0.2	-0.112	0.564	3.677	-0.112	0.2	0.214	0.3	0.037	0.635	4.298	0.037	0.3	0.191	0.783	0.768	0.362	3.576	0.768	0.783	0.199	0.616	0.541	0.619	3.395	0.541	0.616	0.252
	0.844	0.867	0.532	4.15	0.867	0.844	0.206	0.943	1.085	0.31	0.815	1.085	0.943	0.109	0.288	-0.062	0.493	3.815	-0.062	0.288	0.247	0.452	0.306	0.614	3.241	0.306	0.452	0.222
	0.804	0.793	0.615	2.821	0.793	0.804	0.158	0.656	0.601	0.606	3.553	0.601	0.656	0.239	0.457	0.242	0.554	2.891	0.242	0.457	0.281	0.582	0.428	0.473	2.195	0.428	0.582	0.241
	0.825	0.801	0.488	3.277	0.801	0.825	0.185	0.638	0.575	0.638	3.458	0.575	0.638	0.219	0.518	0.346	0.495	2.863	0.346	0.518	0.228	0.727	0.674	0.496	2.333	0.674	0.727	0.176
	0.853	0.872	0.67	6.302	0.872	0.853	0.154	0.432	-0.089	0.304	2.987	-0.089	0.432	0.303	0.393	0.116	0.478	4.156	0.116	0.393	0.232	0.529	0.322	0.431	3.855	0.322	0.529	0.215
	0.686	0.608	0.505	3.145	0.608	0.686	0.247	0.7	0.615	0.371	2.51	0.615	0.7	0.385	0.593	0.466	0.495	1.993	0.466	0.593	0.253	0.709	0.62	0.413	3.231	0.62	0.709	0.223
	0.705	0.638	0.589	3.193	0.638	0.705	0.21	0.411	0.205	0.605	3.362	0.205	0.411	0.179	0.753	0.747	0.54	3.494	0.747	0.753	0.2	0.407	0.215	0.576	3.527	0.215	0.407	0.248
	0.6	0.511	0.653	1.741	0.511	0.6	0.235	0.8	0.811	0.573	4.059	0.811	0.8	0.173	0.8	0.784	0.32	4.284	0.784	0.8	0.172	0.462	0.124	0.384	4.88	0.124	0.462	0.282
	0.747	0.714	0.566	3.508	0.714	0.747	0.219	0.481	0.26	0.476	3.58	0.26	0.481	0.258	0.825	0.839	0.511	1.723	0.839	0.825	0.171	0.408	0.192	0.535	3.407	0.192	0.408	0.274
	0.771	0.749	0.636	2.618	0.749	0.771	0.205	0.46	0.186	0.424	2.75	0.186	0.46	0.201	0.681	0.616	0.527	2.884	0.616	0.681	0.267	0.4	0.22	0.607	2.452	0.22	0.4	0.187
	0.712	0.657	0.555	4.272	0.657	0.712	0.227	0.715	0.634	0.302	3.322	0.634	0.715	0.226	0.8	0.83	0.331	3.426	0.83	0.8	0.174	0.4	0.258	0.666	3.089	0.258	0.4	0.197
	0.776	0.752	0.621	3.031	0.752	0.776	0.226	0.537	0.424	0.61	2.307	0.424	0.537	0.25	0.4	0.09	0.471	3.77	0.09	0.4	0.263	0.427	0.201	0.521	3.756	0.201	0.427	0.193
	0.667	0.603	0.594	2.299	0.603	0.667	0.189	0.541	0.395	0.54	2.858	0.395	0.541	0.194	0.517	0.252	0.372	3.506	0.252	0.517	0.328	0.4	0.237	0.697	2.869	0.237	0.4	0.295
	0.8	0.786	0.497	1.45	0.786	0.8	0.238	0.533	0.257	0.342	4.569	0.257	0.533	0.199	0.365	0.094	0.48	3.193	0.094	0.365	0.23	0.647	0.541	0.471	2.563	0.541	0.647	0.261
	0.836	0.816	0.637	3.531	0.816	0.836	0.206	0.645	0.557	0.463	3.515	0.557	0.645	0.199	0.637	0.502	0.438	3.329	0.502	0.637	0.288	0.49	0.358	0.661	3.139	0.358	0.49	0.232
	0.826	0.785	0.331	5.984	0.785	0.826	0.287	0.664	0.562	0.443	2.729	0.562	0.664	0.292	0.388	0.166	0.575	3.086	0.166	0.388	0.218	0.445	0.221	0.469	3.318	0.221	0.445	0.269
	0.635	0.559	0.623	2.494	0.559	0.635	0.192	0.617	0.53	0.569	3.256	0.53	0.617	0.262	0.383	0.145	0.556	3.862	0.145	0.383	0.27	0.41	0.219	0.612	3.95	0.219	0.41	0.258
	0.838	0.836	0.545	3.804	0.836	0.838	0.176	0.417	0.103	0.471	4.238	0.103	0.417	0.237	0.424	0.145	0.484	3.956	0.145	0.424	0.273	0.669	0.515	0.329	4.026	0.515	0.669	0.191
	0.495	0.302	0.603	2.586	0.302	0.495	0.346	0.46	0.259	0.574	2.597	0.259	0.46	0.254	0.64	0.504	0.374	2.877	0.504	0.64	0.174	0.582	0.336	0.327	2.851	0.336	0.582	0.17
	0.914	0.939	0.546	2.008	0.939	0.914	0.146	0.476	0.327	0.66	3.551	0.327	0.476	0.209	0.3	-0.136	0.506	3.1	-0.136	0.3	0.214	0.448	0.249	0.583	4.41	0.249	0.448	0.221
	0.925	0.934	0.534	1.389	0.934	0.925	0.131	0.826	0.843	0.509	4.105	0.843	0.826	0.18	0.459	0.272	0.592	3.398	0.272	0.459	0.203	0.475	0.338	0.656	3.208	0.338	0.475	0.244
	0.987	1.044	0.546	9.575	1.044	0.987	0.05	0.4	0.177	0.57	2.635	0.177	0.4	0.194	0.924	0.982	0.578	4.584	0.982	0.924	0.097	0.32	0.106	0.696	4.165	0.106	0.32	0.229
	0.924	0.951	0.532	4.959	0.951	0.924	0.131	0.771	0.741	0.512	2.406	0.741	0.771	0.266	0.644	0.47	0.306	3.644	0.47	0.644	0.227	0.482	0.165	0.376	3.531	0.165	0.482	0.307
	0.732	0.668	0.508	2.958	0.668	0.732	0.221	0.57	0.428	0.495	3.036	0.428	0.57	0.265	0.337	0.099	0.627	3.08	0.099	0.337	0.215	0.565	0.385	0.442	2.631	0.385	0.565	0.248
	0.682	0.598	0.507	3.989	0.598	0.682	0.239	0.481	0.32	0.685	2.04	0.32	0.481	0.274	0.656	0.591	0.537	2.503	0.591	0.656	0.199	0.553	0.394	0.551	2.74	0.394	0.553	0.109
	0.494	0.249	0.445	3.514	0.249	0.494	0.344	0.78	0.779	0.352	2.81	0.779	0.78	0.178	0.509	0.358	0.563	4.071	0.358	0.509	0.188	0.5	0.327	0.574	3.216	0.327	0.5	0.203
	0.832	0.821	0.613	2.735	0.821	0.832	0.197	0.733	0.726	0.451	3.738	0.726	0.733	0.229	0.247	-0.079	0.612	2.925	-0.079	0.247	0.175	0.467	0.345	0.624	2.853	0.345	0.467	0.227
	0.84	0.84	0.641	1.323	0.84	0.84	0.224	0.55	0.316	0.39	1.794	0.316	0.55	0.252	0.608	0.541	0.653	2.704	0.541	0.608	0.204	0.419	0.238	0.607	3.292	0.238	0.419	0.22
	0.929	0.954	0.594	7.06	0.954	0.929	0.096	0.612	0.496	0.454	2.956	0.496	0.612	0.222	0.568	0.457	0.576	2.976	0.457	0.568	0.249	0.539	0.361	0.441	3.173	0.361	0.539	0.21
	0.786	0.763	0.628	3.747	0.763	0.786	0.141	0.59	0.481	0.554	2.886	0.481	0.59	0.258	0.6	0.487	0.5	2.536	0.487	0.6	0.234	0.333	0.082	0.571	3.467	0.082	0.333	0.231
	0.812	0.776	0.436	2.175	0.776	0.812	0.187	0.469	0.284	0.58	2.518	0.284	0.469	0.241	0.576	0.459	0.565	2.903	0.459	0.576	0.302	0.388	0.148	0.589	3.456	0.148	0.388	0.149
	0.544	0.319	0.473	4.02	0.319	0.544	0.404	0.523	0.223	0.384	3.13	0.223	0.523	0.262	0.76	0.76	0.597	1.8	0.76	0.76	0.196	0.415	0.151	0.447	3.331	0.151	0.415	0.21
	0.952	0.981	0.434	4.413	0.981	0.952	0.102	0.618	0.471	0.427	1.896	0.471	0.618	0.225	0.659	0.572	0.496	4.201	0.572	0.659	0.282	0.28	0.088	0.681	3.21	0.088	0.28	0.286
	0.69	0.591	0.488	2.965	0.591	0.69	0.349	0.533	0.389	0.579	3.181	0.389	0.533	0.322	0.727	0.644	0.36	3.425	0.644	0.727	0.261	0.182	-0.109	0.696	3.886	-0.109	0.182	0.19
	0.59	0.488	0.537	3.092	0.488	0.59	0.305	0.691	0.638	0.498	3.826	0.638	0.691	0.318	0.347	0.021	0.456	2.915	0.021	0.347	0.233	0.842	0.851	0.436	3.525	0.851	0.842	0.19
	0.853	0.852	0.496	3.582	0.852	0.853	0.136	0.862	0.915	0.494	2.976	0.915	0.862	0.198	0.397	0.177	0.553	3.168	0.177	0.397	0.263	0.55	0.379	0.453	4.289	0.379	0.55	0.227
	0.682	0.612	0.687	4.229	0.612	0.682	0.287	0.82	0.838	0.491	1.465	0.838	0.82	0.209	0.408	0.171	0.536	3.112	0.171	0.408	0.241	0.45	0.226	0.477	3.539	0.226	0.45	0.272
	0.548	0.427	0.62	3.642	0.427	0.548	0.365	0.576	0.437	0.491	2.431	0.437	0.576	0.219	0.331	-0.018	0.488	3.321	-0.018	0.331	0.225	0.476	0.273	0.49	2.976	0.273	0.476	0.209
	0.887	0.882	0.39	2.842	0.882	0.887	0.142	0.678	0.621	0.567	3.365	0.621	0.678	0.321	0.6	0.378	0.339	3.264	0.378	0.6	0.25	0.493	0.348	0.616	4.053	0.348	0.493	0.229
	0.64	0.501	0.465	3.638	0.501	0.64	0.408	0.428	0.085	0.399	3.196	0.085	0.428	0.222	0.443	0.257	0.543	3.036	0.257	0.443	0.295	0.47	0.239	0.473	2.345	0.239	0.47	0.193
	0.927	0.963	0.509	3.116	0.963	0.927	0.114	0.795	0.816	0.528	1.992	0.816	0.795	0.195	0.603	0.447	0.411	1.566	0.447	0.603	0.204	0.513	0.341	0.487	3.604	0.341	0.513	0.219
	0.52	0.303	0.461	3.365	0.303	0.52	0.288	0.8	0.818	0.629	2.044	0.818	0.8	0.274	0.657	0.579	0.527	3.56	0.579	0.657	0.238	0.407	0.223	0.611	2.867	0.223	0.407	0.252
	0.727	0.647	0.472	4.464	0.647	0.727	0.267	0.752	0.726	0.417	2.243	0.726	0.752	0.214	0.467	0.192	0.432	2.95	0.192	0.467	0.304	0.46	0.278	0.513	3.621	0.278	0.46	0.211
	0.844	0.794	0.329	3.461	0.794	0.844	0.142	0.465	0.223	0.464	2.625	0.223	0.465	0.23	0.489	0.106	0.306	4.516	0.106	0.489	0.24	0.76	0.713	0.435	3.792	0.713	0.76	0.182
	0.507	0.335	0.518	3.452	0.335	0.507	0.406	0.684	0.629	0.518	1.443	0.629	0.684	0.232	0.39	0.147	0.631	3.167	0.147	0.39	0.272	0.429	0.224	0.506	2.985	0.224	0.429	0.271
	0.827	0.807	0.492	2.356	0.807	0.827	0.191	0.508	0.32	0.529	4.044	0.32	0.508	0.249	0.652	0.581	0.526	3.062	0.581	0.652	0.235	0.756	0.707	0.426	3.338	0.707	0.756	0.198
	0.821	0.811	0.464	1.99	0.811	0.821	0.182	0.474	0.205	0.479	3.187	0.205	0.474	0.225	0.43	0.242	0.618	3.962	0.242	0.43	0.203	0.561	0.415	0.515	3.545	0.415	0.561	0.23
	0.947	0.978	0.498	2.08	0.978	0.947	0.088	0.525	0.346	0.506	3.679	0.346	0.525	0.25	0.502	0.321	0.506	4.123	0.321	0.502	0.248	0.533	0.454	0.686	3.131	0.454	0.533	0.215
	0.906	0.948	0.512	7.379	0.948	0.906	0.183	0.776	0.79	0.56	2.81	0.79	0.776	0.242	0.269	0.007	0.616	3.49	0.007	0.269	0.239	0.476	0.17	0.349	3.19	0.17	0.476	0.235
	0.558	0.462	0.645	3.923	0.462	0.558	0.277	0.555	0.391	0.519	2.854	0.391	0.555	0.208	0.291	0.01	0.586	3.617	0.01	0.291	0.266	0.741	0.67	0.339	2.88	0.67	0.741	0.307
	0.909	0.918	0.572	5.484	0.918	0.909	0.144	0.387	0.162	0.581	3.537	0.162	0.387	0.19	0.6	0.486	0.517	3.761	0.486	0.6	0.298	0.342	0.131	0.608	3.786	0.131	0.342	0.227
	0.592	0.464	0.499	4.042	0.464	0.592	0.301	0.391	-0.131	0.304	3.831	-0.131	0.391	0.336	0.158	-0.154	0.68	4.547	-0.154	0.158	0.163	0.53	0.296	0.391	3.379	0.296	0.53	0.193
	0.416	0.258	0.659	3.363	0.258	0.416	0.317	0.629	0.471	0.373	2.481	0.471	0.629	0.198	0.59	0.465	0.522	2.676	0.465	0.59	0.286	0.53	0.381	0.511	4.125	0.381	0.53	0.255
	0.442	0.312	0.659	2.873	0.312	0.442	0.281	0.522	0.325	0.455	3.212	0.325	0.522	0.262	0.529	0.351	0.541	2.648	0.351	0.529	0.216	0.6	0.394	0.343	3.69	0.394	0.6	0.234
	0.706	0.636	0.545	2.81	0.636	0.706	0.207	0.844	0.849	0.58	1.66	0.849	0.844	0.157	0.392	0.083	0.448	2.77	0.083	0.392	0.211	0.675	0.619	0.653	3.393	0.619	0.675	0.211
	0.705	0.651	0.572	2.09	0.651	0.705	0.236	0.755	0.731	0.399	2.137	0.731	0.755	0.195	0.633	0.5	0.456	2.672	0.5	0.633	0.233	0.661	0.529	0.409	3.115	0.529	0.661	0.225
	0.662	0.576	0.581	3.076	0.576	0.662	0.262	0.665	0.596	0.508	1.402	0.596	0.665	0.233	0.812	0.8	0.654	3.947	0.8	0.812	0.232	0.52	0.338	0.488	2.893	0.338	0.52	0.259
	0.871	0.864	0.488	2.196	0.864	0.871	0.122	0.46	0.316	0.63	2.511	0.316	0.46	0.229	0.536	0.373	0.532	2.675	0.373	0.536	0.251	0.64	0.562	0.615	2.823	0.562	0.64	0.185
	0.882	0.864	0.473	2.414	0.864	0.882	0.12	0.272	0.016	0.696	3.093	0.016	0.272	0.23	0.383	0.034	0.44	3.481	0.034	0.383	0.257	0.717	0.609	0.339	2.609	0.609	0.717	0.191
	0.345	0.129	0.639	3.681	0.129	0.345	0.337	0.705	0.6	0.386	2.739	0.6	0.705	0.228	0.892	0.972	0.434	1.475	0.972	0.892	0.138	0.773	0.732	0.324	3.189	0.732	0.773	0.22
	0.583	0.466	0.642	2.68	0.466	0.583	0.3	0.4	0.198	0.64	4.851	0.198	0.4	0.247	0.488	0.24	0.438	2.653	0.24	0.488	0.205	0.44	0.254	0.554	2.982	0.254	0.44	0.233
	0.404	0.184	0.497	3.578	0.184	0.404	0.27	0.675	0.577	0.391	2.843	0.577	0.675	0.222	0.52	0.246	0.371	2.484	0.246	0.52	0.194	0.495	0.349	0.606	3.225	0.349	0.495	0.33
	0.89	0.915	0.37	3.72	0.915	0.89	0.145	0.295	-0.097	0.518	2.708	-0.097	0.295	0.266	0.433	0.111	0.425	2.947	0.111	0.433	0.229	0.358	0.122	0.597	4.299	0.122	0.358	0.19
	0.7	0.62	0.525	2.203	0.62	0.7	0.184	0.794	0.798	0.479	3.672	0.798	0.794	0.23	0.706	0.625	0.426	3.642	0.625	0.706	0.195	0.378	0.144	0.538	3.868	0.144	0.378	0.239
	0.871	0.885	0.492	1.966	0.885	0.871	0.136	0.621	0.494	0.455	2.243	0.494	0.621	0.233	0.393	-0.002	0.378	3.487	-0.002	0.393	0.25	0.514	0.352	0.543	2.804	0.352	0.514	0.181
	0.727	0.632	0.379	2.992	0.632	0.727	0.196	0.524	0.4	0.628	2.493	0.4	0.524	0.283	0.405	0.012	0.377	3.547	0.012	0.405	0.264	0.481	0.277	0.454	2.156	0.277	0.481	0.233
	0.903	0.914	0.494	3.534	0.914	0.903	0.125	0.658	0.542	0.409	2.936	0.542	0.658	0.274	0.618	0.504	0.488	2.383	0.504	0.618	0.293	0.63	0.55	0.58	3.297	0.55	0.63	0.239
	0.81	0.791	0.564	2.516	0.791	0.81	0.2	0.693	0.625	0.436	3.215	0.625	0.693	0.277	0.581	0.411	0.419	3.193	0.411	0.581	0.259	0.425	0.256	0.684	3.965	0.256	0.425	0.307
	0.343	0.116	0.618	3.806	0.116	0.343	0.333	0.591	0.511	0.676	1.834	0.511	0.591	0.232	0.905	0.984	0.499	5.158	0.984	0.905	0.119	0.367	0.179	0.676	3.363	0.179	0.367	0.224
	0.914	0.944	0.543	2.717	0.944	0.914	0.181	0.616	0.495	0.47	3.379	0.495	0.616	0.246	0.589	0.487	0.623	2.464	0.487	0.589	0.309	0.436	0.031	0.323	3.747	0.031	0.436	0.281
	0.829	0.802	0.536	1.265	0.802	0.829	0.188	0.813	0.829	0.353	1.111	0.829	0.813	0.19	0.457	0.216	0.508	3.143	0.216	0.457	0.206	0.295	0.02	0.556	3.71	0.02	0.295	0.209
	0.842	0.826	0.406	5.768	0.826	0.842	0.201	0.5	0.33	0.564	2.781	0.33	0.5	0.212	0.831	0.884	0.454	2.622	0.884	0.831	0.19	0.538	0.344	0.419	3.644	0.344	0.538	0.19
	0.371	0.163	0.667	4.168	0.163	0.371	0.278	0.388	0.16	0.579	2.934	0.16	0.388	0.2	0.577	0.455	0.513	2.506	0.455	0.577	0.268	0.465	0.222	0.412	3.306	0.222	0.465	0.182
	0.8	0.774	0.57	3.559	0.774	0.8	0.155	0.318	0.021	0.524	3.581	0.021	0.318	0.228	0.429	0.278	0.686	2.197	0.278	0.429	0.271	0.568	0.474	0.631	3.737	0.474	0.568	0.275
	0.776	0.743	0.584	3.764	0.743	0.776	0.193	0.362	-0.078	0.366	3.092	-0.078	0.362	0.229	0.543	0.381	0.547	4.183	0.381	0.543	0.261	0.258	0.02	0.6	3.321	0.02	0.258	0.208
	0.928	0.968	0.457	3.933	0.968	0.928	0.125	0.633	0.547	0.529	2.69	0.547	0.633	0.321	0.641	0.474	0.323	2.86	0.474	0.641	0.199	0.625	0.525	0.51	2.848	0.525	0.625	0.211
	0.763	0.734	0.679	2.909	0.734	0.763	0.172	0.872	0.924	0.462	1.428	0.924	0.872	0.16	0.871	0.94	0.619	2.568	0.94	0.871	0.118	0.482	0.311	0.609	3.829	0.311	0.482	0.275
	0.75	0.69	0.48	2.227	0.69	0.75	0.26	0.809	0.814	0.494	1.678	0.814	0.809	0.195	0.462	0.212	0.474	2.385	0.212	0.462	0.247	0.407	0.22	0.572	3.31	0.22	0.407	0.232
	0.733	0.682	0.564	3.243	0.682	0.733	0.189	0.51	0.377	0.667	3.406	0.377	0.51	0.293	0.27	-0.162	0.477	3.636	-0.162	0.27	0.171	0.61	0.384	0.347	4.08	0.384	0.61	0.249
	0.882	0.9	0.501	3.733	0.9	0.882	0.169	0.572	0.382	0.437	2.123	0.382	0.572	0.291	0.669	0.625	0.592	2.65	0.625	0.669	0.235	0.378	0.144	0.541	3.088	0.144	0.378	0.187
	0.246	0.011	0.662	3.078	0.011	0.246	0.198	0.663	0.616	0.606	2.382	0.616	0.663	0.216	0.479	0.279	0.492	3.585	0.279	0.479	0.321	0.313	0.104	0.644	3.445	0.104	0.313	0.246
	0.9	0.927	0.514	6.383	0.927	0.9	0.134	0.32	-0.059	0.468	2.464	-0.059	0.32	0.279	0.532	0.293	0.354	2.985	0.293	0.532	0.252	0.483	0.327	0.596	3.14	0.327	0.483	0.191
	0.9	0.923	0.385	7.278	0.923	0.9	0.137	0.776	0.754	0.404	2.627	0.754	0.776	0.193	0.338	0.077	0.571	3.718	0.077	0.338	0.258	0.376	0.161	0.557	3.174	0.161	0.376	0.245
	0.493	0.31	0.678	3.749	0.31	0.493	0.241	0.481	0.161	0.385	1.955	0.161	0.481	0.251	0.507	0.34	0.666	2.484	0.34	0.507	0.205	0.553	0.43	0.598	3.791	0.43	0.553	0.161
	0.856	0.845	0.471	2.592	0.845	0.856	0.143	0.269	-0.059	0.567	3.835	-0.059	0.269	0.231	0.536	0.402	0.542	2.821	0.402	0.536	0.224	0.327	0.111	0.61	3.879	0.111	0.327	0.199
	0.764	0.736	0.581	2.526	0.736	0.764	0.177	0.595	0.45	0.434	2.362	0.45	0.595	0.271	0.36	0.08	0.541	3.39	0.08	0.36	0.25	0.305	0.021	0.553	3.493	0.021	0.305	0.219
	0.787	0.724	0.437	4.658	0.724	0.787	0.242	0.744	0.707	0.362	3.717	0.707	0.744	0.25	0.762	0.748	0.488	3.323	0.748	0.762	0.252	0.569	0.481	0.624	3.724	0.481	0.569	0.331
	0.859	0.861	0.47	3.567	0.861	0.859	0.178	0.676	0.569	0.385	2.162	0.569	0.676	0.228	0.344	0.086	0.527	3.495	0.086	0.344	0.261	0.279	0.022	0.568	3.625	0.022	0.279	0.235
	0.64	0.536	0.554	4.027	0.536	0.64	0.312	0.393	0.104	0.556	3.927	0.104	0.393	0.23	0.248	-0.136	0.55	3.813	-0.136	0.248	0.246	0.427	0.16	0.405	3.366	0.16	0.427	0.258
	0.581	0.348	0.32	2.152	0.348	0.581	0.232	0.65	0.587	0.567	2.356	0.587	0.65	0.233	0.426	0.137	0.47	3.334	0.137	0.426	0.272	0.727	0.644	0.346	3.868	0.644	0.727	0.208
	0.745	0.684	0.463	0.931	0.684	0.745	0.183	0.88	0.958	0.409	2.462	0.958	0.88	0.15	0.65	0.562	0.5	1.957	0.562	0.65	0.269	0.56	0.456	0.622	3.429	0.456	0.56	0.265
	0.676	0.567	0.471	2.511	0.567	0.676	0.185	0.621	0.49	0.452	3.393	0.49	0.621	0.204	0.864	0.909	0.385	1.862	0.909	0.864	0.185	0.531	0.258	0.331	3.409	0.258	0.531	0.221
	0.832	0.819	0.607	1.733	0.819	0.832	0.197	0.739	0.709	0.399	2.652	0.709	0.739	0.191	0.55	0.413	0.562	3.379	0.413	0.55	0.194	0.53	0.336	0.431	3.169	0.336	0.53	0.203
	0.8	0.774	0.57	3.913	0.774	0.8	0.159	0.8	0.802	0.458	1.849	0.802	0.8	0.163	0.813	0.825	0.527	3.539	0.825	0.813	0.186	0.453	0.271	0.541	3.32	0.271	0.453	0.193
	0.767	0.719	0.425	4.489	0.719	0.767	0.18	0.618	0.523	0.559	2.292	0.523	0.618	0.269	0.53	0.362	0.498	2.721	0.362	0.53	0.255	0.338	0.018	0.481	3.803	0.018	0.338	0.242
	0.694	0.601	0.469	2.472	0.601	0.694	0.155	0.683	0.607	0.458	2.451	0.607	0.683	0.23	0.702	0.672	0.634	3.073	0.672	0.702	0.246	0.493	0.336	0.535	3.088	0.336	0.493	0.248
	0.833	0.825	0.557	1.884	0.825	0.833	0.125	0.764	0.752	0.384	3.23	0.752	0.764	0.251	0.456	0.183	0.412	2.923	0.183	0.456	0.239	0.379	0.152	0.571	3.969	0.152	0.379	0.233
	0.856	0.871	0.508	4.413	0.871	0.856	0.146	0.739	0.706	0.502	2.365	0.706	0.739	0.246	0.5	0.259	0.478	3.107	0.259	0.5	0.3	0.327	0.079	0.543	3.114	0.079	0.327	0.2
	0.871	0.863	0.461	1.46	0.863	0.871	0.193	0.422	0.135	0.46	3.676	0.135	0.422	0.237	0.69	0.592	0.35	2.301	0.592	0.69	0.237	0.494	0.299	0.46	3.873	0.299	0.494	0.195
	0.765	0.72	0.499	1.766	0.72	0.765	0.208	0.331	-0.042	0.446	3.631	-0.042	0.331	0.231	0.405	0.091	0.422	3.129	0.091	0.405	0.194	0.495	0.322	0.541	3.07	0.322	0.495	0.209
	0.7	0.614	0.571	3.307	0.614	0.7	0.328	0.632	0.537	0.495	2.428	0.537	0.632	0.248	0.8	0.831	0.537	2.152	0.831	0.8	0.197	0.591	0.479	0.549	3.097	0.479	0.591	0.254
	0.562	0.414	0.56	3.715	0.414	0.562	0.347	0.733	0.69	0.442	2.893	0.69	0.733	0.205	0.548	0.416	0.56	3.071	0.416	0.548	0.253	0.68	0.553	0.32	2.269	0.553	0.68	0.219
	0.675	0.6	0.478	3.851	0.6	0.675	0.315	0.281	-0.051	0.581	3.348	-0.051	0.281	0.251	0.692	0.585	0.37	2.266	0.585	0.692	0.249	0.648	0.508	0.364	3.584	0.508	0.648	0.208
	0.8	0.781	0.618	2.575	0.781	0.8	0.163	0.41	0.181	0.554	4.185	0.181	0.41	0.249	0.619	0.411	0.3	2.159	0.411	0.619	0.262	0.61	0.502	0.541	3.039	0.502	0.61	0.243
	0.967	0.987	0.546	0.175	0.987	0.967	0.111	0.46	0.128	0.361	2.516	0.128	0.46	0.323	0.473	0.327	0.661	3.084	0.327	0.473	0.29	0.311	-0.058	0.454	3.037	-0.058	0.311	0.202
	0.791	0.77	0.666	3.291	0.77	0.791	0.125	0.6	0.508	0.568	2.342	0.508	0.6	0.22	0.394	0.041	0.411	3.475	0.041	0.394	0.244	0.556	0.416	0.47	3.005	0.416	0.556	0.233
	0.771	0.727	0.582	1.688	0.727	0.771	0.237	0.684	0.655	0.672	3.459	0.655	0.684	0.262	0.678	0.564	0.382	3.074	0.564	0.678	0.219	0.348	0.034	0.462	3.582	0.034	0.348	0.226
	0.678	0.595	0.533	3.787	0.595	0.678	0.307	0.516	0.242	0.398	2.428	0.242	0.516	0.27	0.822	0.824	0.369	2.263	0.824	0.822	0.147	0.505	0.302	0.46	3.397	0.302	0.505	0.263
	0.779	0.745	0.565	1.694	0.745	0.779	0.163	0.711	0.701	0.573	2.449	0.701	0.711	0.26	0.385	-0.079	0.324	3.238	-0.079	0.385	0.248	0.315	0.071	0.619	3.686	0.071	0.315	0.231
	0.893	0.904	0.547	2.952	0.904	0.893	0.144	0.69	0.634	0.567	2.779	0.634	0.69	0.195	0.351	0.107	0.566	3.158	0.107	0.351	0.245	0.682	0.598	0.464	2.806	0.598	0.682	0.187
	0.927	0.946	0.458	1.266	0.946	0.927	0.119	0.674	0.619	0.546	2.66	0.619	0.674	0.28	0.51	0.21	0.342	4.001	0.21	0.51	0.258	0.694	0.598	0.445	2.266	0.598	0.694	0.245
	0.808	0.789	0.599	3.016	0.789	0.808	0.238	0.491	0.291	0.539	2.86	0.291	0.491	0.221	0.473	0.318	0.617	3.518	0.318	0.473	0.262	0.325	0.102	0.636	4.011	0.102	0.325	0.215
	0.695	0.61	0.542	3.645	0.61	0.695	0.199	0.736	0.725	0.607	1.964	0.725	0.736	0.176	0.453	0.261	0.603	2.158	0.261	0.453	0.233	0.624	0.533	0.507	4.157	0.533	0.624	0.193
	0.878	0.889	0.451	3.384	0.889	0.878	0.097	0.923	0.942	0.513	2.514	0.942	0.923	0.12	0.643	0.608	0.693	1.723	0.608	0.643	0.263	0.58	0.435	0.502	2.798	0.435	0.58	0.209
	0.85	0.817	0.411	1.746	0.817	0.85	0.132	0.882	0.931	0.454	1.787	0.931	0.882	0.143	0.765	0.765	0.553	2.683	0.765	0.765	0.219	0.315	-0.103	0.472	3.119	-0.103	0.315	0.223
	0.88	0.888	0.576	1.478	0.888	0.88	0.176	0.855	0.874	0.38	2.088	0.874	0.855	0.169	0.783	0.794	0.453	3.675	0.794	0.783	0.191	0.261	-0.015	0.599	3.901	-0.015	0.261	0.216
	0.882	0.884	0.537	2.827	0.884	0.882	0.154	0.904	0.921	0.408	1.413	0.921	0.904	0.132	0.485	0.216	0.408	2.402	0.216	0.485	0.261	0.484	0.292	0.464	2.996	0.292	0.484	0.237
	0.812	0.801	0.565	2.754	0.801	0.812	0.18	0.891	1.031	0.405	2.388	1.031	0.891	0.131	0.691	0.614	0.419	2.325	0.614	0.691	0.239	0.526	0.337	0.432	3.578	0.337	0.526	0.261
	0.887	0.894	0.575	1.053	0.894	0.887	0.173	0.874	0.876	0.464	2.081	0.876	0.874	0.153	0.258	-0.057	0.639	4.391	-0.057	0.258	0.234	0.514	0.411	0.648	2.885	0.411	0.514	0.181
	0.952	0.988	0.579	7.53	0.988	0.952	0.122	0.812	0.86	0.637	2.198	0.86	0.812	0.217	0.459	0.155	0.407	4.14	0.155	0.459	0.282	0.522	0.373	0.529	2.889	0.373	0.522	0.233
	0.747	0.669	0.441	3.661	0.669	0.747	0.337	0.848	0.913	0.579	2.975	0.913	0.848	0.15	0.647	0.458	0.305	3.242	0.458	0.647	0.257	0.503	0.27	0.394	3.649	0.27	0.503	0.22
	0.47	0.25	0.483	3.986	0.25	0.47	0.376	0.748	0.727	0.441	2.865	0.727	0.748	0.197	0.533	0.314	0.412	3.892	0.314	0.533	0.221	0.429	0.297	0.677	3.47	0.297	0.429	0.235
	0.875	0.876	0.61	1.19	0.876	0.875	0.139	0.838	0.854	0.512	2.117	0.854	0.838	0.194	0.865	0.926	0.448	3.346	0.926	0.865	0.157	0.475	0.32	0.601	2.824	0.32	0.475	0.211
	0.189	-0.197	0.466	2.812	-0.197	0.189	0.2	0.7	0.662	0.631	4.124	0.662	0.7	0.198	0.336	-0.106	0.415	3.154	-0.106	0.336	0.227	0.576	0.377	0.396	4.147	0.377	0.576	0.199
	0.776	0.759	0.633	2.181	0.759	0.776	0.204	0.511	0.351	0.527	2.975	0.351	0.511	0.285	0.68	0.544	0.304	2.244	0.544	0.68	0.204	0.379	0.177	0.632	3.44	0.177	0.379	0.267
	0.886	0.901	0.497	2.208	0.901	0.886	0.158	0.866	0.915	0.477	2.635	0.915	0.866	0.163	0.338	0.058	0.496	2.701	0.058	0.338	0.158	0.326	0.019	0.463	4.221	0.019	0.326	0.212
	0.625	0.458	0.362	2.172	0.458	0.625	0.211	0.865	0.886	0.472	1.919	0.886	0.865	0.17	0.282	-0.048	0.542	3.293	-0.048	0.282	0.225	0.238	-0.142	0.525	3.926	-0.142	0.238	0.191
	0.787	0.755	0.567	2.593	0.755	0.787	0.183	0.815	0.849	0.608	1.765	0.849	0.815	0.188	0.637	0.562	0.591	4.035	0.562	0.637	0.261	0.493	0.343	0.603	3.757	0.343	0.493	0.229
	0.753	0.711	0.554	4.314	0.711	0.753	0.233	0.903	0.999	0.618	3.663	0.999	0.903	0.111	0.552	0.45	0.618	4.004	0.45	0.552	0.254	0.526	0.405	0.624	3.368	0.405	0.526	0.236
	0.808	0.787	0.555	3.099	0.787	0.808	0.174	0.553	0.402	0.542	3.166	0.402	0.553	0.287	0.623	0.408	0.302	3.419	0.408	0.623	0.268	0.377	0.09	0.43	3.563	0.09	0.377	0.202
	0.6	0.38	0.359	3.687	0.38	0.6	0.289	0.787	0.8	0.316	3.368	0.8	0.787	0.158	0.945	1.055	0.484	1.508	1.055	0.945	0.108	0.562	0.349	0.365	2.946	0.349	0.562	0.209
	0.918	0.927	0.577	5.771	0.927	0.918	0.138	0.771	0.75	0.304	3.219	0.75	0.771	0.174	0.693	0.607	0.368	1.424	0.607	0.693	0.191	0.527	0.361	0.566	3.401	0.361	0.527	0.28
	0.738	0.68	0.507	2.252	0.68	0.738	0.183	0.75	0.736	0.578	3.023	0.736	0.75	0.24	0.79	0.775	0.452	2.664	0.775	0.79	0.223	0.743	0.711	0.469	6.073	0.711	0.743	0.232
	0.836	0.818	0.517	1.843	0.818	0.836	0.231	0.8	0.845	0.542	1.506	0.845	0.8	0.189	0.6	0.525	0.669	3.846	0.525	0.6	0.263	0.617	0.497	0.447	3.202	0.497	0.617	0.256
	0.67	0.582	0.518	2.794	0.582	0.67	0.308	0.677	0.538	0.364	2.542	0.538	0.677	0.278	0.844	0.871	0.325	2.639	0.871	0.844	0.206	0.498	0.214	0.35	4.823	0.214	0.498	0.25
	0.871	0.871	0.509	3	0.871	0.871	0.152	0.664	0.599	0.49	2.388	0.599	0.664	0.237	0.611	0.387	0.304	3.395	0.387	0.611	0.248	0.516	0.332	0.449	2.954	0.332	0.516	0.268
	0.914	0.934	0.487	4.269	0.934	0.914	0.158	0.452	0.186	0.501	2.86	0.186	0.452	0.259	0.442	0.145	0.416	3.486	0.145	0.442	0.264	0.563	0.348	0.387	4.028	0.348	0.563	0.272
	0.914	0.929	0.528	2.363	0.929	0.914	0.146	0.504	0.331	0.575	3.156	0.331	0.504	0.227	0.416	0.135	0.456	3.402	0.135	0.416	0.212	0.574	0.454	0.548	3.096	0.454	0.574	0.238
	0.779	0.748	0.582	2.14	0.748	0.779	0.224	0.41	0.034	0.444	1.957	0.034	0.41	0.279	0.6	0.405	0.364	2.17	0.405	0.6	0.229	0.305	0.048	0.539	3.503	0.048	0.305	0.228
	0.859	0.866	0.613	0.89	0.866	0.859	0.178	0.528	0.393	0.627	2.011	0.393	0.528	0.218	0.391	0.069	0.507	3.32	0.069	0.391	0.259	0.67	0.521	0.344	2.594	0.521	0.67	0.193
	0.908	0.911	0.545	2.189	0.911	0.908	0.133	0.736	0.716	0.518	1.131	0.716	0.736	0.217	0.7	0.638	0.484	2.627	0.638	0.7	0.241	0.66	0.554	0.43	2.864	0.554	0.66	0.22
	0.95	0.97	0.451	3.35	0.97	0.95	0.087	0.789	0.8	0.625	1.998	0.8	0.789	0.226	0.464	0.263	0.508	3.349	0.263	0.464	0.26	0.867	0.893	0.403	1.72	0.893	0.867	0.133
	0.367	0.166	0.63	3.278	0.166	0.367	0.285	0.696	0.657	0.555	2.249	0.657	0.696	0.22	0.265	-0.084	0.519	3.57	-0.084	0.265	0.236	0.333	0.041	0.533	3.924	0.041	0.333	0.242
	0.907	0.923	0.511	2.15	0.923	0.907	0.1	0.563	0.425	0.57	2.616	0.425	0.563	0.237	0.383	0.046	0.454	3.898	0.046	0.383	0.162	0.456	0.286	0.604	4.006	0.286	0.456	0.257
	0.77	0.735	0.497	3.151	0.735	0.77	0.158	0.592	0.386	0.369	2.582	0.386	0.592	0.208	0.288	0.041	0.64	3.426	0.041	0.288	0.198	0.524	0.323	0.428	3.986	0.323	0.524	0.274
	0.717	0.66	0.569	2.855	0.66	0.717	0.229	0.314	-0.049	0.519	3.018	-0.049	0.314	0.21	0.324	-0.009	0.508	3.255	-0.009	0.324	0.234	0.383	0.232	0.68	3.292	0.232	0.383	0.227
	0.749	0.715	0.625	4.413	0.715	0.749	0.255	0.412	0.201	0.581	3.588	0.201	0.412	0.264	0.427	0.063	0.388	3.1	0.063	0.427	0.258	0.486	0.329	0.591	2.959	0.329	0.486	0.247
	0.887	0.896	0.506	2.733	0.896	0.887	0.173	0.55	0.416	0.539	3.72	0.416	0.55	0.227	0.662	0.605	0.578	2.347	0.605	0.662	0.237	0.3	0.096	0.698	3.678	0.096	0.3	0.224
	0.832	0.819	0.515	2.597	0.819	0.832	0.218	0.644	0.576	0.563	1.416	0.576	0.644	0.31	0.503	0.36	0.593	2.891	0.36	0.503	0.276	0.556	0.385	0.452	3.664	0.385	0.556	0.268
	0.9	0.919	0.459	2.418	0.919	0.9	0.148	0.433	0.259	0.58	3.043	0.259	0.433	0.262	0.365	0.106	0.589	2.6	0.106	0.365	0.241	0.477	0.3	0.527	2.765	0.3	0.477	0.201
	0.76	0.702	0.529	2.667	0.702	0.76	0.196	0.408	0.211	0.637	3.357	0.211	0.408	0.274	0.95	1.009	0.57	1.631	1.009	0.95	0.087	0.616	0.426	0.34	2.872	0.426	0.616	0.246
	0.933	0.958	0.449	1.307	0.958	0.933	0.094	0.347	0.087	0.596	2.825	0.087	0.347	0.274	0.565	0.348	0.355	3.218	0.348	0.565	0.248	0.426	0.236	0.53	3.502	0.236	0.426	0.215
	0.962	0.996	0.437	4.006	0.996	0.962	0.078	0.842	0.884	0.44	1.519	0.884	0.842	0.163	0.766	0.738	0.489	2.728	0.738	0.766	0.175	0.588	0.436	0.426	3.484	0.436	0.588	0.245
	0.613	0.483	0.505	2.899	0.483	0.613	0.396	0.88	0.944	0.437	1.513	0.944	0.88	0.139	0.635	0.526	0.46	1.823	0.526	0.635	0.276	0.409	0.172	0.517	3.807	0.172	0.409	0.195
	0.565	0.436	0.574	3.231	0.436	0.565	0.348	0.78	0.777	0.406	1.845	0.777	0.78	0.199	0.553	0.38	0.451	3.805	0.38	0.553	0.261	0.321	0.119	0.665	3.089	0.119	0.321	0.264
	0.809	0.771	0.479	3.26	0.771	0.809	0.191	0.505	0.366	0.623	2.682	0.366	0.505	0.228	0.319	-0.011	0.499	3.523	-0.011	0.319	0.276	0.348	0.078	0.546	2.93	0.078	0.348	0.264
	0.75	0.678	0.405	3.53	0.678	0.75	0.225	0.25	-0.125	0.547	4.033	-0.125	0.25	0.199	0.318	0.031	0.545	2.749	0.031	0.318	0.206	0.432	0.261	0.587	3.16	0.261	0.432	0.175
	0.8	0.779	0.581	2.382	0.779	0.8	0.163	0.429	0.154	0.45	2.732	0.154	0.429	0.291	0.548	0.377	0.477	3.496	0.377	0.548	0.249	0.512	0.287	0.431	3.963	0.287	0.512	0.283
	0.585	0.501	0.661	3.444	0.501	0.585	0.288	0.61	0.502	0.538	4.64	0.502	0.61	0.227	0.452	0.275	0.603	2.716	0.275	0.452	0.215	0.376	0.12	0.595	3.268	0.12	0.376	0.226
	0.856	0.837	0.38	3.967	0.837	0.856	0.198	0.74	0.725	0.624	2.753	0.725	0.74	0.211	0.419	0.109	0.421	3.853	0.109	0.419	0.275	0.385	0.195	0.604	3.723	0.195	0.385	0.277
	0.788	0.762	0.537	4.171	0.762	0.788	0.174	0.59	0.424	0.412	3.009	0.424	0.59	0.293	0.306	0.026	0.625	3.561	0.026	0.306	0.248	0.65	0.56	0.463	3.012	0.56	0.65	0.227
	0.568	0.312	0.338	4.849	0.312	0.568	0.308	0.544	0.437	0.642	2.955	0.437	0.544	0.297	0.555	0.311	0.404	2.063	0.311	0.555	0.225	0.6	0.448	0.422	4.28	0.448	0.6	0.171
	0.711	0.645	0.576	4.419	0.645	0.711	0.251	0.733	0.723	0.539	2.028	0.723	0.733	0.189	0.82	0.849	0.488	1.215	0.849	0.82	0.166	0.65	0.55	0.493	2.276	0.55	0.65	0.194
	0.509	0.385	0.698	2.894	0.385	0.509	0.318	0.686	0.622	0.5	2.755	0.622	0.686	0.28	0.648	0.53	0.442	3.389	0.53	0.648	0.204	0.53	0.332	0.479	5.707	0.332	0.53	0.193
	0.84	0.828	0.478	3.604	0.828	0.84	0.15	0.762	0.779	0.457	1.645	0.779	0.762	0.236	0.5	0.329	0.554	2.718	0.329	0.5	0.257	0.539	0.432	0.637	3.206	0.432	0.539	0.227
	0.933	0.934	0.56	2.421	0.934	0.933	0.158	0.35	0.072	0.517	3.495	0.072	0.35	0.26	0.274	-0.069	0.68	2.82	-0.069	0.274	0.174	0.42	0.251	0.596	3.533	0.251	0.42	0.244
	0.763	0.72	0.558	2.955	0.72	0.763	0.194	0.394	0.038	0.409	3.156	0.038	0.394	0.216	0.376	0.187	0.668	3.799	0.187	0.376	0.229	0.422	0.116	0.472	3.919	0.116	0.422	0.199
	0.482	0.301	0.587	3.104	0.301	0.482	0.35	0.426	0.211	0.661	3.415	0.211	0.426	0.285	0.429	-0.004	0.312	1.994	-0.004	0.429	0.257	0.293	-0.032	0.577	3.938	-0.032	0.293	0.217
	0.671	0.574	0.561	3.753	0.574	0.671	0.237	0.594	0.434	0.422	1.727	0.434	0.594	0.227	0.432	0.251	0.613	3.03	0.251	0.432	0.134	0.568	0.4	0.461	2.901	0.4	0.568	0.208
	0.777	0.73	0.51	1.97	0.73	0.777	0.21	0.702	0.655	0.566	2.048	0.655	0.702	0.218	0.479	0.173	0.391	4.711	0.173	0.479	0.291	0.629	0.462	0.355	3.156	0.462	0.629	0.233
	0.688	0.581	0.433	2.236	0.581	0.688	0.229	0.92	0.977	0.561	3.988	0.977	0.92	0.142	0.691	0.577	0.376	3.295	0.577	0.691	0.226	0.57	0.413	0.477	2.173	0.413	0.57	0.239
	0.568	0.309	0.331	4.117	0.309	0.568	0.339	0.925	1.014	0.622	2.05	1.014	0.925	0.12	0.417	0.111	0.44	3.333	0.111	0.417	0.216	0.591	0.421	0.428	2.335	0.421	0.591	0.204
	0.875	0.897	0.562	0.931	0.897	0.875	0.139	0.573	0.41	0.428	2.894	0.41	0.573	0.229	0.341	0.058	0.528	2.932	0.058	0.341	0.216	0.408	0.199	0.538	3.206	0.199	0.408	0.228
	0.811	0.788	0.527	2.564	0.788	0.811	0.152	0.372	-0.011	0.401	2.879	-0.011	0.372	0.221	0.821	0.846	0.579	1.874	0.846	0.821	0.158	0.567	0.382	0.422	3.575	0.382	0.567	0.221
	0.835	0.84	0.597	3.406	0.84	0.835	0.152	0.878	0.943	0.647	4.725	0.943	0.878	0.151	0.485	0.292	0.581	2.991	0.292	0.485	0.284	0.432	0.212	0.485	2.981	0.212	0.432	0.292
	0.9	0.909	0.598	2.857	0.909	0.9	0.125	0.538	0.362	0.437	2.921	0.362	0.538	0.247	0.64	0.537	0.474	3.077	0.537	0.64	0.265	0.657	0.536	0.421	3.249	0.536	0.657	0.263
	0.929	0.945	0.599	2.936	0.945	0.929	0.152	0.755	0.714	0.338	2.796	0.714	0.755	0.199	0.9	0.961	0.534	2.54	0.961	0.9	0.153	0.562	0.373	0.419	3.286	0.373	0.562	0.229
	0.887	0.894	0.463	0.706	0.894	0.887	0.158	0.604	0.479	0.487	1.802	0.479	0.604	0.22	0.406	0.195	0.576	3.993	0.195	0.406	0.238	0.3	0.101	0.624	3.479	0.101	0.3	0.205
	0.929	0.942	0.583	1.383	0.942	0.929	0.118	0.708	0.672	0.589	2.897	0.672	0.708	0.178	0.408	0.018	0.381	2.111	0.018	0.408	0.232	0.72	0.704	0.659	3.707	0.704	0.72	0.142
	0.827	0.805	0.468	5.325	0.805	0.827	0.217	0.579	0.481	0.572	2.295	0.481	0.579	0.169	0.6	0.416	0.377	3.961	0.416	0.6	0.298	0.3	0.007	0.607	4.321	0.007	0.3	0.187
	0.844	0.83	0.607	1.003	0.83	0.844	0.157	0.641	0.529	0.472	2.221	0.529	0.641	0.248	0.786	0.799	0.61	2.2	0.799	0.786	0.177	0.563	0.421	0.523	3.369	0.421	0.563	0.267
	0.777	0.743	0.574	2.151	0.743	0.777	0.178	0.421	0.098	0.431	3.44	0.098	0.421	0.253	0.764	0.766	0.403	3.798	0.766	0.764	0.193	0.591	0.42	0.401	2.566	0.42	0.591	0.217
	0.917	0.924	0.483	5.696	0.924	0.917	0.14	0.686	0.62	0.396	2.756	0.62	0.686	0.227	0.419	0.057	0.384	3.709	0.057	0.419	0.206	0.375	0.154	0.593	3.203	0.154	0.375	0.211
	0.717	0.664	0.559	4.432	0.664	0.717	0.27	0.779	0.785	0.522	3.763	0.785	0.779	0.209	0.687	0.624	0.423	3.669	0.624	0.687	0.165	0.7	0.638	0.512	3.07	0.638	0.7	0.26
	0.652	0.533	0.435	5.204	0.533	0.652	0.209	0.541	0.413	0.573	3.084	0.413	0.541	0.228	0.681	0.599	0.42	2.03	0.599	0.681	0.199	0.612	0.51	0.547	3.069	0.51	0.612	0.261
	0.35	0.128	0.63	4.12	0.128	0.35	0.427	0.609	0.501	0.519	2.558	0.501	0.609	0.227	0.645	0.559	0.562	3.517	0.559	0.645	0.225	0.406	0.1	0.4	2.719	0.1	0.406	0.224
	0.906	0.914	0.402	3.694	0.914	0.906	0.155	0.829	0.838	0.454	2.481	0.838	0.829	0.152	0.282	0.042	0.672	2.359	0.042	0.282	0.307	0.64	0.524	0.429	3.713	0.524	0.64	0.219
	0.836	0.816	0.553	2.438	0.816	0.836	0.178	0.65	0.583	0.56	2.758	0.583	0.65	0.287	0.348	0.122	0.615	3.969	0.122	0.348	0.191	0.6	0.469	0.464	4.031	0.469	0.6	0.299
	0.93	0.948	0.547	4.779	0.948	0.93	0.095	0.529	0.4	0.652	2.934	0.4	0.529	0.237	0.755	0.721	0.426	2.78	0.721	0.755	0.248	0.586	0.449	0.436	3.71	0.449	0.586	0.277
	0.767	0.72	0.552	2.249	0.72	0.767	0.153	0.68	0.627	0.508	3.292	0.627	0.68	0.253	0.706	0.639	0.505	2.515	0.639	0.706	0.284	0.463	0.261	0.525	3.074	0.261	0.463	0.209
	0.512	0.355	0.501	3.504	0.355	0.512	0.3	0.478	0.29	0.606	2.109	0.29	0.478	0.222	0.331	0.087	0.634	4.049	0.087	0.331	0.272	0.177	-0.092	0.659	4.07	-0.092	0.177	0.237
	0.847	0.837	0.574	1.906	0.837	0.847	0.154	0.233	-0.124	0.552	2.674	-0.124	0.233	0.229	0.367	0.126	0.648	4.182	0.126	0.367	0.229	0.446	0.24	0.503	3.109	0.24	0.446	0.195
	0.537	0.318	0.441	3.804	0.318	0.537	0.356	0.71	0.66	0.553	2.729	0.66	0.71	0.184	0.471	0.227	0.497	4.688	0.227	0.471	0.274	0.457	0.219	0.463	3.812	0.219	0.457	0.33
	0.886	0.925	0.625	2.804	0.925	0.886	0.164	0.645	0.591	0.616	2.135	0.591	0.645	0.242	0.289	0.021	0.603	3.416	0.021	0.289	0.223	0.338	0.011	0.427	3.772	0.011	0.338	0.26
	0.709	0.634	0.514	3.884	0.634	0.709	0.239	0.724	0.674	0.416	2.176	0.674	0.724	0.195	0.375	0.152	0.628	2.904	0.152	0.375	0.323	0.446	0.342	0.689	2.347	0.342	0.446	0.16
	0.813	0.784	0.55	2.452	0.784	0.813	0.182	0.8	0.841	0.385	4.167	0.841	0.8	0.153	0.584	0.445	0.477	3.388	0.445	0.584	0.211	0.669	0.603	0.549	2.21	0.603	0.669	0.207
	0.788	0.773	0.614	2.187	0.773	0.788	0.16	0.322	-0.004	0.472	3.285	-0.004	0.322	0.26	0.5	0.264	0.447	2.38	0.264	0.5	0.313	0.661	0.565	0.473	2.014	0.565	0.661	0.232
	0.707	0.649	0.602	2.145	0.649	0.707	0.305	0.4	0.14	0.529	4.499	0.14	0.4	0.218	0.322	-0.167	0.362	3.836	-0.167	0.322	0.281	0.453	0.28	0.539	3.015	0.28	0.453	0.212
	0.656	0.591	0.589	2.516	0.591	0.656	0.239	0.724	0.696	0.515	2.218	0.696	0.724	0.18	0.26	-0.145	0.507	3.171	-0.145	0.26	0.22	0.265	-0.074	0.483	3.461	-0.074	0.265	0.242
	0.326	0.107	0.606	3.873	0.107	0.326	0.198	0.35	0.13	0.697	3.887	0.13	0.35	0.222	0.636	0.55	0.55	2.668	0.55	0.636	0.241	0.576	0.464	0.537	2.551	0.464	0.576	0.226
	0.72	0.61	0.398	2.862	0.61	0.72	0.271	0.877	0.935	0.466	2.591	0.935	0.877	0.167	0.65	0.524	0.401	2.164	0.524	0.65	0.209	0.156	-0.149	0.647	2.953	-0.149	0.156	0.199
	0.8	0.758	0.55	4.927	0.758	0.8	0.179	0.532	0.358	0.473	3.08	0.358	0.532	0.279	0.463	0.045	0.302	3.522	0.045	0.463	0.236	0.323	0.141	0.648	3.531	0.141	0.323	0.206
	0.775	0.737	0.5	4.418	0.737	0.775	0.198	0.629	0.501	0.447	2.601	0.501	0.629	0.244	0.298	0.02	0.548	3.471	0.02	0.298	0.21	0.356	0.047	0.516	2.94	0.047	0.356	0.245
	0.806	0.78	0.549	2.393	0.78	0.806	0.193	0.51	0.322	0.487	4.614	0.322	0.51	0.239	0.396	0.135	0.491	3.067	0.135	0.396	0.253	0.424	0.25	0.583	3.64	0.25	0.424	0.2
	0.621	0.442	0.402	2.994	0.442	0.621	0.297	0.4	0.049	0.421	4.447	0.049	0.4	0.221	0.705	0.655	0.425	6.499	0.655	0.705	0.199	0.694	0.582	0.372	2.077	0.582	0.694	0.218
	0.8	0.762	0.521	3.691	0.762	0.8	0.268	0.456	0.273	0.559	2.595	0.273	0.456	0.248	0.652	0.512	0.364	2.384	0.512	0.652	0.206	0.518	0.375	0.552	2.615	0.375	0.518	0.218
	0.857	0.857	0.553	4.003	0.857	0.857	0.153	0.259	-0.038	0.674	4.295	-0.038	0.259	0.178	0.438	0.071	0.371	3.599	0.071	0.438	0.285	0.346	0.022	0.471	3.559	0.022	0.346	0.24
	0.886	0.89	0.625	2.922	0.89	0.886	0.146	0.306	-0.014	0.575	3.706	-0.014	0.306	0.248	0.411	0.071	0.394	4.116	0.071	0.411	0.2	0.44	0.25	0.531	3.137	0.25	0.44	0.246
	0.789	0.745	0.406	1.996	0.745	0.789	0.208	0.657	0.575	0.5	3.351	0.575	0.657	0.237	0.84	0.861	0.318	1.709	0.861	0.84	0.136	0.881	0.914	0.611	1.381	0.914	0.881	0.15
	0.8	0.771	0.471	2.158	0.771	0.8	0.163	0.318	0.073	0.586	3.136	0.073	0.318	0.223	0.911	1.018	0.323	2.248	1.018	0.911	0.126	0.588	0.478	0.586	2.983	0.478	0.588	0.26
	0.894	0.89	0.547	5.165	0.89	0.894	0.155	0.652	0.603	0.684	2.529	0.603	0.652	0.238	0.4	0.184	0.552	3.574	0.184	0.4	0.263	0.417	0.234	0.604	3.019	0.234	0.417	0.288
	0.88	0.881	0.425	7.755	0.881	0.88	0.179	0.426	0.255	0.635	2.406	0.255	0.426	0.279	0.554	0.383	0.486	3.117	0.383	0.554	0.285	0.386	0.172	0.583	4.027	0.172	0.386	0.22
	0.722	0.65	0.489	2.144	0.65	0.722	0.165	0.481	0.22	0.422	2.723	0.22	0.481	0.22	0.786	0.786	0.445	2.011	0.786	0.786	0.216	0.474	0.329	0.636	3.414	0.329	0.474	0.244
	0.753	0.695	0.547	1.811	0.695	0.753	0.2	0.511	0.32	0.497	2.581	0.32	0.511	0.244	0.6	0.46	0.439	3.858	0.46	0.6	0.251	0.518	0.334	0.569	3.628	0.334	0.518	0.246
	0.654	0.556	0.53	3.615	0.556	0.654	0.328	0.426	0.227	0.625	3.822	0.227	0.426	0.215	0.451	0.175	0.406	3.007	0.175	0.451	0.247	0.727	0.684	0.595	3.317	0.684	0.727	0.22
	0.976	1.046	0.476	0.175	1.046	0.976	0.064	0.8	0.857	0.578	1.979	0.857	0.8	0.137	0.648	0.544	0.519	2.951	0.544	0.648	0.261	0.752	0.724	0.654	3.06	0.724	0.752	0.184
	0.856	0.828	0.38	2.127	0.828	0.856	0.146	0.519	0.328	0.498	4.508	0.328	0.519	0.226	0.712	0.692	0.593	2.285	0.692	0.712	0.22	0.237	-0.068	0.579	4.222	-0.068	0.237	0.237
	0.889	0.907	0.508	4.198	0.907	0.889	0.166	0.743	0.725	0.457	1.622	0.725	0.743	0.206	0.526	0.345	0.576	3.815	0.345	0.526	0.174	0.536	0.365	0.465	3.485	0.365	0.536	0.212
	0.537	0.396	0.572	4.682	0.396	0.537	0.26	0.726	0.695	0.487	3.026	0.695	0.726	0.162	0.474	0.322	0.618	4.059	0.322	0.474	0.355	0.432	0.203	0.5	2.721	0.203	0.432	0.239
	0.814	0.784	0.513	2.467	0.784	0.814	0.119	0.801	0.775	0.336	2.385	0.775	0.801	0.215	0.686	0.639	0.67	2.091	0.639	0.686	0.21	0.487	0.219	0.393	2.517	0.219	0.487	0.246
	0.755	0.721	0.638	2.178	0.721	0.755	0.201	0.553	0.333	0.394	3.226	0.333	0.553	0.257	0.667	0.579	0.446	1.684	0.579	0.667	0.225	0.312	0.062	0.587	3.301	0.062	0.312	0.183
	0.937	0.955	0.517	3.979	0.955	0.937	0.131	0.755	0.706	0.342	2.8	0.706	0.755	0.202	0.85	0.893	0.615	1.712	0.893	0.85	0.218	0.345	0.1	0.555	4.448	0.1	0.345	0.183
	0.912	0.971	0.504	3.54	0.971	0.912	0.141	0.708	0.662	0.476	2.207	0.662	0.708	0.235	0.767	0.778	0.587	3.826	0.778	0.767	0.224	0.495	0.147	0.301	3.39	0.147	0.495	0.259
	0.956	0.986	0.513	1.819	0.986	0.956	0.142	0.8	0.852	0.617	4.48	0.852	0.8	0.158	0.271	0.008	0.587	3.25	0.008	0.271	0.236	0.365	0.076	0.521	4.284	0.076	0.365	0.248
	0.662	0.574	0.594	2.839	0.574	0.662	0.344	0.248	-0.135	0.513	3.923	-0.135	0.248	0.163	0.63	0.455	0.349	2.66	0.455	0.63	0.288	0.707	0.654	0.501	6.353	0.654	0.707	0.177
	0.822	0.789	0.427	1.669	0.789	0.822	0.175	0.816	0.851	0.325	1.561	0.851	0.816	0.215	0.878	0.926	0.617	3.531	0.926	0.878	0.151	0.5	0.353	0.574	3.493	0.353	0.5	0.261
	0.876	0.89	0.611	2.327	0.89	0.876	0.131	0.774	0.769	0.414	3.038	0.769	0.774	0.207	0.483	0.188	0.377	3.434	0.188	0.483	0.213	0.264	-0.035	0.535	3.655	-0.035	0.264	0.221
	0.915	0.934	0.506	2.922	0.934	0.915	0.14	0.304	-0.117	0.419	2.672	-0.117	0.304	0.269	0.732	0.68	0.391	3.448	0.68	0.732	0.185	0.485	0.344	0.6	3.609	0.344	0.485	0.209
	0.619	0.531	0.643	3.79	0.531	0.619	0.38	0.652	0.597	0.667	3.22	0.597	0.652	0.272	0.288	-0.004	0.58	3.221	-0.004	0.288	0.212	0.45	0.236	0.572	2.786	0.236	0.45	0.252
	0.853	0.813	0.49	1.952	0.813	0.853	0.171	0.582	0.452	0.493	2.932	0.452	0.582	0.241	0.527	0.294	0.404	3.041	0.294	0.527	0.261	0.365	-0.066	0.38	3.61	-0.066	0.365	0.261
	0.467	0.279	0.543	3.843	0.279	0.467	0.37	0.758	0.759	0.614	2.91	0.759	0.758	0.211	0.66	0.569	0.467	2.768	0.569	0.66	0.243	0.27	0.044	0.649	3.838	0.044	0.27	0.219
	0.819	0.805	0.555	3.066	0.805	0.819	0.162	0.421	0.226	0.582	2.887	0.226	0.421	0.17	0.59	0.426	0.456	3.447	0.426	0.59	0.257	0.473	0.25	0.47	3.609	0.25	0.473	0.245
	0.987	1.023	0.549	0	1.023	0.987	0.05	0.453	0.275	0.639	3.652	0.275	0.453	0.233	0.391	0.066	0.445	3.274	0.066	0.391	0.239	0.544	0.386	0.486	2.718	0.386	0.544	0.192
	0.811	0.78	0.447	2.188	0.78	0.811	0.182	0.618	0.511	0.488	3.209	0.511	0.618	0.241	0.406	0.065	0.398	3.085	0.065	0.406	0.23	0.388	0.148	0.545	3.674	0.148	0.388	0.239
	0.896	0.89	0.481	1.4	0.89	0.896	0.155	0.498	0.379	0.662	2.388	0.379	0.498	0.232	0.314	0.024	0.542	3.587	0.024	0.314	0.214	0.388	0.077	0.44	2.099	0.077	0.388	0.232
	0.759	0.72	0.643	2.746	0.72	0.759	0.186	0.607	0.53	0.598	2.669	0.53	0.607	0.197	0.311	-0.017	0.609	2.563	-0.017	0.311	0.277	0.4	0.134	0.499	2.773	0.134	0.4	0.268
	0.85	0.843	0.48	5.825	0.843	0.85	0.132	0.624	0.522	0.512	2.68	0.522	0.624	0.18	0.293	0.012	0.592	3.39	0.012	0.293	0.254	0.232	-0.008	0.658	4.252	-0.008	0.232	0.205
	0.811	0.799	0.683	1.755	0.799	0.811	0.185	0.756	0.735	0.463	3.406	0.735	0.756	0.217	0.382	0.106	0.498	3.385	0.106	0.382	0.248	0.4	0.224	0.616	2.62	0.224	0.4	0.197
	0.694	0.648	0.556	3.038	0.648	0.694	0.229	0.536	0.385	0.537	2.4	0.385	0.536	0.221	0.485	0.276	0.498	3.277	0.276	0.485	0.272	0.667	0.589	0.536	3.78	0.589	0.667	0.221
	0.96	0.997	0.521	9.725	0.997	0.96	0.08	0.267	-0.045	0.673	3.677	-0.045	0.267	0.224	0.648	0.549	0.451	1.86	0.549	0.648	0.221	0.573	0.454	0.493	3.192	0.454	0.573	0.205
	0.857	0.854	0.472	1.488	0.854	0.857	0.14	0.643	0.595	0.669	3.707	0.595	0.643	0.271	0.525	0.311	0.412	2.184	0.311	0.525	0.218	0.475	0.336	0.555	2.34	0.336	0.475	0.198
	0.821	0.802	0.562	2.226	0.802	0.821	0.152	0.421	0.16	0.564	3.447	0.16	0.421	0.144	0.272	0.058	0.698	3.947	0.058	0.272	0.203	0.486	0.313	0.537	3.419	0.313	0.486	0.273
	0.871	0.877	0.502	2.573	0.877	0.871	0.136	0.644	0.535	0.426	1.397	0.535	0.644	0.206	0.517	0.325	0.473	3.075	0.325	0.517	0.258	0.467	0.26	0.52	3.668	0.26	0.467	0.216
	0.3	-0.011	0.491	3.242	-0.011	0.3	0.295	0.587	0.414	0.421	1.856	0.414	0.587	0.225	0.613	0.51	0.519	2.121	0.51	0.613	0.253	0.543	0.348	0.408	3.741	0.348	0.543	0.206
	0.65	0.554	0.55	4.546	0.554	0.65	0.357	0.388	0.161	0.615	3.303	0.161	0.388	0.193	0.496	0.318	0.537	3.385	0.318	0.496	0.263	0.536	0.353	0.462	2.378	0.353	0.536	0.2
	0.493	0.364	0.621	2.834	0.364	0.493	0.357	0.882	0.952	0.542	2.655	0.952	0.882	0.098	0.333	0.105	0.597	2.337	0.105	0.333	0.189	0.523	0.396	0.591	3.309	0.396	0.523	0.229
	0.867	0.869	0.552	1.723	0.869	0.867	0.14	0.683	0.622	0.499	2.511	0.622	0.683	0.199	0.506	0.249	0.4	3.113	0.249	0.506	0.203	0.611	0.51	0.55	6.143	0.51	0.611	0.194
	0.3	0.069	0.637	2.602	0.069	0.3	0.361	0.34	0.107	0.677	3.361	0.107	0.34	0.215	0.48	0.195	0.403	3.909	0.195	0.48	0.223	0.429	0.288	0.637	2.588	0.288	0.429	0.243
	0.9	0.925	0.518	2.275	0.925	0.9	0.122	0.562	0.333	0.383	2.903	0.333	0.562	0.306	0.29	-0.042	0.544	4.6	-0.042	0.29	0.263	0.373	0.161	0.604	3.436	0.161	0.373	0.193
	0.808	0.775	0.529	3.214	0.775	0.808	0.196	0.357	0.127	0.598	2.722	0.127	0.357	0.212	0.346	0.018	0.466	3.629	0.018	0.346	0.249	0.31	0.07	0.572	3.464	0.07	0.31	0.219
	0.771	0.738	0.586	1.739	0.738	0.771	0.219	0.678	0.651	0.667	2.484	0.651	0.678	0.232	0.225	-0.112	0.588	4.488	-0.112	0.225	0.299	0.35	0.126	0.594	4.033	0.126	0.35	0.237
	0.295	-0.117	0.423	2.953	-0.117	0.295	0.32	0.472	0.038	0.307	3.118	0.038	0.472	0.203	0.482	0.234	0.419	3.821	0.234	0.482	0.239	0.267	-0.014	0.579	3.208	-0.014	0.267	0.256
	0.788	0.759	0.595	2.215	0.759	0.788	0.232	0.522	0.41	0.645	2.555	0.41	0.522	0.251	0.331	0.073	0.532	3.768	0.073	0.331	0.258	0.662	0.599	0.581	2.901	0.599	0.662	0.252
	0.876	0.885	0.571	3.773	0.885	0.876	0.157	0.745	0.737	0.571	3.728	0.737	0.745	0.21	0.288	-0.169	0.398	2.901	-0.169	0.288	0.205	0.4	0.118	0.434	3.256	0.118	0.4	0.245
	0.8	0.748	0.377	5.314	0.748	0.8	0.256	0.728	0.702	0.551	2.785	0.702	0.728	0.225	0.386	-0.034	0.356	3.522	-0.034	0.386	0.287	0.478	0.262	0.463	3.561	0.262	0.478	0.284
	0.867	0.868	0.47	5.69	0.868	0.867	0.094	0.467	0.284	0.528	3.888	0.284	0.467	0.257	0.508	0.329	0.492	2.957	0.329	0.508	0.226	0.513	0.392	0.667	3.062	0.392	0.513	0.229
	0.881	0.89	0.465	1.898	0.89	0.881	0.125	0.778	0.749	0.439	1.311	0.749	0.778	0.147	0.375	-0.101	0.342	3.227	-0.101	0.375	0.296	0.573	0.493	0.683	3.624	0.493	0.573	0.191
	0.811	0.797	0.678	1.472	0.797	0.811	0.189	0.43	0.179	0.566	4.411	0.179	0.43	0.292	0.36	-0.028	0.394	3.414	-0.028	0.36	0.224	0.64	0.545	0.509	2.839	0.545	0.64	0.209
	0.75	0.695	0.539	2.466	0.695	0.75	0.209	0.548	0.399	0.562	3.331	0.399	0.548	0.222	0.331	-0.116	0.393	3.324	-0.116	0.331	0.228	0.53	0.368	0.457	3.665	0.368	0.53	0.222
	0.6	0.45	0.472	3.44	0.45	0.6	0.417	0.592	0.425	0.424	3.689	0.425	0.592	0.23	0.67	0.564	0.371	3.13	0.564	0.67	0.182	0.444	0.306	0.625	3.716	0.306	0.444	0.263
	0.876	0.86	0.34	1.758	0.86	0.876	0.19	0.713	0.655	0.53	2.405	0.655	0.713	0.278	0.916	1.017	0.437	3.306	1.017	0.916	0.118	0.338	0.04	0.488	4.321	0.04	0.338	0.298
	0.81	0.771	0.592	3.077	0.771	0.81	0.218	0.425	0.207	0.6	3.033	0.207	0.425	0.222	0.782	0.778	0.527	1.893	0.778	0.782	0.228	0.422	0.166	0.528	2.525	0.166	0.422	0.23
	0.916	0.931	0.35	4.644	0.931	0.916	0.176	0.794	0.81	0.394	1.333	0.81	0.794	0.197	0.518	0.405	0.675	1.16	0.405	0.518	0.26	0.65	0.537	0.428	3.77	0.537	0.65	0.244
	0.958	0.991	0.49	4.015	0.991	0.958	0.081	0.661	0.604	0.574	2.777	0.604	0.661	0.217	0.514	0.375	0.619	3.014	0.375	0.514	0.245	0.535	0.397	0.557	2.505	0.397	0.535	0.212
	0.458	0.248	0.518	4.015	0.248	0.458	0.374	0.782	0.775	0.541	3.247	0.775	0.782	0.202	0.627	0.425	0.31	1.723	0.425	0.627	0.315	0.411	0.225	0.568	3.125	0.225	0.411	0.231
	0.812	0.781	0.449	2.048	0.781	0.812	0.26	0.423	0.067	0.402	3.069	0.067	0.423	0.224	0.357	-0.134	0.325	3.157	-0.134	0.357	0.285	0.25	-0.025	0.595	3.744	-0.025	0.25	0.235
	0.642	0.565	0.606	3.324	0.565	0.642	0.28	0.6	0.498	0.577	1.819	0.498	0.6	0.234	0.726	0.678	0.395	1.776	0.678	0.726	0.253	0.309	0.098	0.648	3.352	0.098	0.309	0.209
	0.9	0.903	0.571	1.53	0.903	0.9	0.124	0.385	0.087	0.448	3.838	0.087	0.385	0.228	0.49	0.261	0.452	3.966	0.261	0.49	0.293	0.28	0.012	0.607	3.698	0.012	0.28	0.172
	0.61	0.506	0.579	2.636	0.506	0.61	0.257	0.449	0.245	0.525	4.21	0.245	0.449	0.207	0.374	0.176	0.646	4.015	0.176	0.374	0.242	0.621	0.501	0.504	2.641	0.501	0.621	0.194
	0.638	0.535	0.52	2.687	0.535	0.638	0.294	0.483	0.288	0.55	2.492	0.288	0.483	0.213	0.824	0.868	0.502	1.997	0.868	0.824	0.226	0.688	0.638	0.576	3.492	0.638	0.688	0.313
	0.884	0.887	0.483	4.688	0.887	0.884	0.187	0.429	0.114	0.416	4.138	0.114	0.429	0.223	0.248	-0.1	0.524	2.595	-0.1	0.248	0.214	0.538	0.413	0.6	2.244	0.413	0.538	0.183
	0.9	0.896	0.612	3.539	0.896	0.9	0.1	0.76	0.744	0.608	1.128	0.744	0.76	0.215	0.878	0.927	0.434	1.484	0.927	0.878	0.136	0.478	0.246	0.428	4.014	0.246	0.478	0.276
	0.82	0.793	0.443	1.853	0.793	0.82	0.199	0.565	0.428	0.555	2.603	0.428	0.565	0.241	0.321	-0.041	0.481	3.496	-0.041	0.321	0.225	0.562	0.447	0.567	2.851	0.447	0.562	0.203
	0.408	0.231	0.608	3.858	0.231	0.408	0.307	0.509	0.33	0.503	2.639	0.33	0.509	0.3	0.911	0.993	0.437	4.506	0.993	0.911	0.152	0.578	0.395	0.437	2.599	0.395	0.578	0.23
	0.712	0.63	0.481	1.704	0.63	0.712	0.2	0.722	0.69	0.56	3.045	0.69	0.722	0.151	0.713	0.643	0.485	3.57	0.643	0.713	0.229	0.47	0.299	0.565	2.972	0.299	0.47	0.239
	0.533	0.439	0.695	5.01	0.439	0.533	0.355	0.733	0.664	0.362	2.96	0.664	0.733	0.237	0.767	0.77	0.512	3.945	0.77	0.767	0.213	0.358	0.174	0.596	3.84	0.174	0.358	0.227
	0.667	0.564	0.536	3.108	0.564	0.667	0.374	0.481	0.288	0.521	4.126	0.288	0.481	0.254	0.285	-0.016	0.57	3.588	-0.016	0.285	0.244	0.644	0.54	0.463	2.234	0.54	0.644	0.29
	0.943	0.971	0.696	3.131	0.971	0.943	0.09	0.593	0.398	0.391	2.035	0.398	0.593	0.168	0.543	0.356	0.438	3.752	0.356	0.543	0.265	0.447	0.259	0.543	2.762	0.259	0.447	0.255
	0.442	0.259	0.626	3.658	0.259	0.442	0.258	0.618	0.449	0.417	3.093	0.449	0.618	0.262	0.525	0.372	0.541	3.287	0.372	0.525	0.237	0.381	0.085	0.485	3.516	0.085	0.381	0.246
	0.637	0.513	0.485	1.031	0.513	0.637	0.25	0.642	0.549	0.493	2.869	0.549	0.642	0.248	0.251	-0.02	0.601	3.466	-0.02	0.251	0.196	0.52	0.355	0.525	3.673	0.355	0.52	0.24
	0.537	0.371	0.491	3.318	0.371	0.537	0.291	0.7	0.625	0.42	1.747	0.625	0.7	0.153	0.375	0.032	0.452	3.955	0.032	0.375	0.279	0.6	0.48	0.525	3.556	0.48	0.6	0.226
	0.65	0.527	0.5	2.573	0.527	0.65	0.253	0.44	0.177	0.512	5.579	0.177	0.44	0.258	0.687	0.588	0.384	2.876	0.588	0.687	0.229	0.318	0.082	0.627	3.279	0.082	0.318	0.266
	0.853	0.824	0.47	3.125	0.824	0.853	0.225	0.829	0.861	0.521	0.904	0.861	0.829	0.225	0.832	0.861	0.482	1.08	0.861	0.832	0.175	0.7	0.642	0.518	3.584	0.642	0.7	0.241
	0.9	0.895	0.4	2.792	0.895	0.9	0.12	0.45	0.257	0.598	2.892	0.257	0.45	0.267	0.726	0.684	0.512	2.22	0.684	0.726	0.208	0.4	0.162	0.537	3.52	0.162	0.4	0.214
	0.812	0.745	0.417	3.243	0.745	0.812	0.304	0.885	0.934	0.478	2.28	0.934	0.885	0.159	0.423	0.116	0.457	3.07	0.116	0.423	0.169	0.54	0.438	0.643	3.183	0.438	0.54	0.229
	0.81	0.77	0.408	1.923	0.77	0.81	0.157	0.73	0.706	0.452	3.683	0.706	0.73	0.287	0.455	0.256	0.531	2.961	0.256	0.455	0.257	0.74	0.694	0.439	4.421	0.694	0.74	0.143
	0.546	0.45	0.635	3.563	0.45	0.546	0.296	0.705	0.644	0.488	2.425	0.644	0.705	0.236	0.576	0.423	0.499	2.254	0.423	0.576	0.349	0.395	0.229	0.632	3.514	0.229	0.395	0.241
	0.911	0.92	0.563	1.183	0.92	0.911	0.099	0.613	0.525	0.577	2.642	0.525	0.613	0.324	0.34	0.053	0.52	3.02	0.053	0.34	0.201	0.488	0.249	0.402	3.271	0.249	0.488	0.227
	0.873	0.849	0.617	3.852	0.849	0.873	0.196	0.715	0.655	0.449	2.287	0.655	0.715	0.191	0.442	0.137	0.425	3.368	0.137	0.442	0.245	0.52	0.376	0.554	3.509	0.376	0.52	0.194
	0.952	1.049	0.392	2.01	1.049	0.952	0.085	0.778	0.793	0.544	1.803	0.793	0.778	0.23	0.22	-0.13	0.607	3.884	-0.13	0.22	0.25	0.427	0.258	0.643	2.614	0.258	0.427	0.229
	0.694	0.607	0.487	2.19	0.607	0.694	0.189	0.812	0.847	0.588	3.223	0.847	0.812	0.206	0.719	0.626	0.352	1.458	0.626	0.719	0.234	0.322	0.102	0.602	3.079	0.102	0.322	0.202
	0.76	0.714	0.577	3.381	0.714	0.76	0.189	0.51	0.359	0.602	3.384	0.359	0.51	0.313	0.609	0.431	0.351	1.993	0.431	0.609	0.234	0.456	0.238	0.471	1.848	0.238	0.456	0.241
	0.98	1.033	0.486	3.013	1.033	0.98	0.06	0.4	0.094	0.501	2.854	0.094	0.4	0.258	0.741	0.705	0.443	3.339	0.705	0.741	0.225	0.561	0.435	0.553	3.917	0.435	0.561	0.23
	0.937	0.955	0.573	5.029	0.955	0.937	0.093	0.512	0.169	0.352	3.391	0.169	0.512	0.241	0.786	0.786	0.632	3.214	0.786	0.786	0.182	0.438	0.28	0.675	3.128	0.28	0.438	0.26
	0.79	0.75	0.506	1.991	0.75	0.79	0.18	0.682	0.584	0.377	2.329	0.584	0.682	0.187	0.359	0.03	0.5	3.325	0.03	0.359	0.206	0.555	0.444	0.591	2.532	0.444	0.555	0.241
	0.768	0.72	0.613	2.74	0.72	0.768	0.245	0.8	0.825	0.469	1.547	0.825	0.8	0.172	0.875	0.933	0.572	0.888	0.933	0.875	0.171	0.7	0.635	0.464	2.809	0.635	0.7	0.18
	0.583	0.479	0.615	3.294	0.479	0.583	0.182	0.664	0.556	0.447	2.777	0.556	0.664	0.257	0.504	0.296	0.439	2.789	0.296	0.504	0.266	0.457	0.209	0.439	2.762	0.209	0.457	0.24
	0.684	0.564	0.437	1.93	0.564	0.684	0.339	0.432	-0.001	0.363	3.619	-0.001	0.432	0.321	0.405	0.153	0.512	3.117	0.153	0.405	0.228	0.489	0.289	0.455	2.785	0.289	0.489	0.166
	0.765	0.715	0.577	2.864	0.715	0.765	0.23	0.371	0.079	0.498	3.604	0.079	0.371	0.229	0.626	0.513	0.459	2.893	0.513	0.626	0.282	0.313	0.118	0.655	3.988	0.118	0.313	0.249
	0.78	0.758	0.606	3.519	0.758	0.78	0.209	0.458	0.22	0.456	3.135	0.22	0.458	0.276	0.663	0.587	0.515	3.577	0.587	0.663	0.237	0.62	0.54	0.604	2.879	0.54	0.62	0.256
	0.87	0.866	0.481	2.329	0.866	0.87	0.171	0.73	0.698	0.386	4.739	0.698	0.73	0.233	0.33	0.006	0.474	3.684	0.006	0.33	0.251	0.556	0.387	0.458	2.902	0.387	0.556	0.217
	0.89	0.891	0.436	3.211	0.891	0.89	0.118	0.789	0.796	0.511	1.705	0.796	0.789	0.21	0.422	0.232	0.681	4.354	0.232	0.422	0.21	0.509	0.382	0.625	3.606	0.382	0.509	0.261
	0.836	0.81	0.411	3.396	0.81	0.836	0.223	0.609	0.49	0.478	3.157	0.49	0.609	0.26	0.713	0.664	0.477	3.458	0.664	0.713	0.205	0.475	0.277	0.485	2.916	0.277	0.475	0.244
	0.736	0.692	0.553	2.012	0.692	0.736	0.221	0.644	0.565	0.592	3.459	0.565	0.644	0.183	0.627	0.483	0.443	2.498	0.483	0.627	0.258	0.543	0.431	0.651	3.829	0.431	0.543	0.256
	0.822	0.801	0.518	3.64	0.801	0.822	0.162	0.76	0.705	0.393	2.827	0.705	0.76	0.233	0.41	0.177	0.551	2.427	0.177	0.41	0.238	0.493	0.314	0.596	2.621	0.314	0.493	0.282
	0.835	0.835	0.444	6.041	0.835	0.835	0.208	0.697	0.662	0.592	1.982	0.662	0.697	0.201	0.547	0.421	0.598	2.798	0.421	0.547	0.258	0.573	0.472	0.619	3.605	0.472	0.573	0.161
	0.928	0.978	0.359	5.194	0.978	0.928	0.111	0.681	0.633	0.535	2.654	0.633	0.681	0.257	0.6	0.527	0.619	3.74	0.527	0.6	0.256	0.406	0.265	0.678	3.535	0.265	0.406	0.241
	0.894	0.906	0.475	4.247	0.906	0.894	0.1	0.46	0.2	0.47	2.776	0.2	0.46	0.246	0.88	0.929	0.645	2.694	0.929	0.88	0.122	0.484	0.347	0.681	3.349	0.347	0.484	0.242
	0.618	0.519	0.591	2.177	0.519	0.618	0.282	0.64	0.531	0.419	2.537	0.531	0.64	0.273	0.421	0.233	0.602	3.25	0.233	0.421	0.25	0.411	0.249	0.637	3.539	0.249	0.411	0.2
	0.625	0.499	0.55	2.693	0.499	0.625	0.282	0.6	0.489	0.527	1.995	0.489	0.6	0.219	0.553	0.417	0.577	4.249	0.417	0.553	0.212	0.362	0.134	0.536	2.865	0.134	0.362	0.157
	0.79	0.737	0.448	2.594	0.737	0.79	0.186	0.75	0.733	0.499	2.584	0.733	0.75	0.166	0.718	0.678	0.545	2.596	0.678	0.718	0.211	0.433	0.2	0.479	2.488	0.2	0.433	0.253
	0.808	0.772	0.49	1.698	0.772	0.808	0.171	0.741	0.73	0.481	1.223	0.73	0.741	0.191	0.636	0.497	0.369	3.041	0.497	0.636	0.246	0.615	0.498	0.432	2.864	0.498	0.615	0.243
	0.811	0.802	0.55	2.216	0.802	0.811	0.205	0.522	0.184	0.327	2.279	0.184	0.522	0.248	0.49	0.271	0.472	2.965	0.271	0.49	0.313	0.371	0.19	0.668	4.06	0.19	0.371	0.241
	0.867	0.849	0.497	1.777	0.849	0.867	0.143	0.65	0.567	0.607	3.601	0.567	0.65	0.25	0.533	0.364	0.529	3.479	0.364	0.533	0.283	0.562	0.353	0.349	2.691	0.353	0.562	0.248
	0.834	0.792	0.412	2.796	0.792	0.834	0.162	0.533	0.401	0.63	3.392	0.401	0.533	0.311	0.444	0.195	0.483	3.882	0.195	0.444	0.231	0.383	0.171	0.558	3.634	0.171	0.383	0.22
	0.751	0.688	0.48	2.135	0.688	0.751	0.223	0.587	0.402	0.375	4.275	0.402	0.587	0.223	0.529	0.298	0.38	3.444	0.298	0.529	0.236	0.338	0.12	0.609	3.321	0.12	0.338	0.247
	0.748	0.628	0.313	2.531	0.628	0.748	0.183	0.624	0.503	0.473	3.117	0.503	0.624	0.236	0.861	0.919	0.545	1.844	0.919	0.861	0.15	0.653	0.534	0.468	3.398	0.534	0.653	0.193
	0.653	0.559	0.573	4.417	0.559	0.653	0.247	0.909	0.986	0.48	3.382	0.986	0.909	0.154	0.614	0.4	0.315	2.811	0.4	0.614	0.249	0.542	0.32	0.38	3.576	0.32	0.542	0.212
	0.867	0.868	0.675	2.556	0.868	0.867	0.163	0.67	0.554	0.376	1.324	0.554	0.67	0.163	0.509	0.186	0.314	2.345	0.186	0.509	0.269	0.189	-0.115	0.595	3.431	-0.115	0.189	0.177
	0.832	0.815	0.53	2.072	0.815	0.832	0.187	0.704	0.674	0.597	2.73	0.674	0.704	0.22	0.675	0.633	0.538	2.613	0.633	0.675	0.254	0.44	0.289	0.669	3.965	0.289	0.44	0.167
	0.382	0.112	0.475	4.585	0.112	0.382	0.316	0.877	0.92	0.618	1.74	0.92	0.877	0.158	0.554	0.316	0.387	4.333	0.316	0.554	0.357	0.444	0.28	0.606	3.246	0.28	0.444	0.205
	0.788	0.753	0.582	2.528	0.753	0.788	0.153	0.557	0.431	0.602	2.079	0.431	0.557	0.25	0.573	0.304	0.34	2.588	0.304	0.573	0.272	0.671	0.544	0.352	3.213	0.544	0.671	0.213
	0.8	0.76	0.508	1.509	0.76	0.8	0.238	0.842	0.907	0.405	2.159	0.907	0.842	0.141	0.356	0.054	0.469	4.266	0.054	0.356	0.263	0.411	0.194	0.513	3.312	0.194	0.411	0.216
	0.8	0.773	0.607	3.61	0.773	0.8	0.2	0.492	0.129	0.305	4.384	0.129	0.492	0.252	0.648	0.512	0.365	2.314	0.512	0.648	0.273	0.508	0.363	0.566	4.035	0.363	0.508	0.237
	0.765	0.667	0.391	3.091	0.667	0.765	0.141	0.711	0.634	0.49	3.734	0.634	0.711	0.26	0.393	0.174	0.589	2.534	0.174	0.393	0.228	0.409	0.111	0.417	2.741	0.111	0.409	0.213
	0.8	0.783	0.645	3.228	0.783	0.8	0.163	0.627	0.47	0.389	2.57	0.47	0.627	0.353	0.432	0.076	0.365	4.287	0.076	0.432	0.232	0.286	0.063	0.625	3.542	0.063	0.286	0.223
	0.727	0.687	0.59	3.61	0.687	0.727	0.26	0.581	0.396	0.403	3.113	0.396	0.581	0.223	0.8	0.787	0.369	1.985	0.787	0.8	0.2	0.425	0.219	0.54	3.146	0.219	0.425	0.211
	0.938	0.952	0.506	6.983	0.952	0.938	0.117	0.372	-0.106	0.369	3.591	-0.106	0.372	0.3	0.743	0.707	0.53	2.976	0.707	0.743	0.215	0.7	0.632	0.439	3.455	0.632	0.7	0.173
	0.676	0.6	0.628	2.176	0.6	0.676	0.209	0.744	0.699	0.396	1.19	0.699	0.744	0.18	0.424	-0.006	0.323	3.227	-0.006	0.424	0.29	0.79	0.765	0.457	4.47	0.765	0.79	0.173
	0.775	0.73	0.469	1.233	0.73	0.775	0.156	0.487	0.275	0.538	3.092	0.275	0.487	0.257	0.247	-0.105	0.591	3.795	-0.105	0.247	0.188	0.448	0.296	0.633	3.176	0.296	0.448	0.203
	0.83	0.792	0.374	2.787	0.792	0.83	0.27	0.787	0.782	0.359	2.46	0.782	0.787	0.213	0.768	0.748	0.578	4.409	0.748	0.768	0.262	0.457	0.277	0.558	3.169	0.277	0.457	0.224
	0.773	0.735	0.583	2.343	0.735	0.773	0.169	0.86	0.918	0.488	3.4	0.918	0.86	0.143	0.63	0.448	0.337	3.173	0.448	0.63	0.208	0.541	0.35	0.43	4.032	0.35	0.541	0.255
	0.608	0.383	0.355	2.663	0.383	0.608	0.327	0.541	0.407	0.576	3.277	0.407	0.541	0.259	0.727	0.681	0.438	2.843	0.681	0.727	0.257	0.391	0.172	0.574	3.491	0.172	0.391	0.26
	0.916	0.949	0.541	6.516	0.949	0.916	0.15	0.9	1	0.492	3.428	1	0.9	0.137	0.509	0.317	0.519	3.823	0.317	0.509	0.287	0.317	0.076	0.553	3.751	0.076	0.317	0.238
	0.453	0.298	0.609	5.213	0.298	0.453	0.336	0.495	0.247	0.408	2.449	0.247	0.495	0.219	0.83	0.83	0.473	1.868	0.83	0.83	0.114	0.175	-0.158	0.6	3.569	-0.158	0.175	0.171
	0.755	0.713	0.592	2.618	0.713	0.755	0.188	0.464	0.243	0.52	2.949	0.243	0.464	0.257	0.79	0.807	0.466	2.008	0.807	0.79	0.148	0.423	0.216	0.527	3.846	0.216	0.423	0.268
	0.72	0.609	0.552	2.716	0.609	0.72	0.279	0.445	0.251	0.543	3.927	0.251	0.445	0.299	0.66	0.538	0.365	1.936	0.538	0.66	0.246	0.542	0.436	0.571	3.505	0.436	0.542	0.291
	0.875	0.877	0.459	1.125	0.877	0.875	0.171	0.739	0.691	0.384	2.522	0.691	0.739	0.161	0.725	0.702	0.644	3.066	0.702	0.725	0.244	0.482	0.297	0.547	2.504	0.297	0.482	0.206
	0.906	0.928	0.525	1.028	0.928	0.906	0.139	0.727	0.697	0.365	2.964	0.697	0.727	0.186	0.695	0.639	0.508	2.172	0.639	0.695	0.209	0.312	0.075	0.598	2.84	0.075	0.312	0.197
	0.939	0.952	0.585	3.032	0.952	0.939	0.109	0.832	0.895	0.467	1.985	0.895	0.832	0.227	0.502	0.167	0.324	3.525	0.167	0.502	0.264	0.235	-0.055	0.579	3.988	-0.055	0.235	0.208
	0.783	0.737	0.508	3.177	0.737	0.783	0.186	0.545	0.421	0.642	3.071	0.421	0.545	0.303	0.824	0.833	0.4	1.178	0.833	0.824	0.166	0.496	0.382	0.689	2.803	0.382	0.496	0.203
	0.768	0.724	0.511	1.033	0.724	0.768	0.175	0.314	-0.013	0.498	3.222	-0.013	0.314	0.223	0.756	0.762	0.483	1.261	0.762	0.756	0.271	0.613	0.53	0.588	2.173	0.53	0.613	0.225
	0.873	0.858	0.557	0.698	0.858	0.873	0.129	0.383	0.18	0.635	3.203	0.18	0.383	0.207	0.778	0.782	0.493	4.879	0.782	0.778	0.239	0.32	-0.047	0.443	2.883	-0.047	0.32	0.271
	0.8	0.756	0.47	2.274	0.756	0.8	0.163	0.65	0.587	0.601	1.846	0.587	0.65	0.287	0.65	0.571	0.486	1.563	0.571	0.65	0.227	0.85	0.875	0.468	4.693	0.875	0.85	0.155
	0.775	0.717	0.427	1.578	0.717	0.775	0.156	0.771	0.774	0.483	3.441	0.774	0.771	0.188	0.419	0.098	0.493	3.136	0.098	0.419	0.174	0.83	0.829	0.525	2.556	0.829	0.83	0.145
	0.733	0.64	0.398	2.561	0.64	0.733	0.174	0.279	0.041	0.67	3.718	0.041	0.279	0.269	0.5	0.258	0.423	3.721	0.258	0.5	0.23	0.463	0.277	0.487	2.148	0.277	0.463	0.243
	0.8	0.77	0.55	1.497	0.77	0.8	0.184	0.72	0.669	0.418	0.911	0.669	0.72	0.24	0.91	1.032	0.392	2.306	1.032	0.91	0.148	0.375	0.121	0.512	3.947	0.121	0.375	0.171
	0.717	0.639	0.459	2.234	0.639	0.717	0.233	0.564	0.441	0.55	3.052	0.441	0.564	0.26	0.6	0.49	0.573	1.88	0.49	0.6	0.249	0.429	0.073	0.351	4.538	0.073	0.429	0.271
	0.677	0.608	0.58	2.207	0.608	0.677	0.316	0.623	0.501	0.453	2.741	0.501	0.623	0.25	0.5	0.25	0.416	4.218	0.25	0.5	0.248	0.438	0.256	0.566	3.437	0.256	0.438	0.208
	0.88	0.889	0.458	1.289	0.889	0.88	0.176	0.565	0.458	0.569	2.496	0.458	0.565	0.171	0.549	0.346	0.407	3.335	0.346	0.549	0.259	0.529	0.342	0.439	2.69	0.342	0.529	0.193
	0.877	0.871	0.6	1.888	0.871	0.877	0.137	0.571	0.438	0.503	3.788	0.438	0.571	0.258	0.712	0.616	0.346	2.688	0.616	0.712	0.227	0.527	0.317	0.42	3.362	0.317	0.527	0.205
	0.2	-0.102	0.585	4.273	-0.102	0.2	0.216	0.664	0.561	0.437	3.867	0.561	0.664	0.238	0.391	-0.01	0.365	2.687	-0.01	0.391	0.176	0.55	0.403	0.534	2.692	0.403	0.55	0.252
	0.947	0.988	0.482	2.113	0.988	0.947	0.088	0.459	0.292	0.632	3.313	0.292	0.459	0.341	0.474	0.189	0.389	3.438	0.189	0.474	0.327	0.614	0.532	0.602	3.361	0.532	0.614	0.274
	0.71	0.655	0.612	3.011	0.655	0.71	0.253	0.86	0.918	0.435	2.163	0.918	0.86	0.156	0.838	0.832	0.496	1.657	0.832	0.838	0.176	0.5	0.32	0.531	3.262	0.32	0.5	0.224
	0.929	0.956	0.515	3.096	0.956	0.929	0.136	0.4	0.182	0.618	4.297	0.182	0.4	0.324	0.818	0.866	0.345	2.683	0.866	0.818	0.159	0.467	0.291	0.536	3.713	0.291	0.467	0.204
	0.656	0.571	0.531	1.863	0.571	0.656	0.186	0.617	0.457	0.405	1.005	0.457	0.617	0.237	0.433	0.044	0.327	3.353	0.044	0.433	0.233	0.543	0.318	0.4	3.874	0.318	0.543	0.197
	0.433	0.231	0.583	3.796	0.231	0.433	0.269	0.772	0.769	0.521	2.009	0.769	0.772	0.215	0.221	-0.102	0.622	3.956	-0.102	0.221	0.202	0.35	0.076	0.428	3.555	0.076	0.35	0.265
	0.725	0.649	0.476	1.599	0.649	0.725	0.156	0.704	0.637	0.448	1.739	0.637	0.704	0.254	0.692	0.618	0.463	4.015	0.618	0.692	0.169	0.49	0.18	0.344	3.855	0.18	0.49	0.223
	0.894	0.871	0.591	0.877	0.871	0.894	0.121	0.655	0.571	0.52	3.306	0.571	0.655	0.297	0.778	0.768	0.57	0.732	0.768	0.778	0.157	0.318	0.071	0.627	3.514	0.071	0.318	0.228
	0.736	0.603	0.321	1.807	0.603	0.736	0.194	0.848	0.934	0.371	1.939	0.934	0.848	0.137	0.715	0.688	0.649	1.566	0.688	0.715	0.239	0.446	0.111	0.335	3.512	0.111	0.446	0.315
	0.72	0.649	0.533	2.827	0.649	0.72	0.281	0.693	0.624	0.415	2.07	0.624	0.693	0.205	0.538	0.387	0.521	1.976	0.387	0.538	0.303	0.375	0.215	0.646	3.258	0.215	0.375	0.19
	0.924	0.936	0.423	2.506	0.936	0.924	0.119	0.744	0.726	0.588	1.883	0.726	0.744	0.265	0.563	0.442	0.545	3.453	0.442	0.563	0.33	0.719	0.678	0.553	2.632	0.678	0.719	0.213
	0.464	0.318	0.604	2.707	0.318	0.464	0.359	0.833	0.849	0.381	4.473	0.849	0.833	0.191	0.789	0.82	0.666	2.36	0.82	0.789	0.177	0.5	0.345	0.515	3.7	0.345	0.5	0.237
	0.77	0.742	0.626	2.076	0.742	0.77	0.178	0.865	0.91	0.326	2.287	0.91	0.865	0.18	0.365	0.109	0.579	3.443	0.109	0.365	0.21	0.378	0.223	0.653	2.911	0.223	0.378	0.24
	0.813	0.793	0.555	1.266	0.793	0.813	0.171	0.753	0.729	0.516	2.116	0.729	0.753	0.206	0.455	0.278	0.62	3.573	0.278	0.455	0.292	0.443	0.207	0.488	3.889	0.207	0.443	0.241
	0.725	0.641	0.414	2.675	0.641	0.725	0.156	0.562	0.351	0.38	3.422	0.351	0.562	0.228	0.713	0.61	0.338	3.309	0.61	0.713	0.177	0.247	-0.009	0.593	3.602	-0.009	0.247	0.175
	0.358	0.057	0.445	3.53	0.057	0.358	0.321	0.257	-0.129	0.487	3.348	-0.129	0.257	0.215	0.694	0.595	0.388	2.486	0.595	0.694	0.213	0.547	0.42	0.543	3.196	0.42	0.547	0.171
	0.838	0.83	0.442	3.271	0.83	0.838	0.162	0.776	0.763	0.306	1.949	0.763	0.776	0.204	0.289	-0.142	0.468	2.758	-0.142	0.289	0.257	0.653	0.589	0.579	2.411	0.589	0.653	0.193
	0.91	0.951	0.477	2.25	0.951	0.91	0.134	0.677	0.613	0.528	3.067	0.613	0.677	0.231	0.523	0.341	0.49	2.426	0.341	0.523	0.264	0.787	0.761	0.515	2.139	0.761	0.787	0.165
	0.788	0.76	0.42	2.586	0.76	0.788	0.128	0.458	0.175	0.413	2.522	0.175	0.458	0.229	0.467	0.311	0.645	3.029	0.311	0.467	0.225	0.426	0.211	0.504	3.723	0.211	0.426	0.248
	0.94	0.959	0.408	1.021	0.959	0.94	0.092	0.829	0.862	0.486	1.175	0.862	0.829	0.142	0.589	0.476	0.56	2.849	0.476	0.589	0.219	0.573	0.435	0.472	3.398	0.435	0.573	0.241
	0.678	0.58	0.508	3.164	0.58	0.678	0.232	0.8	0.826	0.639	2.876	0.826	0.8	0.249	0.63	0.417	0.308	3.456	0.417	0.63	0.222	0.588	0.39	0.38	3.464	0.39	0.588	0.211
	0.86	0.853	0.511	3.806	0.853	0.86	0.172	0.642	0.55	0.529	2.213	0.55	0.642	0.23	0.748	0.723	0.408	2.903	0.723	0.748	0.189	0.638	0.495	0.388	2.802	0.495	0.638	0.159
	0.862	0.864	0.657	4.586	0.864	0.862	0.121	0.7	0.673	0.599	4.23	0.673	0.7	0.293	0.427	0.212	0.542	2.935	0.212	0.427	0.232	0.514	0.265	0.352	2.944	0.265	0.514	0.206
	0.741	0.704	0.625	1.545	0.704	0.741	0.178	0.606	0.519	0.602	2.836	0.519	0.606	0.179	0.6	0.49	0.624	2.039	0.49	0.6	0.2	0.833	0.877	0.523	3.222	0.877	0.833	0.18
	0.8	0.776	0.579	1.393	0.776	0.8	0.141	0.352	0.03	0.546	3.141	0.03	0.352	0.238	0.2	-0.074	0.672	3.057	-0.074	0.2	0.212	0.415	0.235	0.587	3.752	0.235	0.415	0.249
	0.695	0.623	0.514	1.965	0.623	0.695	0.21	0.653	0.551	0.408	2.929	0.551	0.653	0.182	0.739	0.749	0.673	1.827	0.749	0.739	0.191	0.407	0.157	0.522	2.918	0.157	0.407	0.178
	0.893	0.901	0.58	4.431	0.901	0.893	0.144	0.356	0.041	0.52	3.027	0.041	0.356	0.185	0.329	0.054	0.596	3.533	0.054	0.329	0.216	0.562	0.368	0.402	2.799	0.368	0.562	0.191
	0.889	0.9	0.468	1.248	0.9	0.889	0.137	0.745	0.725	0.478	1.863	0.725	0.745	0.186	0.422	0.168	0.551	2.89	0.168	0.422	0.263	0.616	0.442	0.358	3.53	0.442	0.616	0.199
	0.844	0.847	0.509	1.057	0.847	0.844	0.126	0.581	0.368	0.364	2.628	0.368	0.581	0.217	0.378	0.106	0.56	3.589	0.106	0.378	0.248	0.588	0.475	0.513	2.508	0.475	0.588	0.187
	0.9	0.908	0.519	3.756	0.908	0.9	0.141	0.6	0.449	0.419	2.103	0.449	0.6	0.243	0.554	0.308	0.344	3.472	0.308	0.554	0.206	0.5	0.275	0.413	2.964	0.275	0.5	0.191
	0.72	0.653	0.491	2.668	0.653	0.72	0.232	0.718	0.694	0.499	1.948	0.694	0.718	0.197	0.667	0.56	0.382	3.742	0.56	0.667	0.26	0.344	-0.089	0.389	3.759	-0.089	0.344	0.219
	0.48	0.351	0.689	3.256	0.351	0.48	0.236	0.313	0.034	0.655	2.834	0.034	0.313	0.219	0.359	-0.082	0.375	3.755	-0.082	0.359	0.369	0.392	0.21	0.592	3.105	0.21	0.392	0.209
	0.73	0.674	0.522	3.011	0.674	0.73	0.203	0.562	0.462	0.61	1.356	0.462	0.562	0.267	0.638	0.526	0.494	2.844	0.526	0.638	0.294	0.495	0.36	0.613	3.303	0.36	0.495	0.232
	0.741	0.699	0.587	1.178	0.699	0.741	0.191	0.825	0.845	0.506	3.455	0.845	0.825	0.198	0.547	0.386	0.499	2.836	0.386	0.547	0.258	0.67	0.547	0.374	3.356	0.547	0.67	0.212
	0.863	0.866	0.634	2.139	0.866	0.863	0.136	0.894	0.964	0.543	2.7	0.964	0.894	0.17	0.246	-0.063	0.529	3.512	-0.063	0.246	0.178	0.444	0.209	0.481	4.235	0.209	0.444	0.263
	0.947	0.972	0.524	0.488	0.972	0.947	0.115	0.827	0.873	0.416	4.211	0.873	0.827	0.193	0.4	0.17	0.59	4.292	0.17	0.4	0.26	0.741	0.695	0.407	4.513	0.695	0.741	0.178
	0.831	0.822	0.563	2.468	0.822	0.831	0.167	0.4	0.096	0.447	3.466	0.096	0.4	0.222	0.294	-0.087	0.482	3.46	-0.087	0.294	0.275	0.44	0.224	0.541	2.84	0.224	0.44	0.209
	0.964	0.98	0.572	1.933	0.98	0.964	0.077	0.311	-0.055	0.525	3.506	-0.055	0.311	0.223	0.617	0.514	0.565	4.141	0.514	0.617	0.204	0.64	0.565	0.511	4.542	0.565	0.64	0.255
	0.918	0.937	0.413	2.792	0.937	0.918	0.14	0.544	0.428	0.593	2.604	0.428	0.544	0.248	0.344	-0.014	0.451	1.923	-0.014	0.344	0.198	0.432	0.242	0.546	3.672	0.242	0.432	0.269
	0.88	0.89	0.372	4.882	0.89	0.88	0.16	0.562	0.362	0.425	4.209	0.362	0.562	0.219	0.364	0.103	0.531	2.974	0.103	0.364	0.207	0.491	0.197	0.384	4.249	0.197	0.491	0.306
	0.871	0.863	0.569	4.881	0.863	0.871	0.152	0.469	0.236	0.483	3.25	0.236	0.469	0.266	0.335	-0.054	0.441	3.854	-0.054	0.335	0.294	0.379	0.131	0.527	3.137	0.131	0.379	0.194
	0.906	0.916	0.438	6.889	0.916	0.906	0.121	0.438	0.066	0.344	4.116	0.066	0.438	0.314	0.338	-0.056	0.436	3.262	-0.056	0.338	0.247	0.395	0.104	0.462	3.888	0.104	0.395	0.305
	0.809	0.779	0.559	3.552	0.779	0.809	0.204	0.79	0.823	0.539	1.565	0.823	0.79	0.169	0.488	0.304	0.588	3.112	0.304	0.488	0.245	0.487	0.302	0.534	2.435	0.302	0.487	0.219
	0.4	0.217	0.61	3.928	0.217	0.4	0.386	0.687	0.653	0.578	1.496	0.653	0.687	0.256	0.562	0.421	0.5	3.267	0.421	0.562	0.282	0.667	0.5	0.306	2.589	0.5	0.667	0.204
	0.886	0.887	0.523	0.659	0.887	0.886	0.099	0.8	0.809	0.576	3.528	0.809	0.8	0.181	0.322	0.065	0.599	3.238	0.065	0.322	0.202	0.43	0.165	0.498	4.07	0.165	0.43	0.194
	0.827	0.813	0.548	2.833	0.813	0.827	0.217	0.5	0.269	0.465	3.417	0.269	0.5	0.306	0.234	-0.002	0.675	3.587	-0.002	0.234	0.22	0.485	0.236	0.412	2.867	0.236	0.485	0.236
	0.991	1.038	0.417	5.675	1.038	0.991	0.041	0.7	0.648	0.503	1.773	0.648	0.7	0.247	0.713	0.671	0.56	2.993	0.671	0.713	0.206	0.711	0.63	0.403	2.788	0.63	0.711	0.223
	0.821	0.797	0.493	2.979	0.797	0.821	0.194	0.656	0.571	0.516	1.005	0.571	0.656	0.229	0.4	0.097	0.437	3.322	0.097	0.4	0.269	0.694	0.658	0.536	3.771	0.658	0.694	0.207
	0.426	0.271	0.64	3.557	0.271	0.426	0.345	0.394	0.109	0.47	1.351	0.109	0.394	0.251	0.589	0.474	0.486	3.354	0.474	0.589	0.241	0.482	0.258	0.424	3.046	0.258	0.482	0.283
	0.842	0.841	0.581	1.095	0.841	0.842	0.163	0.55	0.427	0.592	3.835	0.427	0.55	0.252	0.344	-0.011	0.451	4.282	-0.011	0.344	0.257	0.548	0.346	0.411	2.683	0.346	0.548	0.238
	0.728	0.673	0.609	1.985	0.673	0.728	0.218	0.383	-0.053	0.372	3.004	-0.053	0.383	0.306	0.52	0.384	0.613	2.952	0.384	0.52	0.248	0.467	0.329	0.541	2.735	0.329	0.467	0.227
	0.812	0.785	0.523	2.392	0.785	0.812	0.165	0.458	0.202	0.441	3.18	0.202	0.458	0.234	0.689	0.642	0.535	3.551	0.642	0.689	0.22	0.463	0.271	0.503	3.416	0.271	0.463	0.216
	0.811	0.781	0.595	3.438	0.781	0.811	0.177	0.297	0.033	0.576	4.333	0.033	0.297	0.29	0.526	0.393	0.566	3.219	0.393	0.526	0.227	0.52	0.378	0.6	3.059	0.378	0.52	0.214
	0.591	0.469	0.561	3.967	0.469	0.591	0.331	0.752	0.723	0.35	4.453	0.723	0.752	0.231	0.37	0.113	0.558	3.914	0.113	0.37	0.247	0.503	0.376	0.628	3.624	0.376	0.503	0.261
	0.863	0.869	0.501	3.787	0.869	0.863	0.113	0.715	0.648	0.371	1.988	0.648	0.715	0.201	0.62	0.512	0.491	3.08	0.512	0.62	0.266	0.538	0.367	0.447	2.833	0.367	0.538	0.244
	0.833	0.818	0.491	1.91	0.818	0.833	0.191	0.781	0.797	0.511	2.832	0.797	0.781	0.15	0.585	0.44	0.505	4.726	0.44	0.585	0.254	0.358	0.133	0.654	2.548	0.133	0.358	0.211
	0.579	0.452	0.553	2.589	0.452	0.579	0.274	0.548	0.421	0.562	3.514	0.421	0.548	0.238	0.539	0.345	0.445	3.745	0.345	0.539	0.249	0.42	0.28	0.627	4.532	0.28	0.42	0.221
	0.827	0.812	0.574	2.324	0.812	0.827	0.184	0.652	0.516	0.388	3.496	0.516	0.652	0.23	0.789	0.749	0.467	2.324	0.749	0.789	0.177	0.467	0.304	0.624	2.648	0.304	0.467	0.211
	0.8	0.76	0.466	3.249	0.76	0.8	0.234	0.629	0.521	0.509	3.993	0.521	0.629	0.257	0.262	-0.057	0.53	3.773	-0.057	0.262	0.218	0.479	0.337	0.586	2.921	0.337	0.479	0.216
	0.681	0.621	0.607	2.943	0.621	0.681	0.188	0.713	0.659	0.438	2.212	0.659	0.713	0.272	0.289	-0.013	0.578	4.096	-0.013	0.289	0.274	0.42	0.27	0.645	3.192	0.27	0.42	0.154
	0.658	0.619	0.68	4.997	0.619	0.658	0.178	0.736	0.714	0.555	1.609	0.714	0.736	0.152	0.407	0.126	0.531	5.375	0.126	0.407	0.223	0.72	0.67	0.418	3.196	0.67	0.72	0.22
	0.9	0.927	0.568	1.446	0.927	0.9	0.146	0.689	0.656	0.505	3.15	0.656	0.689	0.179	0.56	0.321	0.356	3.029	0.321	0.56	0.252	0.541	0.387	0.549	4.067	0.387	0.541	0.203
	0.856	0.846	0.363	4.012	0.846	0.856	0.174	0.642	0.566	0.589	2.933	0.566	0.642	0.256	0.52	0.309	0.436	3.173	0.309	0.52	0.24	0.57	0.459	0.598	3.065	0.459	0.57	0.23
	0.976	1.026	0.387	7.125	1.026	0.976	0.064	0.689	0.625	0.486	3.738	0.625	0.689	0.157	0.352	0.155	0.676	3.074	0.155	0.352	0.221	0.525	0.372	0.557	3.961	0.372	0.525	0.211
	0.867	0.857	0.446	4.013	0.857	0.867	0.119	0.622	0.542	0.637	2.863	0.542	0.622	0.245	0.558	0.402	0.511	4.053	0.402	0.558	0.277	0.3	0.061	0.658	2.833	0.061	0.3	0.18
	0.89	0.897	0.524	1.977	0.897	0.89	0.148	0.95	1.031	0.606	5.133	1.031	0.95	0.087	0.496	0.225	0.44	2.926	0.225	0.496	0.273	0.787	0.783	0.687	1.794	0.783	0.787	0.236
	0.73	0.693	0.683	3.55	0.693	0.73	0.263	0.7	0.634	0.43	3.965	0.634	0.7	0.232	0.368	0.026	0.459	3.122	0.026	0.368	0.217	0.533	0.419	0.617	3.913	0.419	0.533	0.221
	0.733	0.661	0.491	3.094	0.661	0.733	0.174	0.564	0.444	0.615	2.956	0.444	0.564	0.26	0.446	0.246	0.623	3.075	0.246	0.446	0.202	0.458	0.223	0.432	3.324	0.223	0.458	0.204
	0.792	0.77	0.661	1.795	0.77	0.792	0.183	0.569	0.29	0.317	3.116	0.29	0.569	0.274	0.556	0.422	0.583	3.278	0.422	0.556	0.195	0.565	0.282	0.301	3.183	0.282	0.565	0.192
	0.155	-0.183	0.591	4.152	-0.183	0.155	0.199	0.639	0.564	0.611	3.245	0.564	0.639	0.276	0.222	-0.052	0.689	2.956	-0.052	0.222	0.205	0.59	0.5	0.638	4.115	0.5	0.59	0.249
	0.912	0.916	0.388	2.13	0.916	0.912	0.117	0.724	0.707	0.675	1.424	0.707	0.724	0.212	0.611	0.51	0.526	2.568	0.51	0.611	0.271	0.745	0.714	0.409	3.382	0.714	0.745	0.172
	0.52	0.295	0.416	3.779	0.295	0.52	0.337	0.813	0.849	0.487	1.672	0.849	0.813	0.171	0.565	0.407	0.479	2.395	0.407	0.565	0.293	0.6	0.441	0.412	3.238	0.441	0.6	0.226
	0.493	0.32	0.546	3.288	0.32	0.493	0.364	0.293	-0.135	0.411	2.945	-0.135	0.293	0.213	0.349	0.102	0.633	3.17	0.102	0.349	0.318	0.6	0.438	0.413	2.797	0.438	0.6	0.26
	0.93	0.927	0.517	2.333	0.927	0.93	0.127	0.403	0.167	0.517	3.265	0.167	0.403	0.232	0.475	0.325	0.657	2.269	0.325	0.475	0.222	0.482	0.312	0.556	3.379	0.312	0.482	0.292
	0.882	0.88	0.543	2.243	0.88	0.882	0.182	0.432	0.243	0.562	4.822	0.243	0.432	0.281	0.508	0.284	0.417	2.932	0.284	0.508	0.216	0.413	0.215	0.596	3.536	0.215	0.413	0.212
	0.835	0.825	0.492	2.791	0.825	0.835	0.173	0.643	0.562	0.542	4.166	0.562	0.643	0.269	0.691	0.643	0.499	2.526	0.643	0.691	0.247	0.482	0.33	0.604	3.076	0.33	0.482	0.238
	0.58	0.382	0.389	4.379	0.382	0.58	0.328	0.667	0.599	0.541	2.865	0.599	0.667	0.221	0.91	1.034	0.504	1.611	1.034	0.91	0.118	0.667	0.548	0.403	1.906	0.548	0.667	0.221
	0.827	0.805	0.472	2.966	0.805	0.827	0.177	0.79	0.784	0.513	3.15	0.784	0.79	0.2	0.494	0.331	0.62	2.444	0.331	0.494	0.218	0.626	0.511	0.466	3.517	0.511	0.626	0.202
	0.948	0.962	0.524	3.675	0.962	0.948	0.119	0.536	0.323	0.403	2.358	0.323	0.536	0.251	0.445	0.286	0.624	2.883	0.286	0.445	0.313	0.674	0.621	0.606	2.527	0.621	0.674	0.217
	0.723	0.592	0.33	3.463	0.592	0.723	0.255	0.738	0.712	0.441	3.13	0.712	0.738	0.242	0.726	0.673	0.487	3.06	0.673	0.726	0.261	0.533	0.303	0.403	3.697	0.303	0.533	0.24
	0.952	0.951	0.586	5.847	0.951	0.952	0.086	0.518	0.247	0.421	2.853	0.247	0.518	0.293	0.37	0.099	0.507	3.247	0.099	0.37	0.217	0.357	0.176	0.66	3.182	0.176	0.357	0.25
	0.84	0.844	0.636	2.371	0.844	0.84	0.15	0.578	0.431	0.564	3.196	0.431	0.578	0.274	0.636	0.469	0.324	1.659	0.469	0.636	0.299	0.333	0.142	0.666	3.442	0.142	0.333	0.217
	0.95	0.978	0.584	1.445	0.978	0.95	0.087	0.6	0.443	0.451	2.542	0.443	0.6	0.221	0.365	0.116	0.539	2.875	0.116	0.365	0.24	0.494	0.295	0.519	3.21	0.295	0.494	0.258
	0.889	0.903	0.646	1.728	0.903	0.889	0.152	0.715	0.64	0.381	2.376	0.64	0.715	0.209	0.282	0.038	0.644	3.191	0.038	0.282	0.218	0.505	0.227	0.348	3.405	0.227	0.505	0.215
	0.827	0.798	0.379	3.271	0.798	0.827	0.193	0.523	0.391	0.606	2.773	0.391	0.523	0.248	0.429	0.195	0.535	3.555	0.195	0.429	0.264	0.27	-0.015	0.598	3.011	-0.015	0.27	0.203
	0.878	0.872	0.51	2.442	0.872	0.878	0.153	0.284	-0.012	0.557	3.419	-0.012	0.284	0.218	0.305	-0.037	0.484	4.22	-0.037	0.305	0.214	0.474	0.263	0.491	3.611	0.263	0.474	0.245
	0.873	0.884	0.603	4.823	0.884	0.873	0.154	0.7	0.669	0.592	2.732	0.669	0.7	0.272	0.308	-0.043	0.473	3.596	-0.043	0.308	0.245	0.376	0.114	0.481	3.036	0.114	0.376	0.226
	0.72	0.588	0.322	3.131	0.588	0.72	0.24	0.68	0.632	0.585	2.161	0.632	0.68	0.264	0.6	0.422	0.387	3.075	0.422	0.6	0.277	0.417	0.263	0.676	2.829	0.263	0.417	0.243
	0.967	0.988	0.575	2.025	0.988	0.967	0.094	0.38	0.101	0.593	3.169	0.101	0.38	0.236	0.418	0.137	0.425	3.045	0.137	0.418	0.255	0.479	0.337	0.608	3.593	0.337	0.479	0.223
	0.863	0.848	0.456	5.33	0.848	0.863	0.196	0.486	0.34	0.607	3.703	0.34	0.486	0.259	0.426	0.062	0.369	2.913	0.062	0.426	0.259	0.316	0.007	0.489	3.049	0.007	0.316	0.198
	0.847	0.818	0.438	1.426	0.818	0.847	0.161	0.863	0.907	0.444	2.779	0.907	0.863	0.136	0.783	0.729	0.361	2.257	0.729	0.783	0.215	0.589	0.499	0.61	2.996	0.499	0.589	0.21
	0.482	0.335	0.582	3.036	0.335	0.482	0.298	0.806	0.838	0.317	3.179	0.838	0.806	0.212	0.7	0.636	0.5	1.547	0.636	0.7	0.191	0.515	0.375	0.523	3.015	0.375	0.515	0.149
	0.7	0.633	0.554	2.032	0.633	0.7	0.255	0.611	0.493	0.54	1.909	0.493	0.611	0.308	0.684	0.641	0.52	2.009	0.641	0.684	0.246	0.5	0.325	0.458	2.756	0.325	0.5	0.187
	0.867	0.875	0.571	7.6	0.875	0.867	0.113	0.675	0.643	0.612	1.391	0.643	0.675	0.244	0.379	0	0.358	4.154	0	0.379	0.224	0.589	0.469	0.582	2.302	0.469	0.589	0.229
	0.551	0.423	0.529	2.616	0.423	0.551	0.228	0.483	0.192	0.377	3.034	0.192	0.483	0.26	0.661	0.531	0.383	2.71	0.531	0.661	0.224	0.509	0.359	0.575	2.442	0.359	0.509	0.247
	0.9	0.908	0.443	3.066	0.908	0.9	0.122	0.319	0.077	0.641	3.018	0.077	0.319	0.199	0.68	0.623	0.519	3.506	0.623	0.68	0.286	0.486	0.311	0.513	2.88	0.311	0.486	0.221
	0.813	0.776	0.52	1.857	0.776	0.813	0.171	0.667	0.606	0.533	3.75	0.606	0.667	0.213	0.93	1.019	0.555	2.597	1.019	0.93	0.114	0.508	0.33	0.505	2.84	0.33	0.508	0.271
	0.411	0.13	0.456	2.67	0.13	0.411	0.349	0.479	0.256	0.5	2.727	0.256	0.479	0.263	0.572	0.425	0.497	3.338	0.425	0.572	0.187	0.408	0.253	0.636	3.095	0.253	0.408	0.257
	0.611	0.478	0.524	1.721	0.478	0.611	0.205	0.684	0.636	0.482	2.763	0.636	0.684	0.237	0.473	0.129	0.365	4.168	0.129	0.473	0.214	0.504	0.37	0.563	2.714	0.37	0.504	0.213
	0.95	0.988	0.501	4.544	0.988	0.95	0.112	0.586	0.433	0.465	3.668	0.433	0.586	0.22	0.355	0.089	0.51	2.857	0.089	0.355	0.295	0.626	0.539	0.484	3.772	0.539	0.626	0.319
	0.824	0.797	0.425	3.293	0.797	0.824	0.18	0.632	0.545	0.572	2.151	0.545	0.632	0.245	0.357	0.084	0.588	2.993	0.084	0.357	0.209	0.392	0.22	0.669	2.903	0.22	0.392	0.211
	0.752	0.714	0.585	1.436	0.714	0.752	0.204	0.233	-0.103	0.633	3.087	-0.103	0.233	0.16	0.45	0.24	0.601	4.044	0.24	0.45	0.199	0.4	0.201	0.578	3.831	0.201	0.4	0.231
	0.717	0.647	0.505	4.077	0.647	0.717	0.294	0.64	0.534	0.468	2.969	0.534	0.64	0.204	0.609	0.389	0.312	4.565	0.389	0.609	0.186	0.378	0.196	0.587	3.113	0.196	0.378	0.308
	0.874	0.89	0.635	2.417	0.89	0.874	0.148	0.67	0.568	0.436	2.56	0.568	0.67	0.27	0.41	0.094	0.414	3.28	0.094	0.41	0.251	0.339	0.102	0.523	3.64	0.102	0.339	0.239
	0.962	1.017	0.52	2.792	1.017	0.962	0.078	0.487	0.302	0.527	3.108	0.302	0.487	0.251	0.642	0.562	0.569	3.777	0.562	0.642	0.19	0.56	0.43	0.501	3.962	0.43	0.56	0.196
	0.8	0.773	0.511	1.913	0.773	0.8	0.255	0.725	0.653	0.326	1.349	0.653	0.725	0.237	0.464	0.22	0.472	2.766	0.22	0.464	0.279	0.424	0.282	0.671	2.127	0.282	0.424	0.265
	0.8	0.777	0.597	4.061	0.777	0.8	0.175	0.562	0.478	0.666	3.392	0.478	0.562	0.278	0.63	0.505	0.45	3.625	0.505	0.63	0.235	0.578	0.472	0.595	3.145	0.472	0.578	0.231
	0.825	0.814	0.455	4.048	0.814	0.825	0.198	0.765	0.764	0.401	1.401	0.764	0.765	0.248	0.554	0.4	0.479	3.008	0.4	0.554	0.29	0.34	0.101	0.551	3.757	0.101	0.34	0.254
	0.906	0.914	0.535	5.397	0.914	0.906	0.139	0.871	0.92	0.507	2.556	0.92	0.871	0.153	0.412	0.113	0.434	3.558	0.113	0.412	0.278	0.322	-0.014	0.517	4.663	-0.014	0.322	0.241
	0.722	0.633	0.448	2.147	0.633	0.722	0.212	0.674	0.64	0.651	2.153	0.64	0.674	0.261	0.593	0.387	0.359	2.594	0.387	0.593	0.22	0.489	0.22	0.359	3.674	0.22	0.489	0.183
	0.778	0.732	0.53	2.124	0.732	0.778	0.22	0.757	0.735	0.594	2.698	0.735	0.757	0.214	0.744	0.716	0.587	0.748	0.716	0.744	0.174	0.632	0.509	0.44	3.349	0.509	0.632	0.208
	0.755	0.684	0.434	2.95	0.684	0.755	0.199	0.425	0.2	0.557	2.051	0.2	0.425	0.244	0.729	0.723	0.525	3.53	0.723	0.729	0.205	0.456	0.294	0.564	3.035	0.294	0.456	0.229
	0.893	0.91	0.548	2.09	0.91	0.893	0.134	0.783	0.793	0.42	1.857	0.793	0.783	0.176	0.229	-0.175	0.532	2.506	-0.175	0.229	0.198	0.424	0.244	0.604	3.185	0.244	0.424	0.184
	0.9	0.915	0.439	2.414	0.915	0.9	0.153	0.436	0.119	0.422	4.176	0.119	0.436	0.206	0.467	0.295	0.646	5.127	0.295	0.467	0.26	0.576	0.468	0.623	4.399	0.468	0.576	0.18
	0.859	0.866	0.589	7.098	0.866	0.859	0.133	0.586	0.46	0.499	2.158	0.46	0.586	0.272	0.718	0.668	0.458	3.438	0.668	0.718	0.156	0.357	0.161	0.626	3.297	0.161	0.357	0.241
	0.97	0.999	0.507	5.367	0.999	0.97	0.071	0.47	0.215	0.469	3.349	0.215	0.47	0.268	0.669	0.595	0.515	3.034	0.595	0.669	0.221	0.428	0.23	0.599	3.464	0.23	0.428	0.227
	0.867	0.854	0.479	1.109	0.854	0.867	0.158	0.613	0.447	0.379	3.521	0.447	0.613	0.236	0.638	0.489	0.347	2.262	0.489	0.638	0.17	0.383	0.202	0.607	4.546	0.202	0.383	0.22
	0.725	0.681	0.558	2.055	0.681	0.725	0.233	0.658	0.553	0.453	3.366	0.553	0.658	0.274	0.411	0.25	0.696	3.229	0.25	0.411	0.263	0.541	0.347	0.473	3.077	0.347	0.541	0.191
	0.53	0.338	0.434	2.374	0.338	0.53	0.239	0.533	0.351	0.47	3.479	0.351	0.533	0.225	0.744	0.726	0.451	2.568	0.726	0.744	0.186	0.363	0.084	0.489	3.926	0.084	0.363	0.255
	0.322	0.14	0.697	4.616	0.14	0.322	0.311	0.406	0.103	0.463	3.61	0.103	0.406	0.224	0.496	0.24	0.424	2.46	0.24	0.496	0.263	0.344	0.046	0.449	3.681	0.046	0.344	0.243
	0.923	0.922	0.543	9.063	0.922	0.923	0.148	0.343	0.135	0.675	2.342	0.135	0.343	0.242	0.4	0.08	0.431	3.38	0.08	0.4	0.245	0.6	0.495	0.543	4.347	0.495	0.6	0.224
	0.875	0.866	0.566	3.611	0.866	0.875	0.12	0.395	0.142	0.526	3.556	0.142	0.395	0.253	0.524	0.328	0.419	3.7	0.328	0.524	0.243	0.745	0.72	0.388	4.837	0.72	0.745	0.15
	0.65	0.578	0.588	3.682	0.578	0.65	0.166	0.548	0.416	0.576	2.778	0.416	0.548	0.245	0.286	-0.137	0.442	2.771	-0.137	0.286	0.196	0.632	0.541	0.488	2.719	0.541	0.632	0.175
	0.76	0.695	0.488	3.922	0.695	0.76	0.222	0.644	0.536	0.468	3.702	0.536	0.644	0.302	0.613	0.484	0.454	2.808	0.484	0.613	0.229	0.719	0.658	0.409	4.798	0.658	0.719	0.199
	0.67	0.581	0.532	3.415	0.581	0.67	0.292	0.76	0.741	0.385	1.935	0.741	0.76	0.158	0.656	0.553	0.474	3.273	0.553	0.656	0.257	0.393	0.105	0.423	3.058	0.105	0.393	0.259
	0.704	0.582	0.363	3.949	0.582	0.704	0.263	0.343	0.008	0.489	4.197	0.008	0.343	0.212	0.44	0.233	0.572	2.878	0.233	0.44	0.206	0.431	0.274	0.602	2.975	0.274	0.431	0.22
	0.91	0.91	0.409	4.34	0.91	0.91	0.134	0.706	0.669	0.48	2.27	0.669	0.706	0.248	0.707	0.657	0.487	2.443	0.657	0.707	0.248	0.483	0.255	0.441	3.391	0.255	0.483	0.207
	0.617	0.52	0.646	3.702	0.52	0.617	0.3	0.578	0.419	0.58	2.72	0.419	0.578	0.131	0.521	0.26	0.38	2.025	0.26	0.521	0.225	0.393	0.197	0.583	3.126	0.197	0.393	0.189
	0.924	0.94	0.482	1.634	0.94	0.924	0.131	0.677	0.616	0.533	2.522	0.616	0.677	0.208	0.409	0.067	0.435	2.888	0.067	0.409	0.28	0.578	0.436	0.498	2.517	0.436	0.578	0.239
	0.8	0.79	0.525	4.054	0.79	0.8	0.207	0.513	0.325	0.54	2.613	0.325	0.513	0.2	0.35	0.072	0.548	3.513	0.072	0.35	0.254	0.487	0.339	0.584	3.231	0.339	0.487	0.245
	0.83	0.828	0.602	3.069	0.828	0.83	0.202	0.891	0.949	0.622	2.244	0.949	0.891	0.156	0.533	0.369	0.548	2.838	0.369	0.533	0.176	0.544	0.256	0.313	2.7	0.256	0.544	0.208
	0.874	0.88	0.593	3.467	0.88	0.874	0.148	0.882	0.94	0.377	2.009	0.94	0.882	0.154	0.209	-0.161	0.661	3.138	-0.161	0.209	0.204	0.518	0.369	0.498	4.127	0.369	0.518	0.218
	0.781	0.727	0.382	2.22	0.727	0.781	0.222	0.517	0.23	0.376	3.543	0.23	0.517	0.258	0.633	0.458	0.321	2.299	0.458	0.633	0.213	0.626	0.5	0.428	2.258	0.5	0.626	0.148
	0.422	0.146	0.472	2.775	0.146	0.422	0.339	0.566	0.447	0.586	3	0.447	0.566	0.278	0.656	0.595	0.568	1.048	0.595	0.656	0.239	0.49	0.27	0.422	2.66	0.27	0.49	0.173
	0.848	0.819	0.33	3.345	0.819	0.848	0.162	0.546	0.421	0.616	2.852	0.421	0.546	0.296	0.48	0.207	0.416	2.601	0.207	0.48	0.248	0.565	0.325	0.309	3.926	0.325	0.565	0.233
	0.437	0.243	0.583	3.871	0.243	0.437	0.288	0.65	0.574	0.534	2.658	0.574	0.65	0.243	0.536	0.385	0.493	3.074	0.385	0.536	0.194	0.582	0.446	0.526	3.522	0.446	0.582	0.255
	0.917	0.945	0.448	1.355	0.945	0.917	0.128	0.624	0.485	0.42	2.927	0.485	0.624	0.239	0.511	0.327	0.466	2.657	0.327	0.511	0.228	0.312	0.085	0.654	4.892	0.085	0.312	0.2
	0.922	0.944	0.53	2.514	0.944	0.922	0.136	0.37	0.01	0.443	3.977	0.01	0.37	0.315	0.5	0.231	0.448	3.58	0.231	0.5	0.313	0.493	0.336	0.681	2.643	0.336	0.493	0.191
	0.792	0.769	0.546	4.967	0.769	0.792	0.18	0.54	0.375	0.544	2.963	0.375	0.54	0.39	0.62	0.493	0.455	3.281	0.493	0.62	0.215	0.7	0.592	0.365	2.594	0.592	0.7	0.213
	0.838	0.824	0.568	3.327	0.824	0.838	0.105	0.467	0.241	0.533	2.11	0.241	0.467	0.283	0.889	0.998	0.455	4.106	0.998	0.889	0.179	0.55	0.388	0.485	3.099	0.388	0.55	0.218
	0.96	0.991	0.574	0.23	0.991	0.96	0.08	0.8	0.82	0.567	1.979	0.82	0.8	0.21	0.608	0.407	0.366	2.533	0.407	0.608	0.255	0.491	0.322	0.53	2.306	0.322	0.491	0.242
	0.773	0.717	0.486	3.804	0.717	0.773	0.217	0.848	0.881	0.311	3.852	0.881	0.848	0.187	0.59	0.458	0.481	2.324	0.458	0.59	0.18	0.4	0.041	0.408	3.764	0.041	0.4	0.213
	0.329	0.036	0.567	3.403	0.036	0.329	0.152	0.805	0.816	0.428	2.19	0.816	0.805	0.237	0.767	0.764	0.449	3.146	0.764	0.767	0.203	0.55	0.444	0.643	2.887	0.444	0.55	0.218
	0.741	0.689	0.462	3.145	0.689	0.741	0.282	0.766	0.764	0.412	2.359	0.764	0.766	0.182	0.516	0.345	0.497	3.086	0.345	0.516	0.269	0.347	0.161	0.642	2.651	0.161	0.347	0.182
	0.644	0.564	0.615	3.552	0.564	0.644	0.31	0.259	-0.078	0.523	3.566	-0.078	0.259	0.208	0.635	0.564	0.561	3.364	0.564	0.635	0.268	0.418	0.225	0.588	3.056	0.225	0.418	0.208
	0.813	0.791	0.617	3.348	0.791	0.813	0.2	0.542	0.307	0.394	2.603	0.307	0.542	0.286	0.832	0.856	0.329	1.249	0.856	0.832	0.187	0.456	0.268	0.6	3.05	0.268	0.456	0.261
	0.51	0.181	0.348	3.411	0.181	0.51	0.371	0.744	0.738	0.508	3.107	0.738	0.744	0.248	0.373	0.035	0.438	2.844	0.035	0.373	0.246	0.518	0.365	0.594	5.158	0.365	0.518	0.182
	0.9	0.918	0.626	6.792	0.918	0.9	0.173	0.8	0.812	0.543	2.319	0.812	0.8	0.175	0.35	-0.05	0.389	3.979	-0.05	0.35	0.218	0.624	0.533	0.491	4.702	0.533	0.624	0.282
	0.767	0.711	0.483	3.717	0.711	0.767	0.229	0.6	0.445	0.458	3.204	0.445	0.6	0.248	0.389	0.049	0.462	3.146	0.049	0.389	0.189	0.471	0.31	0.568	3.574	0.31	0.471	0.227
	0.769	0.754	0.636	4.383	0.754	0.769	0.246	0.606	0.518	0.618	3.372	0.518	0.606	0.277	0.283	-0.031	0.541	3.275	-0.031	0.283	0.207	0.56	0.441	0.566	3.102	0.441	0.56	0.32
	0.97	1.011	0.399	7.583	1.011	0.97	0.071	0.352	0.011	0.424	3.196	0.011	0.352	0.255	0.571	0.384	0.417	3.801	0.384	0.571	0.266	0.536	0.252	0.337	3.988	0.252	0.536	0.251
	0.887	0.901	0.539	4.08	0.901	0.887	0.2	0.619	0.44	0.37	1.859	0.44	0.619	0.194	0.508	0.197	0.345	2.822	0.197	0.508	0.27	0.568	0.467	0.638	2.649	0.467	0.568	0.187
	0.733	0.676	0.537	3.717	0.676	0.733	0.236	0.522	0.276	0.388	1.333	0.276	0.522	0.248	0.482	0.287	0.572	4.133	0.287	0.482	0.248	0.695	0.639	0.53	2.949	0.639	0.695	0.188
	0.813	0.813	0.556	2.58	0.813	0.813	0.154	0.613	0.548	0.645	3.534	0.548	0.613	0.247	0.714	0.665	0.463	3.033	0.665	0.714	0.264	0.636	0.512	0.423	3.166	0.512	0.636	0.206
	0.39	0.162	0.572	3.764	0.162	0.39	0.306	0.423	0.143	0.42	2.608	0.143	0.423	0.21	0.9	0.948	0.567	0.6	0.948	0.9	0.118	0.579	0.438	0.517	3.617	0.438	0.579	0.289
	0.84	0.843	0.615	5.121	0.843	0.84	0.167	0.448	0.268	0.599	3.276	0.268	0.448	0.248	0.632	0.524	0.507	3.65	0.524	0.632	0.245	0.576	0.423	0.469	2.688	0.423	0.576	0.273
	0.848	0.843	0.566	2.795	0.843	0.848	0.281	0.521	0.399	0.668	3.303	0.399	0.521	0.241	0.783	0.772	0.518	1.721	0.772	0.783	0.199	0.608	0.509	0.516	4.139	0.509	0.608	0.212
	0.929	0.908	0.496	1.986	0.908	0.929	0.136	0.491	0.342	0.613	3.353	0.342	0.491	0.247	0.661	0.575	0.481	1.933	0.575	0.661	0.208	0.455	0.294	0.615	3.073	0.294	0.455	0.21
	0.773	0.735	0.536	2.476	0.735	0.773	0.205	0.8	0.792	0.389	2.476	0.792	0.8	0.173	0.645	0.559	0.432	1.386	0.559	0.645	0.217	0.39	0.107	0.488	3.401	0.107	0.39	0.286
	0.93	0.961	0.546	3.02	0.961	0.93	0.127	0.756	0.704	0.322	1.83	0.704	0.756	0.219	0.563	0.324	0.348	3.295	0.324	0.563	0.256	0.464	0.31	0.589	3.503	0.31	0.464	0.259
	0.733	0.688	0.641	1.936	0.688	0.733	0.24	0.715	0.676	0.591	2.853	0.676	0.715	0.209	0.858	0.865	0.387	2.952	0.865	0.858	0.171	0.348	-0.097	0.381	3.932	-0.097	0.348	0.23
	0.882	0.896	0.543	5.2	0.896	0.882	0.138	0.757	0.756	0.561	3.096	0.756	0.757	0.186	0.536	0.357	0.53	3.158	0.357	0.536	0.259	0.725	0.719	0.661	1.215	0.719	0.725	0.185
	0.75	0.706	0.589	4.45	0.706	0.75	0.166	0.886	0.937	0.453	0.89	0.937	0.886	0.146	0.4	0.048	0.395	2.939	0.048	0.4	0.254	0.431	0.249	0.562	3.031	0.249	0.431	0.225
	0.844	0.854	0.587	4.193	0.854	0.844	0.171	0.844	0.875	0.348	3.602	0.875	0.844	0.227	0.695	0.542	0.301	1.65	0.542	0.695	0.191	0.489	0.25	0.422	2.983	0.25	0.489	0.191
	0.544	0.364	0.489	2.84	0.364	0.544	0.352	0.824	0.868	0.396	1.857	0.868	0.824	0.19	0.485	0.299	0.518	3.815	0.299	0.485	0.263	0.45	0.286	0.581	2.971	0.286	0.45	0.252
	0.858	0.847	0.379	2.888	0.847	0.858	0.147	0.846	0.889	0.601	2.288	0.889	0.846	0.184	0.65	0.566	0.528	3.845	0.566	0.65	0.293	0.564	0.44	0.534	2.471	0.44	0.564	0.274
	0.565	0.427	0.562	4.676	0.427	0.565	0.276	0.836	0.899	0.384	3.088	0.899	0.836	0.13	0.486	0.22	0.392	2.914	0.22	0.486	0.253	0.414	0.176	0.5	4.262	0.176	0.414	0.23
	0.52	0.377	0.555	3.037	0.377	0.52	0.282	0.78	0.774	0.411	1.986	0.774	0.78	0.236	0.342	0.093	0.595	4.234	0.093	0.342	0.237	0.718	0.66	0.584	3.423	0.66	0.718	0.182
	0.809	0.759	0.374	3.686	0.759	0.809	0.213	0.726	0.699	0.531	2.634	0.699	0.726	0.236	0.6	0.5	0.531	2.86	0.5	0.6	0.307	0.68	0.582	0.424	3.117	0.582	0.68	0.204
	0.922	0.939	0.495	6.62	0.939	0.922	0.152	0.783	0.782	0.511	3.96	0.782	0.783	0.172	0.724	0.676	0.383	4.5	0.676	0.724	0.209	0.474	0.197	0.414	3.519	0.197	0.474	0.19
	0.7	0.649	0.605	2.338	0.649	0.7	0.165	0.674	0.604	0.517	2.081	0.604	0.674	0.244	0.496	0.345	0.579	3.451	0.345	0.496	0.23	0.235	-0.033	0.642	3.559	-0.033	0.235	0.245
	0.733	0.633	0.414	4.159	0.633	0.733	0.215	0.742	0.726	0.567	2.592	0.726	0.742	0.158	0.267	-0.045	0.632	4.164	-0.045	0.267	0.218	0.537	0.42	0.536	2.311	0.42	0.537	0.184
	0.486	0.356	0.618	3.901	0.356	0.486	0.349	0.636	0.536	0.468	2.088	0.536	0.636	0.231	0.543	0.332	0.43	3.605	0.332	0.543	0.261	0.588	0.498	0.632	2.733	0.498	0.588	0.27
	0.825	0.802	0.507	4.008	0.802	0.825	0.171	0.436	0.111	0.429	3.906	0.111	0.436	0.223	0.263	-0.025	0.556	2.978	-0.025	0.263	0.207	0.512	0.382	0.668	4.137	0.382	0.512	0.283
	0.744	0.694	0.545	2.538	0.694	0.744	0.239	0.6	0.433	0.488	3.696	0.433	0.6	0.291	0.295	-0.16	0.421	3.677	-0.16	0.295	0.259	0.593	0.518	0.67	2.863	0.518	0.593	0.255
	0.688	0.601	0.488	3.506	0.601	0.688	0.331	0.627	0.552	0.644	2.788	0.552	0.627	0.203	0.303	-0.154	0.364	3.433	-0.154	0.303	0.21	0.31	0.034	0.552	4.068	0.034	0.31	0.226
	0.84	0.826	0.565	2.413	0.826	0.84	0.162	0.89	0.967	0.445	2.066	0.967	0.89	0.134	0.861	0.882	0.56	2.159	0.882	0.861	0.159	0.562	0.41	0.493	3.843	0.41	0.562	0.242
	0.656	0.458	0.325	4.822	0.458	0.656	0.223	0.665	0.572	0.455	2.559	0.572	0.665	0.173	0.686	0.617	0.464	3.385	0.617	0.686	0.244	0.58	0.454	0.516	3.445	0.454	0.58	0.189
	0.478	0.32	0.629	2.993	0.32	0.478	0.366	0.8	0.838	0.524	2.068	0.838	0.8	0.163	0.6	0.454	0.461	2.33	0.454	0.6	0.275	0.642	0.508	0.39	2.754	0.508	0.642	0.169
	0.91	0.947	0.51	4.106	0.947	0.91	0.099	0.57	0.452	0.575	2.842	0.452	0.57	0.278	0.643	0.574	0.51	3.336	0.574	0.643	0.22	0.527	0.384	0.545	3.42	0.384	0.527	0.266
	0.814	0.794	0.605	1.723	0.794	0.814	0.192	0.496	0.228	0.406	2.635	0.228	0.496	0.176	0.957	1.055	0.451	0.296	1.055	0.957	0.082	0.462	0.227	0.436	3.365	0.227	0.462	0.265
	0.787	0.76	0.593	2.323	0.76	0.787	0.2	0.832	0.876	0.509	1.975	0.876	0.832	0.167	0.6	0.467	0.472	2.352	0.467	0.6	0.224	0.384	0.004	0.388	4.262	0.004	0.384	0.33
	0.917	0.937	0.474	3.175	0.937	0.917	0.114	0.524	0.361	0.531	3.225	0.361	0.524	0.283	0.822	0.848	0.475	1.452	0.848	0.822	0.147	0.753	0.724	0.556	1.746	0.724	0.753	0.188
	0.8	0.795	0.54	3.123	0.795	0.8	0.158	0.557	0.433	0.575	3.083	0.433	0.557	0.294	0.762	0.747	0.58	2.661	0.747	0.762	0.285	0.3	0.075	0.677	3.688	0.075	0.3	0.196
	0.929	0.959	0.553	0.633	0.959	0.929	0.118	0.465	0.273	0.559	2.128	0.273	0.465	0.261	0.41	0.167	0.497	3.705	0.167	0.41	0.235	0.542	0.385	0.483	3.073	0.385	0.542	0.218
	0.757	0.71	0.522	3.243	0.71	0.757	0.209	0.641	0.531	0.435	3.331	0.531	0.641	0.249	0.481	0.325	0.597	3.56	0.325	0.481	0.255	0.611	0.464	0.389	2.766	0.464	0.611	0.197
	0.729	0.67	0.513	2.146	0.67	0.729	0.179	0.774	0.766	0.32	3.295	0.766	0.774	0.215	0.67	0.581	0.413	3.713	0.581	0.67	0.209	0.539	0.347	0.412	2.801	0.347	0.539	0.181
	0.52	0.385	0.591	2.738	0.385	0.52	0.356	0.453	0.154	0.41	4.291	0.154	0.453	0.303	0.377	0.091	0.501	2.83	0.091	0.377	0.233	0.505	0.345	0.542	4.166	0.345	0.505	0.219
	0.856	0.849	0.596	2.598	0.849	0.856	0.198	0.448	0.254	0.533	3.159	0.254	0.448	0.261	0.878	0.971	0.525	2.13	0.971	0.878	0.165	0.591	0.375	0.344	2.351	0.375	0.591	0.229
	0.547	0.32	0.417	3.534	0.32	0.547	0.42	0.718	0.663	0.502	2.017	0.663	0.718	0.195	0.543	0.416	0.619	3.468	0.416	0.543	0.27	0.327	0.003	0.45	3.954	0.003	0.327	0.299
	0.34	0.006	0.49	3.487	0.006	0.34	0.353	0.565	0.411	0.49	2.326	0.411	0.565	0.316	0.543	0.373	0.47	3.363	0.373	0.543	0.301	0.72	0.637	0.399	4.289	0.637	0.72	0.217
	0.729	0.674	0.593	4.105	0.674	0.729	0.234	0.682	0.594	0.398	4.755	0.594	0.682	0.287	0.878	0.954	0.61	1.832	0.954	0.878	0.151	0.46	0.251	0.493	2.544	0.251	0.46	0.237
	0.758	0.716	0.505	3.073	0.716	0.758	0.211	0.432	0.053	0.393	3.929	0.053	0.432	0.223	0.39	0.014	0.406	2.997	0.014	0.39	0.223	0.821	0.835	0.362	4.584	0.835	0.821	0.182
	0.857	0.856	0.548	3.593	0.856	0.857	0.126	0.574	0.464	0.58	3.515	0.464	0.574	0.311	0.623	0.54	0.581	2.73	0.54	0.623	0.343	0.549	0.314	0.343	3.198	0.314	0.549	0.249
	0.812	0.782	0.495	2.327	0.782	0.812	0.193	0.819	0.856	0.528	3.742	0.856	0.819	0.184	0.444	0.263	0.602	3.364	0.263	0.444	0.287	0.479	0.338	0.608	3.409	0.338	0.479	0.295
	0.533	0.392	0.588	3.231	0.392	0.533	0.261	0.88	0.957	0.411	3.023	0.957	0.88	0.117	0.767	0.744	0.355	4.299	0.744	0.767	0.213	0.456	0.241	0.498	3.564	0.241	0.456	0.198
	0.838	0.822	0.495	5.009	0.822	0.838	0.17	0.878	0.981	0.301	1.128	0.981	0.878	0.141	0.771	0.741	0.5	2.573	0.741	0.771	0.176	0.344	0.025	0.461	2.942	0.025	0.344	0.304
	0.895	0.911	0.443	5.516	0.911	0.895	0.133	0.863	0.93	0.424	2.463	0.93	0.863	0.169	0.743	0.762	0.534	3.278	0.762	0.743	0.215	0.659	0.603	0.513	2.897	0.603	0.659	0.15
	0.422	0.226	0.576	4.073	0.226	0.422	0.257	0.648	0.484	0.348	2.988	0.484	0.648	0.268	0.388	0.196	0.644	3.343	0.196	0.388	0.32	0.541	0.437	0.623	4.659	0.437	0.541	0.235
	0.427	0.215	0.51	2.143	0.215	0.427	0.309	0.4	0.156	0.581	3.566	0.156	0.4	0.255	0.812	0.828	0.51	4.233	0.828	0.812	0.214	0.347	0.159	0.614	3.2	0.159	0.347	0.193
	0.365	0.195	0.641	2.13	0.195	0.365	0.248	0.687	0.623	0.537	2.917	0.623	0.687	0.256	0.543	0.381	0.467	2.23	0.381	0.543	0.24	0.528	0.349	0.455	2.879	0.349	0.528	0.266
	0.78	0.757	0.641	1.831	0.757	0.78	0.174	0.636	0.563	0.61	4.01	0.563	0.636	0.235	0.558	0.466	0.687	3.837	0.466	0.558	0.28	0.562	0.297	0.314	2.98	0.297	0.562	0.219
	0.88	0.869	0.478	4.763	0.869	0.88	0.142	0.641	0.501	0.38	2.633	0.501	0.641	0.18	0.5	0.265	0.473	2.925	0.265	0.5	0.249	0.367	0.062	0.489	3.671	0.062	0.367	0.236
	0.933	0.966	0.62	1.813	0.966	0.933	0.115	0.64	0.513	0.413	3.207	0.513	0.64	0.25	0.432	0.132	0.427	3.08	0.132	0.432	0.149	0.571	0.443	0.532	3.398	0.443	0.571	0.207
	0.778	0.754	0.637	2.068	0.754	0.778	0.217	0.439	0.261	0.627	6.128	0.261	0.439	0.242	0.585	0.491	0.595	2.361	0.491	0.585	0.228	0.5	0.31	0.473	2.848	0.31	0.5	0.224
	0.636	0.529	0.497	2.011	0.529	0.636	0.246	0.579	0.444	0.468	2.307	0.444	0.579	0.242	0.684	0.603	0.459	2.944	0.603	0.684	0.208	0.422	0.256	0.61	3.587	0.256	0.422	0.257
	0.783	0.751	0.554	2.545	0.751	0.783	0.215	0.491	0.311	0.568	3.287	0.311	0.491	0.275	0.57	0.484	0.67	5.034	0.484	0.57	0.193	0.433	0.099	0.404	3.307	0.099	0.433	0.203
	0.365	0.073	0.485	4.475	0.073	0.365	0.371	0.622	0.483	0.421	3.424	0.483	0.622	0.239	0.342	0.091	0.652	3.689	0.091	0.342	0.284	0.615	0.51	0.501	4.048	0.51	0.615	0.224
	0.873	0.867	0.505	2.333	0.867	0.873	0.159	0.582	0.432	0.471	2.376	0.432	0.582	0.199	0.937	1.026	0.444	2.125	1.026	0.937	0.113	0.444	0.208	0.454	2.918	0.208	0.444	0.267
	0.911	0.918	0.524	2.667	0.918	0.911	0.123	0.652	0.561	0.479	2.139	0.561	0.652	0.233	0.92	0.972	0.502	3.908	0.972	0.92	0.117	0.489	0.347	0.586	3.413	0.347	0.489	0.199
	0.409	0.163	0.491	4.371	0.163	0.409	0.316	0.611	0.462	0.408	4.994	0.462	0.611	0.238	0.538	0.405	0.599	3.21	0.405	0.538	0.204	0.456	0.282	0.61	4.087	0.282	0.456	0.161
	0.739	0.697	0.602	3.398	0.697	0.739	0.216	0.551	0.42	0.537	2.975	0.42	0.551	0.22	0.552	0.386	0.529	3.236	0.386	0.552	0.194	0.414	0.255	0.658	4.087	0.255	0.414	0.241
	0.689	0.628	0.615	1.952	0.628	0.689	0.179	0.619	0.483	0.461	3.597	0.483	0.619	0.213	0.562	0.389	0.474	2.852	0.389	0.562	0.235	0.624	0.543	0.592	3.091	0.543	0.624	0.236
	0.547	0.37	0.495	3.441	0.37	0.547	0.354	0.648	0.56	0.501	2.036	0.56	0.648	0.266	0.813	0.805	0.514	1.342	0.805	0.813	0.225	0.568	0.459	0.561	3.366	0.459	0.568	0.236
	0.7	0.635	0.564	2.975	0.635	0.7	0.281	0.582	0.476	0.596	4.578	0.476	0.582	0.217	0.409	0.056	0.376	3.956	0.056	0.409	0.28	0.471	0.314	0.529	3.729	0.314	0.471	0.252
	0.87	0.861	0.442	1.302	0.861	0.87	0.14	0.283	-0.024	0.594	3.111	-0.024	0.283	0.207	0.482	0.138	0.354	3.496	0.138	0.482	0.223	0.47	0.271	0.519	3.309	0.271	0.47	0.203
	0.741	0.696	0.527	3.849	0.696	0.741	0.272	0.391	0.13	0.509	3.164	0.13	0.391	0.229	0.633	0.549	0.551	3.103	0.549	0.633	0.231	0.533	0.344	0.45	3.056	0.344	0.533	0.205
	0.459	0.27	0.656	3.104	0.27	0.459	0.38	0.55	0.416	0.584	1.844	0.416	0.55	0.218	0.555	0.415	0.565	3.096	0.415	0.555	0.225	0.61	0.502	0.521	3.223	0.502	0.61	0.195
	0.747	0.694	0.464	3.622	0.694	0.747	0.136	0.5	0.322	0.505	2.134	0.322	0.5	0.265	0.565	0.334	0.417	4.382	0.334	0.565	0.31	0.505	0.357	0.599	3.834	0.357	0.505	0.21
	0.856	0.871	0.558	3.173	0.871	0.856	0.174	0.313	-0.185	0.39	3.587	-0.185	0.313	0.269	0.547	0.397	0.546	3.218	0.397	0.547	0.223	0.378	0.146	0.582	3.274	0.146	0.378	0.191
	0.693	0.618	0.616	2.306	0.618	0.693	0.241	0.733	0.733	0.552	2.697	0.733	0.733	0.261	0.48	0.317	0.597	2.799	0.317	0.48	0.259	0.456	0.159	0.378	4.355	0.159	0.456	0.26
	0.922	0.932	0.469	2.725	0.932	0.922	0.151	0.674	0.604	0.445	3.203	0.604	0.674	0.174	0.389	0.084	0.49	1.689	0.084	0.389	0.263	0.5	0.397	0.672	2.814	0.397	0.5	0.236
	0.906	0.878	0.448	3.448	0.878	0.906	0.1	0.339	0.075	0.521	3.475	0.075	0.339	0.223	0.838	0.847	0.547	1.735	0.847	0.838	0.181	0.411	0.242	0.602	3.115	0.242	0.411	0.241
	0.725	0.66	0.554	3.542	0.66	0.725	0.171	0.425	0.224	0.691	3.874	0.224	0.425	0.233	0.55	0.393	0.526	2.014	0.393	0.55	0.177	0.381	0.091	0.442	3.302	0.091	0.381	0.204
	0.789	0.761	0.669	2.571	0.761	0.789	0.137	0.661	0.568	0.511	4.249	0.568	0.661	0.208	0.671	0.586	0.434	2.249	0.586	0.671	0.279	0.6	0.459	0.474	3.129	0.459	0.6	0.217
	0.773	0.721	0.562	2.543	0.721	0.773	0.205	0.628	0.556	0.666	2.979	0.556	0.628	0.221	0.7	0.621	0.405	2.162	0.621	0.7	0.275	0.419	0.173	0.496	2.514	0.173	0.419	0.22
	0.776	0.724	0.447	2.338	0.724	0.776	0.18	0.462	0.237	0.504	2.096	0.237	0.462	0.197	0.691	0.661	0.696	2.76	0.661	0.691	0.281	0.809	0.825	0.506	1.848	0.825	0.809	0.11
	0.962	0.98	0.474	2.781	0.98	0.962	0.078	0.489	0.234	0.408	3.952	0.234	0.489	0.206	0.472	0.266	0.517	3.296	0.266	0.472	0.283	0.74	0.68	0.352	3.646	0.68	0.74	0.18
	0.92	0.933	0.43	3.663	0.933	0.92	0.16	0.566	0.383	0.462	2.605	0.383	0.566	0.258	0.533	0.319	0.409	2.816	0.319	0.533	0.286	0.575	0.451	0.525	2.582	0.451	0.575	0.139
	0.84	0.808	0.508	3.631	0.808	0.84	0.167	0.53	0.301	0.406	3.469	0.301	0.53	0.287	0.6	0.393	0.357	1.995	0.393	0.6	0.204	0.578	0.396	0.377	2.443	0.396	0.578	0.274
	0.936	0.945	0.471	1.513	0.945	0.936	0.123	0.683	0.609	0.478	1.892	0.609	0.683	0.238	0.446	0.185	0.442	3.929	0.185	0.446	0.225	0.477	0.34	0.657	3.445	0.34	0.477	0.229
	0.8	0.792	0.532	2.893	0.792	0.8	0.173	0.232	-0.079	0.667	3.464	-0.079	0.232	0.204	0.4	0.218	0.682	3.51	0.218	0.4	0.187	0.365	0.149	0.677	3.287	0.149	0.365	0.197
	0.4	0.11	0.434	4.492	0.11	0.4	0.332	0.6	0.461	0.52	3.019	0.461	0.6	0.238	0.924	0.968	0.57	4.895	0.968	0.924	0.097	0.552	0.416	0.554	3.002	0.416	0.552	0.238
	0.533	0.435	0.639	4.311	0.435	0.533	0.336	0.657	0.518	0.339	3.494	0.518	0.657	0.244	0.626	0.457	0.369	3.043	0.457	0.626	0.297	0.405	0.23	0.642	3.348	0.23	0.405	0.195
	0.5	0.368	0.672	4.223	0.368	0.5	0.366	0.857	0.886	0.573	3.117	0.886	0.857	0.197	0.485	0.315	0.561	2.703	0.315	0.485	0.256	0.452	0.323	0.668	3.229	0.323	0.452	0.241
	0.894	0.926	0.516	0.761	0.926	0.894	0.17	0.672	0.579	0.405	2.73	0.579	0.672	0.271	0.343	-0.036	0.476	2.928	-0.036	0.343	0.192	0.494	0.308	0.493	2.56	0.308	0.494	0.248
	0.753	0.713	0.578	2.346	0.713	0.753	0.205	0.721	0.633	0.318	1.871	0.633	0.721	0.227	0.833	0.901	0.416	2.572	0.901	0.833	0.17	0.333	0.067	0.514	3.731	0.067	0.333	0.196
	0.92	0.944	0.496	4.283	0.944	0.92	0.122	0.579	0.464	0.583	1.62	0.464	0.579	0.242	0.581	0.447	0.503	3.072	0.447	0.581	0.236	0.356	0.132	0.624	3.796	0.132	0.356	0.195
	0.829	0.814	0.495	1.363	0.814	0.829	0.128	0.715	0.688	0.641	2.291	0.688	0.715	0.216	0.81	0.806	0.507	1.884	0.806	0.81	0.218	0.3	-0.126	0.39	3.702	-0.126	0.3	0.241
	0.869	0.847	0.478	3.202	0.847	0.869	0.151	0.422	0.026	0.384	3.229	0.026	0.422	0.233	0.456	0.251	0.53	3.104	0.251	0.456	0.272	0.52	0.371	0.595	2.086	0.371	0.52	0.122
	0.617	0.523	0.562	3.518	0.523	0.617	0.389	0.9	0.958	0.526	1.654	0.958	0.9	0.1	0.8	0.815	0.447	2.261	0.815	0.8	0.181	0.359	0.113	0.568	3.356	0.113	0.359	0.213
	0.656	0.552	0.554	5.664	0.552	0.656	0.265	0.493	0.285	0.51	3.3	0.285	0.493	0.252	0.387	0.204	0.612	2.97	0.204	0.387	0.229	0.313	0.055	0.52	3.676	0.055	0.313	0.205
	0.93	0.936	0.448	2.105	0.936	0.93	0.095	0.45	0.272	0.617	3.003	0.272	0.45	0.218	0.812	0.809	0.46	1.003	0.809	0.812	0.174	0.728	0.627	0.34	3.957	0.627	0.728	0.232
	0.623	0.528	0.564	2.401	0.528	0.623	0.24	0.588	0.446	0.484	2.308	0.446	0.588	0.22	0.421	0.226	0.6	3.246	0.226	0.421	0.246	0.419	0.258	0.632	3.052	0.258	0.419	0.213
	0.887	0.893	0.455	2.425	0.893	0.887	0.115	0.638	0.532	0.454	2.405	0.532	0.638	0.235	0.44	0.013	0.318	3.56	0.013	0.44	0.277	0.4	0.223	0.592	3.163	0.223	0.4	0.274
	0.8	0.772	0.63	2.141	0.772	0.8	0.233	0.558	0.351	0.384	2.72	0.351	0.558	0.286	0.9	0.953	0.437	3.24	0.953	0.9	0.159	0.389	0.098	0.46	4.011	0.098	0.389	0.189
	0.948	0.993	0.541	2.096	0.993	0.948	0.088	0.485	0.237	0.459	3.151	0.237	0.485	0.279	0.434	0.136	0.419	3.831	0.136	0.434	0.264	0.459	0.289	0.559	3.911	0.289	0.459	0.225
	0.632	0.488	0.458	2.541	0.488	0.632	0.236	0.414	-0.027	0.353	3.213	-0.027	0.414	0.189	0.305	-0.142	0.341	4.136	-0.142	0.305	0.21	0.533	0.357	0.424	3.239	0.357	0.533	0.209
	0.871	0.88	0.534	1.118	0.88	0.871	0.118	0.782	0.765	0.464	3.317	0.765	0.782	0.217	0.69	0.561	0.311	4.737	0.561	0.69	0.207	0.467	0.218	0.43	3.311	0.218	0.467	0.198
	0.547	0.347	0.506	4.452	0.347	0.547	0.366	0.524	0.383	0.607	3.546	0.383	0.524	0.209	0.56	0.361	0.433	3.86	0.361	0.56	0.233	0.443	0.32	0.602	2.897	0.32	0.443	0.155
	0.95	0.976	0.658	5.769	0.976	0.95	0.087	0.832	0.879	0.471	2.2	0.879	0.832	0.146	0.704	0.65	0.468	1.141	0.65	0.704	0.22	0.565	0.422	0.456	3.348	0.422	0.565	0.219
	0.93	0.946	0.496	6.35	0.946	0.93	0.127	0.683	0.623	0.496	1.939	0.623	0.683	0.226	0.256	-0.09	0.548	2.78	-0.09	0.256	0.201	0.365	0.153	0.566	3.717	0.153	0.365	0.201
	0.821	0.789	0.43	2.725	0.789	0.821	0.17	0.648	0.556	0.492	2.553	0.556	0.648	0.23	0.3	-0.023	0.573	4.297	-0.023	0.3	0.224	0.509	0.34	0.588	4.059	0.34	0.509	0.275
	0.918	0.937	0.566	8.886	0.937	0.918	0.154	0.779	0.79	0.594	3.781	0.79	0.779	0.202	0.473	0.202	0.419	3.744	0.202	0.473	0.273	0.455	0.128	0.349	3.453	0.128	0.455	0.263
	0.773	0.728	0.52	1.679	0.728	0.773	0.272	0.85	0.908	0.638	4.431	0.908	0.85	0.166	0.35	0.073	0.591	4.623	0.073	0.35	0.271	0.56	0.404	0.47	2.707	0.404	0.56	0.185
	0.729	0.669	0.545	1.783	0.669	0.729	0.181	0.889	0.95	0.535	1.698	0.95	0.889	0.152	0.328	-0.058	0.455	3.27	-0.058	0.328	0.324	0.53	0.362	0.48	3.488	0.362	0.53	0.28
	0.788	0.733	0.415	2.071	0.733	0.788	0.149	0.63	0.538	0.518	4.727	0.538	0.63	0.22	0.211	-0.084	0.665	2.647	-0.084	0.211	0.194	0.425	0.209	0.553	2.966	0.209	0.425	0.222
	0.812	0.784	0.613	1.633	0.784	0.812	0.218	0.719	0.704	0.636	2.814	0.704	0.719	0.233	0.586	0.453	0.491	3.11	0.453	0.586	0.291	0.6	0.502	0.511	3.195	0.502	0.6	0.221
	0.845	0.834	0.481	1.654	0.834	0.845	0.17	0.391	0.018	0.449	4.332	0.018	0.391	0.182	0.482	0.28	0.505	2.539	0.28	0.482	0.239	0.588	0.481	0.566	2.547	0.481	0.588	0.211
	0.723	0.67	0.59	3.482	0.67	0.723	0.314	0.58	0.373	0.375	3.485	0.373	0.58	0.252	0.365	0.129	0.57	3.823	0.129	0.365	0.219	0.565	0.386	0.417	2.924	0.386	0.565	0.192
	0.757	0.703	0.533	2.93	0.703	0.757	0.224	0.327	0.08	0.618	3.087	0.08	0.327	0.196	0.352	0.169	0.693	3.221	0.169	0.352	0.221	0.486	0.364	0.65	2.85	0.364	0.486	0.146
	0.6	0.447	0.477	3.923	0.447	0.6	0.337	0.474	0.202	0.475	5.527	0.202	0.474	0.253	0.384	0.189	0.594	3.941	0.189	0.384	0.242	0.376	0.179	0.596	4.001	0.179	0.376	0.246
	0.65	0.503	0.444	2.79	0.503	0.65	0.34	0.746	0.717	0.426	1.285	0.717	0.746	0.212	0.305	-0.038	0.464	3.104	-0.038	0.305	0.188	0.586	0.427	0.416	4.014	0.427	0.586	0.207
	0.771	0.735	0.627	2.623	0.735	0.771	0.237	0.773	0.755	0.418	2.257	0.755	0.773	0.184	0.413	0.123	0.445	3.109	0.123	0.413	0.243	0.44	0.162	0.414	3.192	0.162	0.44	0.25
	0.933	0.952	0.566	0.655	0.952	0.933	0.094	0.509	0.364	0.607	3.671	0.364	0.509	0.328	0.59	0.473	0.527	2.143	0.473	0.59	0.257	0.514	0.279	0.394	3.612	0.279	0.514	0.227
	0.811	0.77	0.457	5.112	0.77	0.811	0.177	0.704	0.656	0.547	1.891	0.656	0.704	0.171	0.427	0.103	0.406	3.323	0.103	0.427	0.268	0.59	0.443	0.478	3.993	0.443	0.59	0.249
	0.889	0.888	0.51	1.533	0.888	0.889	0.129	0.713	0.684	0.553	2.904	0.684	0.713	0.212	0.51	0.304	0.472	2.885	0.304	0.51	0.223	0.64	0.526	0.446	2.654	0.526	0.64	0.185
	0.943	0.982	0.542	1.463	0.982	0.943	0.09	0.504	0.257	0.429	2.531	0.257	0.504	0.234	0.696	0.591	0.385	2.63	0.591	0.696	0.227	0.752	0.728	0.521	2.594	0.728	0.752	0.155
	0.682	0.59	0.522	1.567	0.59	0.682	0.228	0.4	0.114	0.513	3.733	0.114	0.4	0.2	0.415	0.212	0.633	3.718	0.212	0.415	0.266	0.622	0.482	0.402	2.153	0.482	0.622	0.199
	0.56	0.429	0.501	3.455	0.429	0.56	0.312	0.347	0.124	0.636	3.384	0.124	0.347	0.247	0.73	0.683	0.386	4.255	0.683	0.73	0.158	0.42	0.182	0.523	3.775	0.182	0.42	0.26
	0.712	0.618	0.436	2.975	0.618	0.712	0.324	0.583	0.499	0.634	2.101	0.499	0.583	0.251	0.836	0.875	0.327	4.258	0.875	0.836	0.167	0.511	0.254	0.377	2.567	0.254	0.511	0.233
	0.833	0.823	0.603	2.657	0.823	0.833	0.156	0.767	0.782	0.452	1.81	0.782	0.767	0.233	0.619	0.511	0.513	2.883	0.511	0.619	0.214	0.453	0.266	0.553	3.416	0.266	0.453	0.288
	0.765	0.705	0.473	2.451	0.705	0.765	0.208	0.674	0.614	0.571	3.26	0.614	0.674	0.261	0.515	0.322	0.494	2.71	0.322	0.515	0.267	0.54	0.384	0.519	3.412	0.384	0.54	0.264
	0.65	0.601	0.633	2.952	0.601	0.65	0.287	0.353	0.043	0.497	2.686	0.043	0.353	0.262	0.424	0.178	0.471	3.062	0.178	0.424	0.271	0.508	0.338	0.508	3.577	0.338	0.508	0.264
	0.765	0.698	0.438	1.584	0.698	0.765	0.157	0.678	0.594	0.408	1.267	0.594	0.678	0.255	0.78	0.773	0.538	3.642	0.773	0.78	0.189	0.579	0.475	0.599	3.299	0.475	0.579	0.182
	0.928	0.94	0.521	2.233	0.94	0.928	0.178	0.39	0.107	0.478	3.262	0.107	0.39	0.272	0.328	-0.088	0.398	4.021	-0.088	0.328	0.267	0.26	0.012	0.657	3.597	0.012	0.26	0.229
	0.706	0.627	0.511	1.482	0.627	0.706	0.195	0.787	0.777	0.519	2.299	0.777	0.787	0.193	0.505	0.21	0.361	2.948	0.21	0.505	0.279	0.507	0.218	0.358	3.327	0.218	0.507	0.245
	0.964	0.98	0.53	0.42	0.98	0.964	0.077	0.376	0.132	0.539	3.033	0.132	0.376	0.256	0.929	0.967	0.558	0.863	0.967	0.929	0.122	0.5	0.392	0.69	4.218	0.392	0.5	0.256
	0.97	0.985	0.558	0.355	0.985	0.97	0.09	0.788	0.802	0.524	1.665	0.802	0.788	0.218	0.4	-0.022	0.378	3.3	-0.022	0.4	0.303	0.433	0.209	0.536	2.815	0.209	0.433	0.224
	0.903	0.92	0.533	1.867	0.92	0.903	0.1	0.429	0.218	0.539	2.752	0.218	0.429	0.225	0.379	0.098	0.489	3.02	0.098	0.379	0.23	0.7	0.578	0.348	3.872	0.578	0.7	0.157
	0.544	0.408	0.543	2.478	0.408	0.544	0.248	0.489	0.203	0.366	2.607	0.203	0.489	0.285	0.411	0.113	0.519	4.158	0.113	0.411	0.238	0.522	0.374	0.633	2.513	0.374	0.522	0.202
	0.839	0.812	0.463	2.223	0.812	0.839	0.178	0.852	0.912	0.534	2.764	0.912	0.852	0.169	0.457	0.256	0.546	3.046	0.256	0.457	0.303	0.494	0.377	0.696	2.91	0.377	0.494	0.258
	0.635	0.505	0.522	2.893	0.505	0.635	0.268	0.483	0.317	0.585	3.034	0.317	0.483	0.249	0.767	0.762	0.607	2.561	0.762	0.767	0.26	0.374	0.119	0.513	3.876	0.119	0.374	0.345
	0.737	0.661	0.468	3.411	0.661	0.737	0.195	0.506	0.354	0.644	2.719	0.354	0.506	0.183	0.29	-0.024	0.644	3.77	-0.024	0.29	0.223	0.544	0.409	0.565	3.682	0.409	0.544	0.219
	0.619	0.523	0.555	2.005	0.523	0.619	0.282	0.291	0.025	0.662	3.747	0.025	0.291	0.254	0.27	-0.153	0.478	3.234	-0.153	0.27	0.233	0.576	0.414	0.454	3.263	0.414	0.576	0.245
	0.8	0.773	0.518	2.313	0.773	0.8	0.223	0.8	0.805	0.458	2.989	0.805	0.8	0.19	0.318	0.052	0.565	3.217	0.052	0.318	0.262	0.447	0.235	0.514	3.539	0.235	0.447	0.191
	0.704	0.624	0.498	1.456	0.624	0.704	0.165	0.776	0.772	0.332	2.603	0.772	0.776	0.19	0.681	0.629	0.57	3.106	0.629	0.681	0.217	0.555	0.281	0.324	2.498	0.281	0.555	0.241
	0.294	-0.032	0.539	2.983	-0.032	0.294	0.3	0.46	0.282	0.567	2.99	0.282	0.46	0.254	0.805	0.808	0.533	3.516	0.808	0.805	0.178	0.379	0.075	0.417	3.158	0.075	0.379	0.223
	0.916	0.944	0.507	3.168	0.944	0.916	0.118	0.531	0.345	0.491	3.165	0.345	0.531	0.279	0.423	0.155	0.429	4.336	0.155	0.423	0.269	0.46	0.208	0.437	2.459	0.208	0.46	0.172
	0.821	0.776	0.562	4.308	0.776	0.821	0.195	0.318	0.032	0.594	5.005	0.032	0.318	0.238	0.768	0.746	0.557	1.36	0.746	0.768	0.162	0.7	0.671	0.688	4.653	0.671	0.7	0.213
	0.567	0.419	0.568	3.612	0.419	0.567	0.332	0.557	0.338	0.398	1.654	0.338	0.557	0.289	0.418	0.081	0.401	3.158	0.081	0.418	0.224	0.695	0.642	0.547	2.714	0.642	0.695	0.219
	0.8	0.766	0.597	3.811	0.766	0.8	0.231	0.43	0.105	0.422	2.237	0.105	0.43	0.263	0.425	0.13	0.421	3.121	0.13	0.425	0.185	0.5	0.379	0.671	3.555	0.379	0.5	0.283
	0.877	0.869	0.463	1.844	0.869	0.877	0.137	0.864	0.899	0.631	0.649	0.899	0.864	0.161	0.648	0.547	0.478	3.32	0.547	0.648	0.222	0.536	0.383	0.521	3.956	0.383	0.536	0.229
	0.911	0.93	0.532	1.397	0.93	0.911	0.137	0.463	0.309	0.658	3.522	0.309	0.463	0.298	0.544	0.383	0.504	3.225	0.383	0.544	0.269	0.456	0.29	0.588	3.981	0.29	0.456	0.229
	0.96	0.982	0.487	0.315	0.982	0.96	0.08	0.747	0.734	0.588	1.36	0.734	0.747	0.25	0.752	0.722	0.556	2.327	0.722	0.752	0.221	0.743	0.684	0.382	4.613	0.684	0.743	0.187
	0.918	0.921	0.5	0.266	0.921	0.918	0.12	0.657	0.599	0.588	3.86	0.599	0.657	0.244	0.36	0.075	0.504	3.597	0.075	0.36	0.215	0.543	0.365	0.467	3.568	0.365	0.543	0.187
	0.704	0.609	0.474	3.28	0.609	0.704	0.227	0.825	0.866	0.621	4.118	0.866	0.825	0.176	0.295	-0.059	0.545	4.182	-0.059	0.295	0.228	0.541	0.372	0.474	3.129	0.372	0.541	0.232
	0.787	0.793	0.559	2.381	0.793	0.787	0.212	0.531	0.148	0.301	3.403	0.148	0.531	0.253	0.413	0.236	0.66	4.456	0.236	0.413	0.278	0.322	0.025	0.522	3.358	0.025	0.322	0.21
	0.961	1.001	0.55	2.644	1.001	0.961	0.118	0.595	0.423	0.38	2.997	0.423	0.595	0.257	0.808	0.844	0.407	3.023	0.844	0.808	0.158	0.379	0.134	0.559	3.924	0.134	0.379	0.224
	0.733	0.669	0.52	2.295	0.669	0.733	0.227	0.856	0.92	0.452	2.577	0.92	0.856	0.166	0.8	0.772	0.311	3.146	0.772	0.8	0.205	0.55	0.428	0.541	2.758	0.428	0.55	0.231
	0.827	0.792	0.481	2.702	0.792	0.827	0.205	0.663	0.603	0.529	1.193	0.603	0.663	0.16	0.768	0.753	0.411	2.171	0.753	0.768	0.197	0.363	0.158	0.596	4.355	0.158	0.363	0.19
	0.924	0.943	0.489	1.622	0.943	0.924	0.097	0.583	0.445	0.49	2.892	0.445	0.583	0.221	0.742	0.708	0.449	2.497	0.708	0.742	0.204	0.448	0.295	0.603	3.89	0.295	0.448	0.181
	0.69	0.577	0.432	3.939	0.577	0.69	0.286	0.479	0.285	0.534	3.159	0.285	0.479	0.299	0.306	0.006	0.572	3.295	0.006	0.306	0.212	0.424	0.275	0.645	3.111	0.275	0.424	0.265
	0.8	0.747	0.485	2.41	0.747	0.8	0.181	0.88	0.925	0.471	1.539	0.925	0.88	0.133	0.368	0.113	0.541	2.753	0.113	0.368	0.221	0.429	0.19	0.471	3.22	0.19	0.429	0.216
	0.85	0.837	0.619	4.379	0.837	0.85	0.132	0.567	0.296	0.318	3.425	0.296	0.567	0.207	0.474	0.255	0.453	3.548	0.255	0.474	0.252	0.374	0.129	0.534	2.905	0.129	0.374	0.279
	0.783	0.691	0.429	4.175	0.691	0.783	0.323	0.676	0.604	0.504	3.276	0.604	0.676	0.209	0.736	0.676	0.334	3.8	0.676	0.736	0.217	0.583	0.413	0.422	2.714	0.413	0.583	0.282
	0.826	0.806	0.583	1.578	0.806	0.826	0.19	0.8	0.826	0.692	2.585	0.826	0.8	0.176	0.278	0.004	0.622	2.846	0.004	0.278	0.202	0.778	0.735	0.524	1.664	0.735	0.778	0.239
	0.714	0.672	0.631	2.874	0.672	0.714	0.236	0.84	0.9	0.433	2.341	0.9	0.84	0.15	0.381	0.134	0.533	3.573	0.134	0.381	0.204	0.38	0.216	0.647	3.436	0.216	0.38	0.232
	0.737	0.676	0.547	3.837	0.676	0.737	0.234	0.423	0.189	0.512	2.953	0.189	0.423	0.256	0.56	0.412	0.592	2.865	0.412	0.56	0.258	0.7	0.618	0.402	4.151	0.618	0.7	0.252
	0.753	0.691	0.493	2.864	0.691	0.753	0.188	0.34	0.043	0.543	3.795	0.043	0.34	0.226	0.504	0.298	0.52	4.375	0.298	0.504	0.233	0.271	0.012	0.612	3.75	0.012	0.271	0.219
	0.883	0.88	0.63	2.974	0.88	0.883	0.144	0.478	0.293	0.579	2.548	0.293	0.478	0.275	0.525	0.279	0.41	4.072	0.279	0.525	0.205	0.504	0.352	0.559	2.69	0.352	0.504	0.266
	0.825	0.811	0.562	2.038	0.811	0.825	0.211	0.661	0.615	0.634	2.722	0.615	0.661	0.181	0.558	0.349	0.436	3.218	0.349	0.558	0.28	0.525	0.365	0.55	3.279	0.365	0.525	0.215
	0.947	0.986	0.465	1.054	0.986	0.947	0.126	0.8	0.824	0.604	3.03	0.824	0.8	0.258	0.489	0.312	0.519	3.676	0.312	0.489	0.274	0.38	0.214	0.663	3.604	0.214	0.38	0.244
	0.813	0.783	0.502	2.13	0.783	0.813	0.171	0.715	0.637	0.352	2.336	0.637	0.715	0.209	0.527	0.281	0.415	2.969	0.281	0.527	0.28	0.517	0.332	0.475	3.239	0.332	0.517	0.223
	0.733	0.681	0.56	2.257	0.681	0.733	0.2	0.871	0.935	0.56	3.853	0.935	0.871	0.153	0.553	0.423	0.57	2.739	0.423	0.553	0.2	0.539	0.262	0.342	3.238	0.262	0.539	0.181
	0.856	0.845	0.483	3.092	0.845	0.856	0.13	0.282	0.034	0.664	2.691	0.034	0.282	0.216	0.433	0.143	0.43	3.103	0.143	0.433	0.288	0.345	0.155	0.637	3.256	0.155	0.345	0.278
	0.863	0.849	0.43	3.575	0.849	0.863	0.131	0.642	0.551	0.507	1.893	0.551	0.642	0.256	0.824	0.873	0.576	1.927	0.873	0.824	0.18	0.236	-0.013	0.64	4.205	-0.013	0.236	0.178
	0.467	0.324	0.599	2.976	0.324	0.467	0.228	0.456	0.133	0.419	2.286	0.133	0.456	0.223	0.588	0.481	0.565	2.965	0.481	0.588	0.26	0.484	0.375	0.689	3.726	0.375	0.484	0.237
	0.65	0.579	0.681	5.604	0.579	0.65	0.194	0.693	0.648	0.616	3.59	0.648	0.693	0.184	0.379	0.135	0.523	4.244	0.135	0.379	0.242	0.553	0.411	0.515	3.768	0.411	0.553	0.243
	0.88	0.89	0.481	5.822	0.89	0.88	0.176	0.646	0.57	0.54	2.01	0.57	0.646	0.278	0.683	0.6	0.471	2.861	0.6	0.683	0.237	0.561	0.414	0.486	2.911	0.414	0.561	0.238
	0.922	0.939	0.647	3.539	0.939	0.922	0.141	0.8	0.801	0.423	2.044	0.801	0.8	0.239	0.753	0.742	0.591	3.449	0.742	0.753	0.175	0.5	0.361	0.672	4.255	0.361	0.5	0.292
	0.695	0.597	0.488	2.178	0.597	0.695	0.237	0.712	0.681	0.618	2.449	0.681	0.712	0.221	0.294	-0.045	0.622	3.405	-0.045	0.294	0.195	0.661	0.545	0.405	3.037	0.545	0.661	0.227
	0.807	0.79	0.576	2.195	0.79	0.807	0.149	0.292	0.059	0.695	3.404	0.059	0.292	0.182	0.467	0.163	0.421	3.116	0.163	0.467	0.236	0.6	0.497	0.624	4.111	0.497	0.6	0.187
	0.76	0.726	0.559	3.215	0.726	0.76	0.209	0.688	0.641	0.589	2.188	0.641	0.688	0.223	0.861	0.925	0.627	1.447	0.925	0.861	0.171	0.741	0.679	0.411	2.279	0.679	0.741	0.225
	0.913	0.922	0.45	2.985	0.922	0.913	0.175	0.71	0.666	0.558	3.04	0.666	0.71	0.186	0.255	-0.066	0.591	3.246	-0.066	0.255	0.202	0.641	0.53	0.495	3.081	0.53	0.641	0.231
	0.747	0.697	0.545	2.775	0.697	0.747	0.212	0.79	0.809	0.546	1.498	0.809	0.79	0.173	0.4	0.117	0.439	2.856	0.117	0.4	0.243	0.527	0.385	0.54	2.78	0.385	0.527	0.186
	0.967	1.008	0.636	2.088	1.008	0.967	0.075	0.756	0.758	0.554	1.749	0.758	0.756	0.157	0.913	0.979	0.546	2.511	0.979	0.913	0.143	0.464	0.261	0.549	2.806	0.261	0.464	0.244
	0.653	0.529	0.422	2.265	0.529	0.653	0.232	0.608	0.493	0.562	3.765	0.493	0.608	0.232	0.812	0.838	0.492	1.71	0.838	0.812	0.197	0.413	0.227	0.618	2.694	0.227	0.413	0.2
	0.45	0.308	0.683	4.89	0.308	0.45	0.397	0.733	0.677	0.405	2.623	0.677	0.733	0.2	0.366	0.122	0.528	3.185	0.122	0.366	0.258	0.322	0.01	0.507	3.365	0.01	0.322	0.202
	0.505	0.356	0.674	2.572	0.356	0.505	0.386	0.696	0.631	0.372	1.882	0.631	0.696	0.197	0.378	0.121	0.511	3.46	0.121	0.378	0.248	0.544	0.429	0.6	3.222	0.429	0.544	0.225
	0.756	0.694	0.515	3.892	0.694	0.756	0.213	0.836	0.87	0.408	1.338	0.87	0.836	0.143	0.472	0.175	0.434	2.62	0.175	0.472	0.239	0.362	0.13	0.581	3.349	0.13	0.362	0.236
	0.511	0.323	0.527	2.431	0.323	0.511	0.292	0.544	0.387	0.546	4.429	0.387	0.544	0.318	0.91	0.984	0.517	3.533	0.984	0.91	0.135	0.6	0.459	0.444	2.835	0.459	0.6	0.2
	0.855	0.836	0.438	2.14	0.836	0.855	0.165	0.733	0.697	0.437	3.41	0.697	0.733	0.237	0.217	-0.059	0.687	3.617	-0.059	0.217	0.182	0.545	0.38	0.452	3.554	0.38	0.545	0.181
	0.741	0.682	0.552	2.121	0.682	0.741	0.214	0.74	0.706	0.54	3.581	0.706	0.74	0.22	0.474	0.328	0.651	3.051	0.328	0.474	0.277	0.752	0.717	0.465	1.633	0.717	0.752	0.15
	0.779	0.723	0.5	2.897	0.723	0.779	0.204	0.578	0.454	0.55	2.503	0.454	0.578	0.269	0.894	0.958	0.377	3.162	0.958	0.894	0.132	0.509	0.351	0.555	3.76	0.351	0.509	0.209
	0.97	0.996	0.507	5.556	0.996	0.97	0.09	0.305	-0.04	0.624	3.604	-0.04	0.305	0.254	0.846	0.909	0.54	1.576	0.909	0.846	0.15	0.348	0.058	0.548	3.788	0.058	0.348	0.275
	0.976	1.005	0.46	1.065	1.005	0.976	0.065	0.526	0.368	0.575	3.249	0.368	0.526	0.227	0.325	-0.006	0.476	3.469	-0.006	0.325	0.209	0.275	0.007	0.594	3.29	0.007	0.275	0.233
	0.809	0.768	0.466	0.98	0.768	0.809	0.161	0.684	0.603	0.447	3.914	0.603	0.684	0.222	0.484	0.241	0.433	2.524	0.241	0.484	0.278	0.482	0.274	0.486	3.283	0.274	0.482	0.275
	0.888	0.886	0.54	2.563	0.886	0.888	0.151	0.304	0.025	0.6	4.03	0.025	0.304	0.252	0.565	0.31	0.326	2.129	0.31	0.565	0.226	0.418	0.198	0.536	3.32	0.198	0.418	0.255
	0.881	0.877	0.484	1.311	0.877	0.881	0.127	0.63	0.536	0.584	2.27	0.536	0.63	0.263	0.27	-0.02	0.582	2.722	-0.02	0.27	0.255	0.426	0.256	0.598	3.353	0.256	0.426	0.21
	0.842	0.822	0.524	2.87	0.822	0.842	0.166	0.535	0.384	0.55	3.065	0.384	0.535	0.33	0.28	-0.102	0.484	3.891	-0.102	0.28	0.204	0.48	0.309	0.571	2.991	0.309	0.48	0.259
	0.459	0.16	0.445	3.121	0.16	0.459	0.361	0.771	0.753	0.473	2.285	0.753	0.771	0.225	0.6	0.465	0.457	3.249	0.465	0.6	0.27	0.46	0.286	0.484	2.928	0.286	0.46	0.291
	0.825	0.797	0.46	4.258	0.797	0.825	0.273	0.664	0.573	0.431	2.047	0.573	0.664	0.239	0.447	0.293	0.606	3.573	0.293	0.447	0.261	0.529	0.332	0.542	2.078	0.332	0.529	0.247
	0.827	0.794	0.44	2.321	0.794	0.827	0.184	0.553	0.419	0.553	3.463	0.419	0.553	0.262	0.742	0.709	0.421	2.159	0.709	0.742	0.196	0.667	0.562	0.41	2.265	0.562	0.667	0.221
	0.8	0.764	0.66	2.438	0.764	0.8	0.215	0.6	0.465	0.481	3.626	0.465	0.6	0.276	0.514	0.297	0.423	2.665	0.297	0.514	0.24	0.45	0.247	0.503	3.084	0.247	0.45	0.248
	0.85	0.803	0.489	1.786	0.803	0.85	0.206	0.667	0.604	0.552	2.824	0.604	0.667	0.2	0.485	0.351	0.633	3.571	0.351	0.485	0.249	0.487	0.353	0.688	2.926	0.353	0.487	0.234
	0.838	0.826	0.587	1.244	0.826	0.838	0.159	0.756	0.748	0.56	2.865	0.748	0.756	0.157	0.374	0.068	0.458	4.087	0.068	0.374	0.189	0.523	0.393	0.555	4.343	0.393	0.523	0.187
	0.863	0.835	0.425	3.719	0.835	0.863	0.209	0.509	0.24	0.424	3.13	0.24	0.509	0.239	0.45	0.066	0.354	3.325	0.066	0.45	0.26	0.867	0.914	0.449	3.071	0.914	0.867	0.149
	0.844	0.815	0.467	2.987	0.815	0.844	0.254	0.821	0.849	0.496	2.722	0.849	0.821	0.204	0.722	0.659	0.309	1.466	0.659	0.722	0.174	0.6	0.501	0.557	3.134	0.501	0.6	0.229
	0.754	0.671	0.375	1.85	0.671	0.754	0.224	0.576	0.404	0.431	2.823	0.404	0.576	0.282	0.674	0.5	0.31	4.133	0.5	0.674	0.262	0.35	0.168	0.672	3.715	0.168	0.35	0.177
	0.863	0.852	0.479	1.567	0.852	0.863	0.26	0.42	0.212	0.622	4.016	0.212	0.42	0.275	0.483	0.303	0.538	2.812	0.303	0.483	0.27	0.52	0.354	0.481	2.613	0.354	0.52	0.258
	0.705	0.63	0.516	1.607	0.63	0.705	0.164	0.288	-0.113	0.47	3.398	-0.113	0.288	0.246	0.583	0.36	0.336	3	0.36	0.583	0.27	0.452	0.281	0.609	3.028	0.281	0.452	0.214
	0.862	0.858	0.632	1.968	0.858	0.862	0.158	0.533	0.348	0.499	3.063	0.348	0.533	0.225	0.475	0.323	0.612	3.184	0.323	0.475	0.276	0.457	0.207	0.446	3.952	0.207	0.457	0.29
	0.97	0.981	0.594	7.896	0.981	0.97	0.072	0.52	0.303	0.497	2.668	0.303	0.52	0.265	0.537	0.366	0.495	3.219	0.366	0.537	0.225	0.571	0.388	0.391	2.589	0.388	0.571	0.198
	0.622	0.495	0.486	2.011	0.495	0.622	0.263	0.863	0.876	0.529	2.444	0.876	0.863	0.131	0.672	0.553	0.368	2.421	0.553	0.672	0.218	0.522	0.423	0.666	3.134	0.423	0.522	0.292
	0.728	0.638	0.496	2.274	0.638	0.728	0.246	0.317	0.039	0.605	2.963	0.039	0.317	0.207	0.673	0.607	0.488	2.154	0.607	0.673	0.19	0.576	0.444	0.477	2.073	0.444	0.576	0.231
	0.708	0.671	0.597	1.738	0.671	0.708	0.186	0.491	0.272	0.453	2.703	0.272	0.491	0.269	0.697	0.644	0.483	1.581	0.644	0.697	0.217	0.358	0.177	0.673	3.111	0.177	0.358	0.256
	0.2	-0.075	0.694	4.445	-0.075	0.2	0.228	0.655	0.57	0.5	2.375	0.57	0.655	0.213	0.322	0.088	0.677	3.587	0.088	0.322	0.232	0.43	0.142	0.398	2.903	0.142	0.43	0.255
	0.671	0.566	0.496	2.559	0.566	0.671	0.237	0.447	0.209	0.527	3.492	0.209	0.447	0.287	0.634	0.498	0.402	2.923	0.498	0.634	0.307	0.696	0.606	0.421	3.411	0.606	0.696	0.203
	0.813	0.783	0.472	2.834	0.783	0.813	0.2	0.726	0.69	0.46	2.476	0.69	0.726	0.231	0.47	0.107	0.343	3.309	0.107	0.47	0.193	0.38	0.015	0.403	4.383	0.015	0.38	0.209
	0.821	0.805	0.546	2.586	0.805	0.821	0.17	0.77	0.769	0.586	2.153	0.769	0.77	0.178	0.354	0.121	0.616	4.173	0.121	0.354	0.237	0.32	0.072	0.61	3.582	0.072	0.32	0.271
	0.92	0.91	0.459	2.257	0.91	0.92	0.122	0.445	0.225	0.531	4.025	0.225	0.445	0.333	0.757	0.718	0.352	2.8	0.718	0.757	0.166	0.467	0.28	0.514	3.103	0.28	0.467	0.261
	0.725	0.678	0.62	1.552	0.678	0.725	0.171	0.8	0.809	0.458	3.118	0.809	0.8	0.205	0.588	0.396	0.381	3.381	0.396	0.588	0.231	0.342	0.021	0.479	3.116	0.021	0.342	0.268
	0.433	0.091	0.428	2.946	0.091	0.433	0.373	0.938	1	0.549	4.672	1	0.938	0.093	0.277	-0.126	0.442	3.978	-0.126	0.277	0.167	0.427	0.211	0.485	3.624	0.211	0.427	0.285
	0.907	0.92	0.523	2.821	0.92	0.907	0.144	0.782	0.783	0.452	2.237	0.783	0.782	0.199	0.4	0.167	0.521	3.317	0.167	0.4	0.288	0.464	0.104	0.32	3.312	0.104	0.464	0.203
	0.967	1.003	0.469	2.983	1.003	0.967	0.091	0.313	-0.027	0.476	3.461	-0.027	0.313	0.215	0.744	0.722	0.557	3.342	0.722	0.744	0.185	0.695	0.604	0.368	3.043	0.604	0.695	0.254
	0.557	0.382	0.449	2.966	0.382	0.557	0.243	0.821	0.818	0.493	1.713	0.818	0.821	0.158	0.69	0.633	0.479	3.79	0.633	0.69	0.195	0.442	0.245	0.507	3.488	0.245	0.442	0.248
	0.8	0.775	0.657	1.25	0.775	0.8	0.171	0.782	0.794	0.399	2.543	0.794	0.782	0.208	0.576	0.344	0.328	2.16	0.344	0.576	0.279	0.45	0.274	0.591	3.401	0.274	0.45	0.209
	0.914	0.912	0.426	2.055	0.912	0.914	0.132	0.783	0.778	0.512	1.824	0.778	0.783	0.161	0.567	0.394	0.449	3.817	0.394	0.567	0.221	0.657	0.49	0.321	4.319	0.49	0.657	0.263
	0.733	0.652	0.494	1.487	0.652	0.733	0.189	0.931	1.065	0.461	1.178	1.065	0.931	0.11	0.591	0.389	0.358	2.707	0.389	0.591	0.208	0.6	0.458	0.427	3.738	0.458	0.6	0.182
	0.842	0.829	0.334	3.872	0.829	0.842	0.153	0.545	0.421	0.611	2.672	0.421	0.545	0.251	0.513	0.364	0.601	2.857	0.364	0.513	0.234	0.35	0.17	0.674	2.589	0.17	0.35	0.124
	0.497	0.258	0.434	2.563	0.258	0.497	0.308	0.459	0.286	0.64	3.158	0.286	0.459	0.255	0.276	-0.017	0.615	3.44	-0.017	0.276	0.2	0.321	0.09	0.624	3.84	0.09	0.321	0.236
	0.874	0.876	0.386	2.95	0.876	0.874	0.162	0.6	0.471	0.479	1.988	0.471	0.6	0.2	0.655	0.607	0.599	3.205	0.607	0.655	0.257	0.32	0.097	0.65	3.714	0.097	0.32	0.204
	0.776	0.741	0.589	1.288	0.741	0.776	0.216	0.5	0.327	0.535	3	0.327	0.5	0.325	0.542	0.289	0.346	3.034	0.289	0.542	0.196	0.316	0.018	0.494	3.42	0.018	0.316	0.176
	0.757	0.708	0.549	4.194	0.708	0.757	0.232	0.457	0.263	0.595	2.605	0.263	0.457	0.232	0.674	0.627	0.61	2.873	0.627	0.674	0.227	0.555	0.419	0.463	2.809	0.419	0.555	0.248
	0.789	0.752	0.525	2.48	0.752	0.789	0.174	0.895	0.958	0.518	1.175	0.958	0.895	0.15	0.576	0.457	0.571	3.023	0.457	0.576	0.278	0.283	0.013	0.61	3.439	0.013	0.283	0.226
	0.7	0.631	0.562	1.825	0.631	0.7	0.203	0.665	0.582	0.466	2.195	0.582	0.665	0.28	0.632	0.496	0.368	2.239	0.496	0.632	0.208	0.565	0.403	0.473	3.324	0.403	0.565	0.274
	0.667	0.573	0.518	4.297	0.573	0.667	0.215	0.745	0.717	0.54	1.861	0.717	0.745	0.246	0.769	0.747	0.366	1.381	0.747	0.769	0.198	0.779	0.776	0.539	1.783	0.776	0.779	0.25
	0.895	0.899	0.612	2.186	0.899	0.895	0.117	0.567	0.461	0.63	3.121	0.461	0.567	0.253	0.562	0.437	0.591	3.084	0.437	0.562	0.3	0.453	0.201	0.477	3.235	0.201	0.453	0.266
	0.762	0.713	0.56	2.138	0.713	0.762	0.203	0.6	0.431	0.425	2.296	0.431	0.6	0.219	0.476	0.273	0.488	2.557	0.273	0.476	0.26	0.677	0.611	0.513	2.808	0.611	0.677	0.267
	0.713	0.662	0.635	1.972	0.662	0.713	0.203	0.533	0.308	0.431	2.817	0.308	0.533	0.262	0.722	0.689	0.538	5.175	0.689	0.722	0.212	0.366	0.069	0.454	3.418	0.069	0.366	0.22
	0.706	0.638	0.551	3.025	0.638	0.706	0.33	0.54	0.397	0.54	3.764	0.397	0.54	0.31	0.425	0.167	0.453	3.283	0.167	0.425	0.267	0.316	0.104	0.576	3.744	0.104	0.316	0.198
	0.811	0.749	0.365	2.256	0.749	0.811	0.254	0.83	0.883	0.391	2.896	0.883	0.83	0.171	0.329	0.069	0.67	3.811	0.069	0.329	0.167	0.342	0.132	0.548	2.998	0.132	0.342	0.28
	0.94	0.997	0.447	2.654	0.997	0.94	0.092	0.496	0.207	0.408	3.79	0.207	0.496	0.256	0.648	0.579	0.533	3.158	0.579	0.648	0.194	0.424	0.222	0.555	2.946	0.222	0.424	0.24
	0.778	0.74	0.56	1.849	0.74	0.778	0.175	0.675	0.548	0.36	2.048	0.548	0.675	0.207	0.455	0.116	0.396	3.18	0.116	0.455	0.314	0.56	0.349	0.361	2.637	0.349	0.56	0.215
	0.776	0.752	0.611	5.583	0.752	0.776	0.142	0.585	0.478	0.616	3.529	0.478	0.585	0.353	0.756	0.731	0.472	1.861	0.731	0.756	0.223	0.533	0.389	0.606	3.299	0.389	0.533	0.178
	0.95	0.966	0.494	2.45	0.966	0.95	0.087	0.853	0.916	0.585	3.82	0.916	0.853	0.193	0.607	0.471	0.462	3.641	0.471	0.607	0.255	0.427	0.282	0.65	2.555	0.282	0.427	0.252
	0.488	0.323	0.546	2.264	0.323	0.488	0.269	0.571	0.43	0.51	2.501	0.43	0.571	0.263	0.39	0.127	0.536	3.263	0.127	0.39	0.226	0.421	0.247	0.611	3.067	0.247	0.421	0.25
	0.878	0.884	0.488	3.488	0.884	0.878	0.164	0.515	0.178	0.324	2.758	0.178	0.515	0.233	0.348	0.025	0.499	4.134	0.025	0.348	0.227	0.238	-0.033	0.673	3.682	-0.033	0.238	0.236
	0.789	0.759	0.596	2.974	0.759	0.789	0.216	0.682	0.608	0.479	2.631	0.608	0.682	0.223	0.895	0.963	0.438	2.739	0.963	0.895	0.133	0.314	0.137	0.654	3.797	0.137	0.314	0.181
	0.65	0.53	0.466	3.189	0.53	0.65	0.296	0.37	0.128	0.635	2.648	0.128	0.37	0.202	0.444	0.281	0.656	3.744	0.281	0.444	0.274	0.38	0.15	0.543	3.702	0.15	0.38	0.244
	0.947	0.986	0.581	0.3	0.986	0.947	0.109	0.512	0.327	0.531	2.656	0.327	0.512	0.275	0.667	0.582	0.445	1.968	0.582	0.667	0.232	0.36	0.147	0.584	2.744	0.147	0.36	0.258
	0.812	0.781	0.481	1.91	0.781	0.812	0.218	0.784	0.792	0.474	4.189	0.792	0.784	0.219	0.448	0.247	0.553	3.179	0.247	0.448	0.269	0.55	0.323	0.369	3.785	0.323	0.55	0.224
	0.634	0.506	0.548	3.207	0.506	0.634	0.326	0.841	0.872	0.449	1.974	0.872	0.841	0.221	0.428	0.164	0.452	3.977	0.164	0.428	0.221	0.505	0.275	0.411	3.032	0.275	0.505	0.228
	0.705	0.598	0.413	3.354	0.598	0.705	0.339	0.729	0.654	0.388	1.806	0.654	0.729	0.24	0.864	0.899	0.331	2.729	0.899	0.864	0.147	0.571	0.498	0.675	2.3	0.498	0.571	0.183
	0.933	0.962	0.545	8.455	0.962	0.933	0.119	0.584	0.383	0.412	1.788	0.383	0.584	0.271	0.288	-0.026	0.586	3.181	-0.026	0.288	0.248	0.431	0.237	0.52	3.037	0.237	0.431	0.235
	0.496	0.34	0.572	3.16	0.34	0.496	0.328	0.503	0.191	0.345	3.032	0.191	0.503	0.215	0.391	-0.094	0.305	3.371	-0.094	0.391	0.252	0.609	0.452	0.398	3.436	0.452	0.609	0.215
	0.937	0.962	0.408	4.454	0.962	0.937	0.113	0.8	0.811	0.497	1.539	0.811	0.8	0.194	0.452	0.155	0.439	3.019	0.155	0.452	0.306	0.52	0.269	0.372	3.005	0.269	0.52	0.236
	0.514	0.299	0.455	2.823	0.299	0.514	0.227	0.531	0.404	0.581	3.64	0.404	0.531	0.364	0.635	0.452	0.342	3.901	0.452	0.635	0.21	0.622	0.546	0.579	2.969	0.546	0.622	0.187
	0.737	0.665	0.517	2.23	0.665	0.737	0.172	0.917	1.048	0.41	0.822	1.048	0.917	0.114	0.615	0.51	0.498	3.678	0.51	0.615	0.26	0.677	0.588	0.482	3.225	0.588	0.677	0.225
	0.905	0.918	0.505	3.355	0.918	0.905	0.133	0.778	0.791	0.509	1.706	0.791	0.778	0.175	0.547	0.375	0.513	3.032	0.375	0.547	0.283	0.536	0.362	0.494	3.024	0.362	0.536	0.175
	0.706	0.641	0.579	3.248	0.641	0.706	0.195	0.775	0.763	0.496	1.572	0.763	0.775	0.171	0.522	0.317	0.474	3.323	0.317	0.522	0.242	0.6	0.491	0.553	3.14	0.491	0.6	0.245
	0.7	0.636	0.593	2.821	0.636	0.7	0.259	0.592	0.466	0.494	2.442	0.466	0.592	0.28	0.5	0.327	0.517	3.453	0.327	0.5	0.265	0.43	0.214	0.481	3.044	0.214	0.43	0.275
	0.8	0.746	0.543	5.284	0.746	0.8	0.185	0.556	0.391	0.515	2.73	0.391	0.556	0.236	0.784	0.786	0.543	4.098	0.786	0.784	0.203	0.502	0.329	0.51	3.043	0.329	0.502	0.221
	0.827	0.814	0.521	2.008	0.814	0.827	0.191	0.769	0.725	0.309	2.44	0.725	0.769	0.258	0.473	0.263	0.493	3.276	0.263	0.473	0.266	0.5	0.301	0.452	3.852	0.301	0.5	0.208
	0.438	0.204	0.522	3.368	0.204	0.438	0.33	0.445	0.092	0.382	2.472	0.092	0.445	0.291	0.672	0.619	0.565	2.309	0.619	0.672	0.195	0.744	0.669	0.381	2.316	0.669	0.744	0.209
	0.589	0.362	0.375	2.569	0.362	0.589	0.368	0.582	0.451	0.51	3.227	0.451	0.582	0.266	0.488	0.347	0.612	2.821	0.347	0.488	0.283	0.368	0.148	0.545	3.13	0.148	0.368	0.245
	0.671	0.588	0.571	3.053	0.588	0.671	0.247	0.609	0.521	0.577	2.924	0.521	0.609	0.224	0.536	0.386	0.497	2.567	0.386	0.536	0.288	0.436	0.233	0.546	3.123	0.233	0.436	0.289
	0.461	0.276	0.574	3.821	0.276	0.461	0.325	0.543	0.438	0.634	3.153	0.438	0.543	0.264	0.524	0.361	0.483	2.849	0.361	0.524	0.241	0.472	0.282	0.53	2.595	0.282	0.472	0.203
	0.847	0.838	0.458	1.088	0.838	0.847	0.2	0.479	0.349	0.664	4.435	0.349	0.479	0.258	0.341	-0.111	0.381	3.489	-0.111	0.341	0.282	0.39	0.205	0.653	3.586	0.205	0.39	0.218
	0.926	0.937	0.546	2.043	0.937	0.926	0.116	0.48	0.341	0.682	1.55	0.341	0.48	0.24	0.894	0.933	0.521	3.71	0.933	0.894	0.139	0.444	0.294	0.607	2.817	0.294	0.444	0.211
	0.907	0.932	0.586	0.425	0.932	0.907	0.124	0.7	0.634	0.438	2.632	0.634	0.7	0.198	0.516	0.337	0.501	2.71	0.337	0.516	0.258	0.475	0.197	0.401	2.693	0.197	0.475	0.304
	0.672	0.577	0.514	2.695	0.577	0.672	0.228	0.5	0.113	0.307	2.105	0.113	0.5	0.25	0.38	0	0.415	3.235	0	0.38	0.282	0.622	0.524	0.55	2.891	0.524	0.622	0.233
	0.856	0.816	0.564	2.73	0.816	0.856	0.198	0.652	0.528	0.422	2.433	0.528	0.652	0.222	0.549	0.351	0.421	3.517	0.351	0.549	0.27	0.383	0.182	0.576	3.702	0.182	0.383	0.235
	0.589	0.516	0.683	3.478	0.516	0.589	0.254	0.718	0.678	0.567	2.617	0.678	0.718	0.248	0.695	0.656	0.514	1.688	0.656	0.695	0.209	0.653	0.555	0.434	2.595	0.555	0.653	0.258
	0.847	0.853	0.683	2.8	0.853	0.847	0.212	0.775	0.777	0.501	2.103	0.777	0.775	0.222	0.424	0.146	0.441	2.669	0.146	0.424	0.221	0.543	0.389	0.464	3.622	0.389	0.543	0.24
	0.956	0.991	0.406	0.731	0.991	0.956	0.096	0.723	0.669	0.412	3.324	0.669	0.723	0.255	0.308	-0.058	0.433	2.802	-0.058	0.308	0.234	0.467	0.294	0.577	3.106	0.294	0.467	0.175
	0.726	0.636	0.439	3.269	0.636	0.726	0.351	0.663	0.587	0.504	2.403	0.587	0.663	0.236	0.464	0.156	0.329	2.727	0.156	0.464	0.246	0.432	0.13	0.45	4.014	0.13	0.432	0.245
	0.844	0.822	0.493	1.273	0.822	0.844	0.126	0.762	0.742	0.508	1.917	0.742	0.762	0.283	0.693	0.64	0.557	1.464	0.64	0.693	0.161	0.429	0.025	0.318	4.297	0.025	0.429	0.271
	0.941	0.965	0.557	1.06	0.965	0.941	0.114	0.455	0.186	0.445	3.232	0.186	0.455	0.219	0.513	0.389	0.607	3.305	0.389	0.513	0.267	0.5	0.284	0.439	2.87	0.284	0.5	0.241
	0.848	0.816	0.403	1.879	0.816	0.848	0.148	0.765	0.746	0.43	2.241	0.746	0.765	0.183	0.284	-0.054	0.487	3.381	-0.054	0.284	0.195	0.457	0.257	0.508	3.482	0.257	0.457	0.176
	0.684	0.603	0.498	2.139	0.603	0.684	0.262	0.654	0.523	0.372	2.348	0.523	0.654	0.302	0.408	0.096	0.45	3.93	0.096	0.408	0.218	0.333	-0.013	0.442	3.87	-0.013	0.333	0.239
	0.85	0.836	0.589	2.102	0.836	0.85	0.222	0.81	0.829	0.482	1.564	0.829	0.81	0.169	0.351	0.145	0.614	3.375	0.145	0.351	0.264	0.464	0.32	0.637	3.766	0.32	0.464	0.194
	0.857	0.866	0.554	2.5	0.866	0.857	0.14	0.55	0.416	0.578	4.794	0.416	0.55	0.194	0.506	0.151	0.323	4.056	0.151	0.506	0.271	0.35	0.142	0.597	2.748	0.142	0.35	0.218
	0.9	0.905	0.561	2.652	0.905	0.9	0.118	0.386	0.126	0.545	3.527	0.126	0.386	0.233	0.549	0.36	0.43	3.124	0.36	0.549	0.199	0.389	0.133	0.621	2.748	0.133	0.389	0.22
	0.73	0.678	0.58	3.557	0.678	0.73	0.182	0.657	0.594	0.613	2.564	0.594	0.657	0.316	0.528	0.333	0.442	2.368	0.333	0.528	0.246	0.553	0.446	0.671	3.319	0.446	0.553	0.161
	0.842	0.837	0.549	2.853	0.837	0.842	0.153	0.8	0.812	0.598	3.459	0.812	0.8	0.338	0.554	0.334	0.368	3.171	0.334	0.554	0.253	0.463	0.328	0.679	2.364	0.328	0.463	0.216
	0.411	0.117	0.44	2.828	0.117	0.411	0.391	0.447	0.225	0.572	3.369	0.225	0.447	0.243	0.697	0.652	0.476	3.019	0.652	0.697	0.226	0.506	0.387	0.641	2.714	0.387	0.506	0.229
	0.616	0.516	0.585	2.368	0.516	0.616	0.211	0.303	-0.154	0.416	2.571	-0.154	0.303	0.239	0.503	0.316	0.494	1.921	0.316	0.503	0.305	0.467	0.288	0.585	4.696	0.288	0.467	0.221
	0.667	0.554	0.499	3.043	0.554	0.667	0.291	0.7	0.657	0.532	1.718	0.657	0.7	0.232	0.619	0.503	0.444	2.603	0.503	0.619	0.268	0.532	0.439	0.69	3.446	0.439	0.532	0.239
	0.875	0.849	0.318	4.642	0.849	0.875	0.237	0.485	0.291	0.478	3.057	0.291	0.485	0.314	0.533	0.363	0.557	3.36	0.363	0.533	0.24	0.41	0.2	0.604	2.812	0.2	0.41	0.243
	0.944	0.973	0.35	2.685	0.973	0.944	0.112	0.682	0.598	0.422	2.2	0.598	0.682	0.231	0.768	0.729	0.434	3.468	0.729	0.768	0.201	0.463	0.235	0.47	3.236	0.235	0.463	0.184
	0.747	0.676	0.458	3.03	0.676	0.747	0.193	0.495	0.343	0.665	2.857	0.343	0.495	0.369	0.664	0.596	0.489	2.991	0.596	0.664	0.164	0.3	0.051	0.565	3.543	0.051	0.3	0.168
	0.776	0.743	0.584	3.489	0.743	0.776	0.18	0.788	0.777	0.307	1.26	0.777	0.788	0.212	0.555	0.353	0.414	2.552	0.353	0.555	0.217	0.41	0.086	0.389	2.67	0.086	0.41	0.227
	0.82	0.798	0.542	2.586	0.798	0.82	0.227	0.782	0.818	0.416	1.819	0.818	0.782	0.17	0.817	0.822	0.324	2.164	0.822	0.817	0.166	0.3	0.073	0.63	4.094	0.073	0.3	0.228
	0.929	0.947	0.631	1.083	0.947	0.929	0.118	0.696	0.637	0.526	5.545	0.637	0.696	0.227	0.506	0.212	0.352	4.042	0.212	0.506	0.267	0.567	0.442	0.567	3.676	0.442	0.567	0.243
	0.65	0.493	0.409	2.758	0.493	0.65	0.315	0.458	0.104	0.352	3.095	0.104	0.458	0.225	0.626	0.529	0.52	2.105	0.529	0.626	0.269	0.462	0.248	0.487	3.785	0.248	0.462	0.252
	0.589	0.435	0.506	2.962	0.435	0.589	0.189	0.419	0.158	0.597	4.302	0.158	0.419	0.194	0.455	0.233	0.524	2.716	0.233	0.455	0.192	0.543	0.383	0.465	3.896	0.383	0.543	0.272
	0.778	0.742	0.576	4.078	0.742	0.778	0.35	0.905	0.975	0.432	3.643	0.975	0.905	0.128	0.648	0.567	0.528	2.985	0.567	0.648	0.213	0.459	0.242	0.487	2.854	0.242	0.459	0.225
	0.8	0.765	0.502	1.558	0.765	0.8	0.156	0.612	0.541	0.651	2.516	0.541	0.612	0.303	0.65	0.568	0.573	1.893	0.568	0.65	0.26	0.393	0.227	0.671	3.442	0.227	0.393	0.269
	0.407	0.198	0.602	4.481	0.198	0.407	0.388	0.743	0.693	0.405	2.478	0.693	0.743	0.218	0.37	0.047	0.4	3.531	0.047	0.37	0.242	0.463	0.244	0.454	3.029	0.244	0.463	0.243
	0.9	0.908	0.619	0.825	0.908	0.9	0.122	0.627	0.537	0.537	2.443	0.537	0.627	0.229	0.443	0.037	0.323	2.34	0.037	0.443	0.257	0.5	0.298	0.453	2.767	0.298	0.5	0.224
	0.845	0.824	0.547	1.966	0.824	0.845	0.189	0.271	-0.053	0.577	4.199	-0.053	0.271	0.265	0.578	0.409	0.423	3.256	0.409	0.578	0.21	0.653	0.502	0.36	3.364	0.502	0.653	0.193
	0.76	0.715	0.592	5.704	0.715	0.76	0.244	0.331	0.096	0.685	3.049	0.096	0.331	0.26	0.714	0.679	0.445	3.448	0.679	0.714	0.244	0.6	0.379	0.314	2.891	0.379	0.6	0.222
	0.812	0.791	0.582	1.707	0.791	0.812	0.187	0.523	0.32	0.466	3.945	0.32	0.523	0.272	0.521	0.326	0.437	3.475	0.326	0.521	0.267	0.518	0.343	0.487	3.248	0.343	0.518	0.248
	0.778	0.744	0.515	2.018	0.744	0.778	0.282	0.752	0.745	0.524	3.223	0.745	0.752	0.261	0.2	-0.105	0.653	3.764	-0.105	0.2	0.183	0.525	0.294	0.4	3.065	0.294	0.525	0.19
	0.665	0.568	0.499	3.05	0.568	0.665	0.266	0.354	0.093	0.546	2.787	0.093	0.354	0.23	0.516	0.385	0.684	2.777	0.385	0.516	0.256	0.194	-0.074	0.634	3.56	-0.074	0.194	0.167
	0.76	0.7	0.477	3.646	0.7	0.76	0.328	0.31	0.035	0.596	3.649	0.035	0.31	0.195	0.811	0.838	0.584	3.357	0.838	0.811	0.182	0.282	0.043	0.598	3.212	0.043	0.282	0.216
	0.752	0.709	0.617	2.958	0.709	0.752	0.204	0.831	0.846	0.408	1.69	0.846	0.831	0.209	0.72	0.66	0.409	3.495	0.66	0.72	0.204	0.411	0.266	0.685	3.399	0.266	0.411	0.245
	0.89	0.89	0.515	1.636	0.89	0.89	0.184	0.717	0.647	0.405	2.618	0.647	0.717	0.218	0.314	0.001	0.561	2.568	0.001	0.314	0.21	0.433	0.246	0.584	2.875	0.246	0.433	0.18
	0.383	0.155	0.581	4.537	0.155	0.383	0.276	0.56	0.439	0.598	1.967	0.439	0.56	0.255	0.381	0.132	0.569	3.132	0.132	0.381	0.208	0.61	0.503	0.532	2.807	0.503	0.61	0.243
	0.783	0.738	0.472	2.51	0.738	0.783	0.182	0.674	0.561	0.42	2.54	0.561	0.674	0.253	0.368	0.135	0.591	3.22	0.135	0.368	0.306	0.6	0.468	0.489	2.639	0.468	0.6	0.224
	0.8	0.737	0.364	1.822	0.737	0.8	0.206	0.44	0.286	0.653	2.547	0.286	0.44	0.233	0.927	0.99	0.537	3.855	0.99	0.927	0.121	0.49	0.271	0.495	3.205	0.271	0.49	0.272
	0.8	0.774	0.6	3.123	0.774	0.8	0.2	0.729	0.692	0.474	3.353	0.692	0.729	0.213	0.832	0.862	0.303	1.926	0.862	0.832	0.185	0.418	0.155	0.484	3.201	0.155	0.418	0.199
	0.75	0.699	0.525	2.125	0.699	0.75	0.194	0.539	0.383	0.552	4.586	0.383	0.539	0.21	0.571	0.398	0.43	2.635	0.398	0.571	0.233	0.727	0.685	0.521	2.485	0.685	0.727	0.215
	0.7	0.624	0.569	4.027	0.624	0.7	0.236	0.6	0.523	0.675	2.509	0.523	0.6	0.275	0.259	-0.104	0.547	3.087	-0.104	0.259	0.191	0.607	0.514	0.592	3.492	0.514	0.607	0.255
	0.78	0.747	0.577	2.302	0.747	0.78	0.244	0.671	0.61	0.52	2.804	0.61	0.671	0.227	0.731	0.684	0.455	2.096	0.684	0.731	0.274	0.522	0.321	0.452	2.778	0.321	0.522	0.21
	0.918	0.918	0.524	2.308	0.918	0.918	0.098	0.647	0.542	0.479	2.137	0.542	0.647	0.211	0.448	0.08	0.334	3.038	0.08	0.448	0.239	0.733	0.646	0.358	3.321	0.646	0.733	0.208
	0.688	0.604	0.587	2.902	0.604	0.688	0.2	0.665	0.61	0.555	2.381	0.61	0.665	0.18	0.655	0.58	0.519	1.926	0.58	0.655	0.214	0.44	0.26	0.607	3.177	0.26	0.44	0.265
	0.878	0.886	0.547	2.907	0.886	0.878	0.165	0.329	0.058	0.581	3.196	0.058	0.329	0.205	0.355	0.054	0.539	2.663	0.054	0.355	0.202	0.562	0.406	0.493	2.79	0.406	0.562	0.26
	0.774	0.69	0.352	2.78	0.69	0.774	0.266	0.386	0.152	0.553	3.606	0.152	0.386	0.21	0.446	0.127	0.38	3.37	0.127	0.446	0.21	0.464	0.244	0.471	3.775	0.244	0.464	0.212
	0.825	0.785	0.383	1.367	0.785	0.825	0.166	0.509	0.348	0.528	2.961	0.348	0.509	0.247	0.448	0.149	0.463	4.246	0.149	0.448	0.238	0.526	0.359	0.515	3.214	0.359	0.526	0.236
	0.917	0.94	0.522	5.298	0.94	0.917	0.099	0.812	0.842	0.518	4.574	0.842	0.812	0.187	0.238	-0.071	0.664	4.307	-0.071	0.238	0.176	0.423	0.243	0.567	3.3	0.243	0.423	0.224
	0.836	0.813	0.385	0.685	0.813	0.836	0.13	0.514	0.313	0.494	2.577	0.313	0.514	0.236	0.875	0.925	0.573	2.522	0.925	0.875	0.19	0.244	-0.097	0.514	3.629	-0.097	0.244	0.227
	0.566	0.403	0.487	2.829	0.403	0.566	0.277	0.753	0.731	0.462	3.121	0.731	0.753	0.18	0.577	0.457	0.584	1.763	0.457	0.577	0.274	0.573	0.428	0.566	4.99	0.428	0.573	0.229
	0.762	0.713	0.531	4.058	0.713	0.762	0.267	0.794	0.813	0.448	1.978	0.813	0.794	0.187	0.632	0.529	0.487	2.232	0.529	0.632	0.258	0.41	0.213	0.556	2.943	0.213	0.41	0.214
	0.906	0.893	0.468	1.111	0.893	0.906	0.139	0.622	0.557	0.683	3.704	0.557	0.622	0.248	0.661	0.529	0.374	2.412	0.529	0.661	0.171	0.388	0.14	0.527	3.06	0.14	0.388	0.218
	0.675	0.605	0.55	2.569	0.605	0.675	0.254	0.63	0.506	0.435	3.391	0.506	0.63	0.237	0.328	0.05	0.526	3.046	0.05	0.328	0.249	0.513	0.347	0.503	2.577	0.347	0.513	0.249
	0.895	0.913	0.478	2.823	0.913	0.895	0.159	0.807	0.824	0.464	2.069	0.824	0.807	0.221	0.492	0.292	0.488	3.659	0.292	0.492	0.216	0.371	0.229	0.687	3.839	0.229	0.371	0.237
	0.981	1.005	0.422	0.263	1.005	0.981	0.059	0.382	0.149	0.649	2.916	0.149	0.382	0.276	0.505	0.342	0.551	2.093	0.342	0.505	0.294	0.459	0.219	0.462	2.783	0.219	0.459	0.245
	0.662	0.601	0.69	2.443	0.601	0.662	0.209	0.586	0.472	0.568	3.811	0.472	0.586	0.246	0.562	0.387	0.423	2.649	0.387	0.562	0.226	0.538	0.376	0.467	3.658	0.376	0.538	0.273
	0.891	0.902	0.526	3.395	0.902	0.891	0.131	0.727	0.7	0.494	2.618	0.7	0.727	0.196	0.294	-0.096	0.475	3.622	-0.096	0.294	0.224	0.553	0.428	0.572	3.294	0.428	0.553	0.2
	0.674	0.587	0.539	3.123	0.587	0.674	0.349	0.5	0.375	0.608	2.478	0.375	0.5	0.247	0.521	0.351	0.514	2.81	0.351	0.521	0.283	0.494	0.27	0.417	2.855	0.27	0.494	0.195
	0.9	0.927	0.558	2.239	0.927	0.9	0.181	0.355	0.141	0.654	3.514	0.141	0.355	0.251	0.607	0.461	0.442	4.259	0.461	0.607	0.324	0.463	0.228	0.436	3.021	0.228	0.463	0.232
	0.886	0.894	0.59	1.134	0.894	0.886	0.099	0.765	0.778	0.565	1.756	0.778	0.765	0.208	0.422	0.242	0.622	3.112	0.242	0.422	0.266	0.432	0.263	0.63	2.97	0.263	0.432	0.233
	0.8	0.789	0.647	2.784	0.789	0.8	0.283	0.809	0.797	0.337	1.859	0.797	0.809	0.182	0.872	0.928	0.589	1.769	0.928	0.872	0.154	0.53	0.307	0.443	3.348	0.307	0.53	0.31
	0.743	0.667	0.463	2.689	0.667	0.743	0.2	0.671	0.581	0.514	3.26	0.581	0.671	0.227	0.482	0.3	0.551	2.908	0.3	0.482	0.267	0.393	0.22	0.615	3.533	0.22	0.393	0.25
	0.259	0.06	0.662	3.985	0.06	0.259	0.225	0.718	0.692	0.494	2.639	0.692	0.718	0.218	0.387	0.188	0.667	1.352	0.188	0.387	0.212	0.6	0.522	0.686	4.004	0.522	0.6	0.228
	0.637	0.52	0.46	2.429	0.52	0.637	0.24	0.771	0.759	0.493	2.419	0.759	0.771	0.21	0.642	0.551	0.523	1.97	0.551	0.642	0.211	0.491	0.297	0.501	2.488	0.297	0.491	0.261
	0.769	0.737	0.58	2.692	0.737	0.769	0.198	0.88	0.933	0.573	1.742	0.933	0.88	0.147	0.352	0.067	0.563	3.634	0.067	0.352	0.268	0.48	0.297	0.506	3.063	0.297	0.48	0.188
	0.813	0.788	0.503	4.12	0.788	0.813	0.247	0.9	0.987	0.313	4.155	0.987	0.9	0.184	0.512	0.272	0.404	2.415	0.272	0.512	0.212	0.425	0.211	0.517	2.438	0.211	0.425	0.218
	0.79	0.772	0.662	2.418	0.772	0.79	0.173	0.335	0.096	0.648	4.107	0.096	0.335	0.246	0.369	0.078	0.477	3.665	0.078	0.369	0.179	0.555	0.405	0.461	2.715	0.405	0.555	0.289
	0.843	0.815	0.545	2.275	0.815	0.843	0.155	0.556	0.413	0.555	2.47	0.413	0.556	0.245	0.6	0.426	0.365	2.363	0.426	0.6	0.269	0.345	0.075	0.479	3.172	0.075	0.345	0.243
	0.838	0.838	0.397	2.318	0.838	0.838	0.19	0.653	0.593	0.61	2.6	0.593	0.653	0.217	0.8	0.793	0.487	3.888	0.793	0.8	0.195	0.326	0.088	0.601	2.824	0.088	0.326	0.236
	0.93	0.967	0.308	1.882	0.967	0.93	0.131	0.698	0.647	0.557	2.404	0.647	0.698	0.183	0.781	0.752	0.321	3.053	0.752	0.781	0.23	0.593	0.514	0.652	2.66	0.514	0.593	0.296
	0.936	0.966	0.326	1.566	0.966	0.936	0.109	0.582	0.44	0.468	2.711	0.44	0.582	0.271	0.39	0.189	0.647	2.234	0.189	0.39	0.209	0.643	0.49	0.361	2.879	0.49	0.643	0.278
	0.987	1.035	0.476	2.85	1.035	0.987	0.05	0.6	0.379	0.346	2.51	0.379	0.6	0.283	0.371	-0.03	0.406	3.844	-0.03	0.371	0.285	0.373	0.15	0.56	3.599	0.15	0.373	0.22
	0.745	0.688	0.56	2.049	0.688	0.745	0.189	0.503	0.286	0.472	3.87	0.286	0.503	0.239	0.259	-0.056	0.526	3.304	-0.056	0.259	0.202	0.842	0.872	0.569	4.027	0.872	0.842	0.166
	0.773	0.738	0.568	2.207	0.738	0.773	0.139	0.878	0.894	0.611	1.852	0.894	0.878	0.165	0.362	-0.066	0.361	4.083	-0.066	0.362	0.208	0.511	0.343	0.513	2.309	0.343	0.511	0.223
	0.766	0.73	0.584	2.618	0.73	0.766	0.206	0.438	0.238	0.616	2.791	0.238	0.438	0.215	0.608	0.516	0.59	2.211	0.516	0.608	0.268	0.658	0.505	0.322	3.231	0.505	0.658	0.187
	0.871	0.884	0.641	1.91	0.884	0.871	0.136	0.521	0.386	0.671	3.364	0.386	0.521	0.265	0.375	0.073	0.495	3.643	0.073	0.375	0.247	0.686	0.607	0.439	4.345	0.607	0.686	0.158
	0.958	0.983	0.528	6.28	0.983	0.958	0.1	0.761	0.743	0.503	2.664	0.743	0.761	0.315	0.234	-0.075	0.612	3.424	-0.075	0.234	0.225	0.329	0.092	0.582	3.444	0.092	0.329	0.194
	0.514	0.179	0.332	4.815	0.179	0.514	0.287	0.7	0.619	0.411	1.622	0.619	0.7	0.224	0.424	0.19	0.577	2.861	0.19	0.424	0.193	0.4	0.249	0.673	3.064	0.249	0.4	0.276
	0.794	0.754	0.462	1.662	0.754	0.794	0.2	0.296	0.022	0.621	3.387	0.022	0.296	0.266	0.44	0.22	0.563	4.996	0.22	0.44	0.174	0.46	0.324	0.655	3.603	0.324	0.46	0.22
	0.554	0.419	0.524	2.588	0.419	0.554	0.22	0.275	-0.02	0.68	2.35	-0.02	0.275	0.185	0.539	0.301	0.418	2.78	0.301	0.539	0.181	0.587	0.472	0.523	3.247	0.472	0.587	0.193
	0.67	0.55	0.46	2.883	0.55	0.67	0.376	0.72	0.67	0.421	3.388	0.67	0.72	0.24	0.757	0.707	0.344	1.824	0.707	0.757	0.195	0.319	-0.027	0.474	3.981	-0.027	0.319	0.251
	0.683	0.602	0.533	1.868	0.602	0.683	0.249	0.567	0.342	0.359	3.189	0.342	0.567	0.189	0.453	0.249	0.503	5.119	0.249	0.453	0.229	0.448	0.12	0.376	4.359	0.12	0.448	0.187
	0.783	0.738	0.543	2.612	0.738	0.783	0.175	0.525	0.297	0.431	2.98	0.297	0.525	0.19	0.715	0.669	0.537	4.741	0.669	0.715	0.24	0.532	0.4	0.566	3.828	0.4	0.532	0.228
	0.853	0.843	0.49	1.616	0.843	0.853	0.17	0.8	0.815	0.33	3.582	0.815	0.8	0.153	0.512	0.163	0.315	2.218	0.163	0.512	0.325	0.387	0.185	0.58	3.823	0.185	0.387	0.212
	0.788	0.743	0.496	3.336	0.743	0.788	0.2	0.661	0.561	0.462	2.099	0.561	0.661	0.328	0.438	0.299	0.678	4.356	0.299	0.438	0.254	0.383	0.192	0.584	3.044	0.192	0.383	0.204
	0.8	0.764	0.485	2.849	0.764	0.8	0.184	0.257	-0.146	0.625	3.197	-0.146	0.257	0.197	0.492	0.296	0.562	2.362	0.296	0.492	0.238	0.3	0.081	0.61	2.844	0.081	0.3	0.207
	0.882	0.884	0.59	3.751	0.884	0.882	0.189	0.56	0.416	0.504	2.122	0.416	0.56	0.307	0.85	0.851	0.554	2.195	0.851	0.85	0.155	0.373	0.123	0.495	2.996	0.123	0.373	0.211
	0.714	0.649	0.556	2.065	0.649	0.714	0.29	0.51	0.175	0.352	2.663	0.175	0.51	0.241	0.847	0.876	0.516	0.883	0.876	0.847	0.129	0.55	0.337	0.403	2.332	0.337	0.55	0.227
	0.65	0.54	0.528	3.918	0.54	0.65	0.357	0.75	0.725	0.496	2.685	0.725	0.75	0.225	0.845	0.884	0.562	2.829	0.884	0.845	0.166	0.52	0.343	0.482	3.146	0.343	0.52	0.294
	0.517	0.338	0.455	2.687	0.338	0.517	0.237	0.375	0.135	0.595	4.32	0.135	0.375	0.233	0.607	0.476	0.443	2.975	0.476	0.607	0.264	0.324	0.096	0.529	3.234	0.096	0.324	0.229
	0.93	0.949	0.459	2.159	0.949	0.93	0.127	0.56	0.273	0.321	3.609	0.273	0.56	0.288	0.442	0.124	0.39	3.415	0.124	0.442	0.287	0.421	0.246	0.607	3.245	0.246	0.421	0.271
	0.891	0.885	0.496	2.575	0.885	0.891	0.144	0.912	1	0.53	2.892	1	0.912	0.111	0.273	-0.016	0.636	3.504	-0.016	0.273	0.26	0.427	0.136	0.462	3.225	0.136	0.427	0.184
	0.941	0.934	0.388	5.386	0.934	0.941	0.133	0.411	0.216	0.588	2.899	0.216	0.411	0.179	0.453	0.25	0.557	2.961	0.25	0.453	0.292	0.514	0.307	0.409	3.268	0.307	0.514	0.183
	0.538	0.327	0.555	3.586	0.327	0.538	0.337	0.545	0.436	0.632	3.007	0.436	0.545	0.264	0.729	0.683	0.556	3.132	0.683	0.729	0.207	0.36	0.154	0.627	2.444	0.154	0.36	0.253
	0.85	0.82	0.43	2.358	0.82	0.85	0.166	0.527	0.364	0.52	3.869	0.364	0.527	0.279	0.475	0.216	0.393	3.112	0.216	0.475	0.293	0.391	0.188	0.548	3.606	0.188	0.391	0.211
	0.656	0.568	0.621	2.058	0.568	0.656	0.248	0.818	0.887	0.374	2.103	0.887	0.818	0.19	0.461	0.258	0.524	2.664	0.258	0.461	0.253	0.541	0.401	0.494	3.135	0.401	0.541	0.214
	0.788	0.735	0.522	3.46	0.735	0.788	0.206	0.718	0.663	0.521	3.339	0.663	0.718	0.248	0.437	0.179	0.473	1.77	0.179	0.437	0.265	0.456	0.266	0.551	2.627	0.266	0.456	0.25
	0.821	0.812	0.575	2.029	0.812	0.821	0.182	0.463	0.218	0.474	4.218	0.218	0.463	0.234	0.573	0.466	0.584	2.002	0.466	0.573	0.252	0.451	0.239	0.472	3.393	0.239	0.451	0.234
	0.926	0.931	0.449	3.854	0.931	0.926	0.113	0.567	0.328	0.361	3.735	0.328	0.567	0.256	0.527	0.34	0.47	2.662	0.34	0.527	0.26	0.424	0.155	0.429	2.532	0.155	0.424	0.214
	0.661	0.517	0.392	2.597	0.517	0.661	0.216	0.74	0.705	0.435	3.606	0.705	0.74	0.201	0.459	0.282	0.535	4.336	0.282	0.459	0.191	0.524	0.376	0.51	2.794	0.376	0.524	0.205
	0.785	0.747	0.537	1.969	0.747	0.785	0.192	0.631	0.448	0.315	1.895	0.448	0.631	0.207	0.411	0.123	0.523	2.577	0.123	0.411	0.152	0.507	0.369	0.535	2.382	0.369	0.507	0.241
	0.788	0.744	0.562	5.089	0.744	0.788	0.165	0.914	0.974	0.577	1.672	0.974	0.914	0.117	0.7	0.662	0.585	2.471	0.662	0.7	0.173	0.456	0.254	0.508	3.748	0.254	0.456	0.257
	0.824	0.763	0.427	3.603	0.763	0.824	0.216	0.705	0.609	0.31	2.469	0.609	0.705	0.259	0.495	0.337	0.579	3.32	0.337	0.495	0.237	0.544	0.441	0.652	2.724	0.441	0.544	0.174
	0.862	0.844	0.59	1.62	0.844	0.862	0.121	0.627	0.418	0.311	2.906	0.418	0.627	0.297	0.47	0.258	0.435	3.031	0.258	0.47	0.255	0.568	0.445	0.583	2.539	0.445	0.568	0.254
	0.985	1.011	0.562	0.9	1.011	0.985	0.053	0.747	0.737	0.501	3.308	0.737	0.747	0.278	0.557	0.41	0.486	2.91	0.41	0.557	0.247	0.575	0.458	0.566	2.929	0.458	0.575	0.198
	0.911	0.926	0.493	1.791	0.926	0.911	0.12	0.733	0.695	0.485	2.867	0.695	0.733	0.264	0.318	0.073	0.625	3.479	0.073	0.318	0.248	0.47	0.28	0.492	3.78	0.28	0.47	0.233
	0.762	0.708	0.474	3.613	0.708	0.762	0.176	0.655	0.579	0.486	1.531	0.579	0.655	0.216	0.573	0.424	0.493	3.63	0.424	0.573	0.262	0.395	0.202	0.631	3.484	0.202	0.395	0.225
	0.835	0.819	0.565	1.963	0.819	0.835	0.171	0.739	0.687	0.399	1.245	0.687	0.739	0.223	0.815	0.839	0.583	3.512	0.839	0.815	0.183	0.506	0.359	0.676	2.596	0.359	0.506	0.248
	0.92	0.941	0.459	4.056	0.941	0.92	0.117	0.439	0.262	0.591	2.927	0.262	0.439	0.235	0.824	0.859	0.624	2.635	0.859	0.824	0.193	0.478	0.337	0.673	4.551	0.337	0.478	0.268
	0.719	0.583	0.34	3.542	0.583	0.719	0.255	0.847	0.921	0.593	3.796	0.921	0.847	0.161	0.323	-0.054	0.433	3.814	-0.054	0.323	0.229	0.848	0.863	0.421	2.002	0.863	0.848	0.204
	0.726	0.668	0.594	4.233	0.668	0.726	0.277	0.467	0.321	0.69	3.068	0.321	0.467	0.237	0.511	0.341	0.566	2.745	0.341	0.511	0.245	0.509	0.274	0.453	4.302	0.274	0.509	0.254
	0.736	0.618	0.347	2.845	0.618	0.736	0.287	0.696	0.644	0.482	2.863	0.644	0.696	0.274	0.571	0.45	0.562	2.974	0.45	0.571	0.229	0.537	0.374	0.534	2.544	0.374	0.537	0.225
	0.937	0.954	0.493	0.489	0.954	0.937	0.113	0.632	0.565	0.623	2.582	0.565	0.632	0.187	0.708	0.626	0.505	1.873	0.626	0.708	0.267	0.52	0.31	0.416	3.235	0.31	0.52	0.256
	0.578	0.459	0.57	4.1	0.459	0.578	0.352	0.867	0.954	0.364	2.456	0.954	0.867	0.149	0.8	0.765	0.472	2.629	0.765	0.8	0.194	0.43	0.284	0.678	3.135	0.284	0.43	0.239
	0.45	0.175	0.453	3.32	0.175	0.45	0.346	0.689	0.654	0.563	2.571	0.654	0.689	0.233	0.722	0.678	0.457	3.18	0.678	0.722	0.259	0.607	0.412	0.333	3.482	0.412	0.607	0.184
	0.895	0.918	0.362	2.935	0.918	0.895	0.1	0.791	0.775	0.421	1.575	0.775	0.791	0.229	0.583	0.353	0.338	3.963	0.353	0.583	0.243	0.533	0.411	0.659	3.432	0.411	0.533	0.275
	0.487	0.271	0.482	3.143	0.271	0.487	0.353	0.29	0.001	0.693	3.93	0.001	0.29	0.241	0.925	0.993	0.46	5.967	0.993	0.925	0.12	0.384	0.181	0.543	3.606	0.181	0.384	0.265
	0.429	0.248	0.6	2.729	0.248	0.429	0.406	0.463	0.061	0.33	3.103	0.061	0.463	0.315	0.638	0.544	0.595	1.531	0.544	0.638	0.21	0.708	0.639	0.459	3.153	0.639	0.708	0.1
	0.937	0.924	0.493	1.316	0.924	0.937	0.131	0.41	0.13	0.516	3.03	0.13	0.41	0.249	0.415	0.033	0.349	3.57	0.033	0.415	0.331	0.457	0.317	0.604	3.456	0.317	0.457	0.232
	0.736	0.666	0.461	1.906	0.666	0.736	0.161	0.573	0.347	0.327	2.373	0.347	0.573	0.243	0.3	0.017	0.578	3.12	0.017	0.3	0.271	0.35	0.166	0.638	3.265	0.166	0.35	0.185
	0.789	0.742	0.469	3.133	0.742	0.789	0.279	0.508	0.351	0.575	2.724	0.351	0.508	0.296	0.347	0.111	0.607	2.997	0.111	0.347	0.17	0.375	0.224	0.674	2.86	0.224	0.375	0.244
	0.842	0.816	0.499	2.361	0.816	0.842	0.166	0.367	0.075	0.535	2.62	0.075	0.367	0.264	0.6	0.468	0.477	3.413	0.468	0.6	0.287	0.529	0.383	0.539	3.176	0.383	0.529	0.216
	0.531	0.355	0.488	2.798	0.355	0.531	0.288	0.291	-0.106	0.508	3.285	-0.106	0.291	0.198	0.35	0.083	0.535	3.941	0.083	0.35	0.224	0.575	0.422	0.464	3.251	0.422	0.575	0.233
	0.8	0.764	0.478	3.403	0.764	0.8	0.173	0.73	0.691	0.492	2.837	0.691	0.73	0.182	0.329	-0.017	0.48	4.138	-0.017	0.329	0.227	0.5	0.346	0.596	3.531	0.346	0.5	0.173
	0.9	0.908	0.56	1.063	0.908	0.9	0.141	0.622	0.524	0.611	2.794	0.524	0.622	0.305	0.535	0.301	0.372	4.386	0.301	0.535	0.28	0.476	0.334	0.607	3.233	0.334	0.476	0.248
	0.914	0.935	0.499	1.358	0.935	0.914	0.146	0.776	0.772	0.604	2.769	0.772	0.776	0.186	0.383	-0.023	0.408	2.845	-0.023	0.383	0.276	0.262	0.055	0.691	3.256	0.055	0.262	0.186
	0.853	0.841	0.556	2.725	0.841	0.853	0.171	0.2	-0.153	0.576	3.686	-0.153	0.2	0.229	0.539	0.418	0.639	4.088	0.418	0.539	0.246	0.5	0.401	0.679	3.234	0.401	0.5	0.224
	0.705	0.586	0.401	2.563	0.586	0.705	0.358	0.678	0.627	0.533	3.156	0.627	0.678	0.202	0.504	0.311	0.478	2.911	0.311	0.504	0.254	0.51	0.305	0.445	3.193	0.305	0.51	0.248
	0.855	0.842	0.455	3.938	0.842	0.855	0.24	0.6	0.49	0.501	2.344	0.49	0.6	0.274	0.392	0.164	0.583	3.764	0.164	0.392	0.274	0.484	0.28	0.457	3.461	0.28	0.484	0.187
	0.867	0.857	0.466	2.395	0.857	0.867	0.215	0.733	0.694	0.563	1.639	0.694	0.733	0.215	0.314	0.036	0.578	3.757	0.036	0.314	0.236	0.522	0.322	0.466	2.937	0.322	0.522	0.219
	0.62	0.501	0.538	2.935	0.501	0.62	0.328	0.56	0.42	0.569	2.993	0.42	0.56	0.222	0.339	0.014	0.468	3.891	0.014	0.339	0.208	0.444	0.287	0.608	3.436	0.287	0.444	0.271
	0.676	0.59	0.565	2.896	0.59	0.676	0.388	0.824	0.859	0.642	1.827	0.859	0.824	0.152	0.883	0.944	0.505	1.973	0.944	0.883	0.23	0.521	0.249	0.346	2.806	0.249	0.521	0.274
	0.933	0.974	0.574	2.215	0.974	0.933	0.119	0.371	-0.137	0.324	3.656	-0.137	0.371	0.264	0.449	0.274	0.675	2.616	0.274	0.449	0.183	0.567	0.476	0.604	3.13	0.476	0.567	0.243
	0.791	0.76	0.62	2.149	0.76	0.791	0.2	0.261	-0.08	0.602	3.285	-0.08	0.261	0.212	0.41	0.097	0.443	2.969	0.097	0.41	0.346	0.5	0.351	0.569	3.127	0.351	0.5	0.216
	0.881	0.875	0.516	2.612	0.875	0.881	0.156	0.514	0.321	0.48	3.053	0.321	0.514	0.288	0.338	0.075	0.648	3.403	0.075	0.338	0.302	0.547	0.434	0.634	2.797	0.434	0.547	0.247
	0.738	0.681	0.625	2.075	0.681	0.738	0.213	0.825	0.814	0.669	1.9	0.814	0.825	0.198	0.806	0.797	0.513	3.003	0.797	0.806	0.217	0.476	0.334	0.61	3.023	0.334	0.476	0.2
	0.838	0.831	0.574	2.825	0.831	0.838	0.176	0.529	0.242	0.341	3.503	0.242	0.529	0.252	0.557	0.398	0.46	3.24	0.398	0.557	0.27	0.41	0.215	0.58	3.199	0.215	0.41	0.192
	0.627	0.499	0.493	3.807	0.499	0.627	0.272	0.568	0.415	0.474	2.663	0.415	0.568	0.275	0.4	0.184	0.569	3.146	0.184	0.4	0.315	0.489	0.333	0.628	3.442	0.333	0.489	0.202
	0.788	0.743	0.519	2.563	0.743	0.788	0.16	0.458	0.22	0.509	2.228	0.22	0.458	0.241	0.533	0.343	0.44	2.241	0.343	0.533	0.213	0.248	-0.006	0.665	3.385	-0.006	0.248	0.301
	0.914	0.932	0.53	1.891	0.932	0.914	0.117	0.811	0.81	0.52	2.518	0.81	0.811	0.186	0.583	0.439	0.469	3.291	0.439	0.583	0.241	0.832	0.845	0.474	4.567	0.845	0.832	0.197
	0.8	0.792	0.655	2.877	0.792	0.8	0.193	0.33	0.041	0.59	3.12	0.041	0.33	0.261	0.581	0.457	0.527	3.018	0.457	0.581	0.254	0.446	0.278	0.625	4.362	0.278	0.446	0.225
	0.912	0.925	0.478	1.239	0.925	0.912	0.122	0.363	-0.177	0.311	3.854	-0.177	0.363	0.309	0.695	0.637	0.503	2.335	0.637	0.695	0.181	0.435	0.191	0.531	3.066	0.191	0.435	0.261
	0.933	0.953	0.595	0.538	0.953	0.933	0.119	0.494	0.304	0.585	3.892	0.304	0.494	0.183	0.795	0.791	0.515	3.101	0.791	0.795	0.197	0.567	0.448	0.547	3.413	0.448	0.567	0.281
	0.843	0.83	0.568	2.407	0.83	0.843	0.155	0.527	0.369	0.541	3.825	0.369	0.527	0.214	0.745	0.685	0.301	1.559	0.685	0.745	0.209	0.5	0.2	0.335	3.278	0.2	0.5	0.191
	0.92	0.916	0.482	2.065	0.916	0.92	0.166	0.372	0.15	0.654	3.209	0.15	0.372	0.25	0.476	0.253	0.49	2.822	0.253	0.476	0.235	0.433	0.218	0.563	2.974	0.218	0.433	0.348
	0.927	0.96	0.485	0.725	0.96	0.927	0.114	0.485	0.318	0.617	3.026	0.318	0.485	0.267	0.328	-0.08	0.457	3.548	-0.08	0.328	0.265	0.93	1.003	0.58	2.519	1.003	0.93	0.112
	0.762	0.732	0.664	2.251	0.732	0.762	0.145	0.606	0.463	0.437	2.183	0.463	0.606	0.269	0.677	0.552	0.334	2.073	0.552	0.677	0.242	0.463	0.243	0.449	3.547	0.243	0.463	0.225
	0.8	0.759	0.563	2.651	0.759	0.8	0.153	0.71	0.66	0.461	3.431	0.66	0.71	0.232	0.406	0.103	0.443	3.628	0.103	0.406	0.209	0.64	0.575	0.625	4.183	0.575	0.64	0.196
	0.713	0.643	0.506	2.677	0.643	0.713	0.2	0.456	0.254	0.628	3.415	0.254	0.456	0.265	0.294	0.057	0.692	3.266	0.057	0.294	0.207	0.503	0.328	0.547	3.149	0.328	0.503	0.201
	0.836	0.82	0.534	2.084	0.82	0.836	0.221	0.381	-0.056	0.403	3.422	-0.056	0.381	0.204	0.295	-0.177	0.382	3.281	-0.177	0.295	0.228	0.433	0.292	0.689	2.569	0.292	0.433	0.203
	0.553	0.404	0.545	3.488	0.404	0.553	0.311	0.636	0.509	0.42	2.35	0.509	0.636	0.245	0.667	0.585	0.536	3.178	0.585	0.667	0.208	0.58	0.487	0.618	2.432	0.487	0.58	0.296
	0.956	0.997	0.562	3.031	0.997	0.956	0.083	0.454	0.264	0.553	3.01	0.264	0.454	0.263	0.6	0.519	0.618	2.745	0.519	0.6	0.2	0.675	0.593	0.429	1.969	0.593	0.675	0.171
	0.875	0.855	0.366	1.02	0.855	0.875	0.139	0.474	0.28	0.51	2.777	0.28	0.474	0.278	0.518	0.337	0.491	2.685	0.337	0.518	0.241	0.608	0.465	0.429	2.129	0.465	0.608	0.238
	0.425	0.244	0.558	3.367	0.244	0.425	0.235	0.76	0.733	0.406	2.381	0.733	0.76	0.215	0.818	0.844	0.531	1.553	0.844	0.818	0.159	0.163	-0.131	0.689	4.868	-0.131	0.163	0.162
	0.905	0.916	0.445	1.108	0.916	0.905	0.119	0.53	0.242	0.365	3.146	0.242	0.53	0.26	0.629	0.509	0.486	2.366	0.509	0.629	0.271	0.505	0.398	0.687	2.639	0.398	0.505	0.188
	0.773	0.727	0.463	4.159	0.727	0.773	0.229	0.464	0.239	0.468	2.779	0.239	0.464	0.251	0.432	0.221	0.599	3.415	0.221	0.432	0.218	0.555	0.439	0.567	2.91	0.439	0.555	0.17
	0.935	0.938	0.509	2.441	0.938	0.935	0.106	0.494	0.312	0.541	3.537	0.312	0.494	0.292	0.5	0.37	0.625	2.629	0.37	0.5	0.262	0.592	0.42	0.391	3.403	0.42	0.592	0.215
	0.927	0.965	0.501	2.928	0.965	0.927	0.114	0.611	0.537	0.675	1.397	0.537	0.611	0.21	0.8	0.836	0.675	2.549	0.836	0.8	0.211	0.619	0.448	0.367	3.12	0.448	0.619	0.222
	0.871	0.877	0.626	2.927	0.877	0.871	0.227	0.422	0.257	0.699	3.466	0.257	0.422	0.263	0.35	0.006	0.424	3.219	0.006	0.35	0.194	0.463	0.127	0.341	3.478	0.127	0.463	0.283
	0.56	0.394	0.579	3.108	0.394	0.56	0.388	0.652	0.493	0.329	1.989	0.493	0.652	0.215	0.721	0.685	0.499	2.013	0.685	0.721	0.195	0.513	0.359	0.546	3.407	0.359	0.513	0.212
	0.894	0.894	0.515	1.967	0.894	0.894	0.195	0.776	0.773	0.328	1.474	0.773	0.776	0.207	0.531	0.344	0.482	2.191	0.344	0.531	0.184	0.306	0.081	0.648	4.148	0.081	0.306	0.234
	0.88	0.882	0.588	1.556	0.882	0.88	0.147	0.593	0.43	0.447	2.68	0.43	0.593	0.27	0.589	0.451	0.471	2.03	0.451	0.589	0.245	0.606	0.489	0.488	2.309	0.489	0.606	0.241
	0.893	0.913	0.602	1.15	0.913	0.893	0.124	0.256	-0.134	0.605	3.685	-0.134	0.256	0.209	0.432	0.121	0.422	2.892	0.121	0.432	0.236	0.294	0.043	0.605	3.423	0.043	0.294	0.25
	0.778	0.742	0.523	1.183	0.742	0.778	0.199	0.575	0.418	0.465	2.41	0.418	0.575	0.273	0.6	0.352	0.333	2.767	0.352	0.6	0.243	0.688	0.597	0.422	3.715	0.597	0.688	0.205
	0.713	0.597	0.503	5.246	0.597	0.713	0.264	0.844	0.914	0.47	2.096	0.914	0.844	0.157	0.291	-0.192	0.459	3.279	-0.192	0.291	0.254	0.72	0.64	0.38	2.643	0.64	0.72	0.223
	0.907	0.91	0.526	1.1	0.91	0.907	0.124	0.776	0.765	0.502	3.396	0.765	0.776	0.204	0.4	0.147	0.584	3.307	0.147	0.4	0.245	0.674	0.575	0.419	4.241	0.575	0.674	0.244
	0.611	0.514	0.571	2.624	0.514	0.611	0.235	0.364	0.08	0.573	3.545	0.08	0.364	0.217	0.543	0.259	0.312	4.114	0.259	0.543	0.244	0.462	0.3	0.55	2.827	0.3	0.462	0.217
	0.8	0.758	0.501	2.364	0.758	0.8	0.184	0.248	-0.133	0.625	3.521	-0.133	0.248	0.222	0.589	0.437	0.441	3.273	0.437	0.589	0.262	0.491	0.302	0.511	3.035	0.302	0.491	0.25
	0.663	0.5	0.442	2.206	0.5	0.663	0.225	0.756	0.723	0.507	2.305	0.723	0.756	0.185	0.272	-0.096	0.526	4.09	-0.096	0.272	0.218	0.406	0.187	0.503	3.352	0.187	0.406	0.232
	0.916	0.932	0.575	1.869	0.932	0.916	0.111	0.81	0.854	0.489	2.565	0.854	0.81	0.157	0.388	0.17	0.535	3.788	0.17	0.388	0.243	0.381	0.167	0.576	2.622	0.167	0.381	0.204
	0.788	0.744	0.513	0.992	0.744	0.788	0.218	0.882	0.923	0.633	2.628	0.923	0.882	0.138	0.344	0	0.487	2.763	0	0.344	0.248	0.7	0.638	0.497	3.603	0.638	0.7	0.161
	0.84	0.823	0.471	2.731	0.823	0.84	0.131	0.711	0.671	0.509	1.704	0.671	0.711	0.202	0.662	0.542	0.383	2.128	0.542	0.662	0.259	0.703	0.665	0.615	3.004	0.665	0.703	0.178
	0.758	0.714	0.555	2.674	0.714	0.758	0.201	0.652	0.502	0.355	4.974	0.502	0.652	0.201	0.374	0.154	0.622	4.002	0.154	0.374	0.272	0.544	0.437	0.627	2.351	0.437	0.544	0.241
	0.964	0.978	0.534	4.65	0.978	0.964	0.077	0.729	0.677	0.426	3.831	0.677	0.729	0.152	0.454	0.147	0.369	2.628	0.147	0.454	0.243	0.453	0.307	0.692	2.679	0.307	0.453	0.136
	0.754	0.717	0.643	1.959	0.717	0.754	0.21	0.72	0.684	0.538	2.406	0.684	0.72	0.197	0.326	0.053	0.674	3.944	0.053	0.326	0.217	0.894	0.936	0.476	4.292	0.936	0.894	0.139
	0.758	0.711	0.595	3.296	0.711	0.758	0.141	0.61	0.499	0.444	2.68	0.499	0.61	0.251	0.45	0.248	0.532	2.59	0.248	0.45	0.265	0.509	0.343	0.532	3.274	0.343	0.509	0.283
	0.448	0.105	0.352	3.61	0.105	0.448	0.385	0.815	0.831	0.364	2.333	0.831	0.815	0.199	0.887	0.971	0.516	3.325	0.971	0.887	0.13	0.448	0.321	0.657	3.928	0.321	0.448	0.236
	0.716	0.651	0.581	1.979	0.651	0.716	0.208	0.683	0.581	0.359	2.194	0.581	0.683	0.182	0.24	-0.038	0.68	3.086	-0.038	0.24	0.233	0.472	0.167	0.396	3.91	0.167	0.472	0.239
	0.85	0.824	0.487	1.608	0.824	0.85	0.14	0.77	0.769	0.507	2.186	0.769	0.77	0.208	0.705	0.678	0.472	2.873	0.678	0.705	0.237	0.576	0.422	0.432	3.327	0.422	0.576	0.256
	0.9	0.918	0.411	4.25	0.918	0.9	0.12	0.387	0.088	0.544	3.861	0.088	0.387	0.263	0.557	0.465	0.664	3.57	0.465	0.557	0.233	0.458	0.307	0.573	2.639	0.307	0.458	0.177
	0.706	0.601	0.437	2.486	0.601	0.706	0.195	0.764	0.725	0.34	0.981	0.725	0.764	0.246	0.446	0.224	0.499	3.45	0.224	0.446	0.237	0.438	0.229	0.505	3.223	0.229	0.438	0.229
	0.61	0.447	0.407	3.36	0.447	0.61	0.239	0.345	0.054	0.56	3.114	0.054	0.345	0.358	0.562	0.354	0.381	4.532	0.354	0.562	0.248	0.518	0.311	0.427	3.323	0.311	0.518	0.238
	0.832	0.82	0.631	1.997	0.82	0.832	0.204	0.571	0.443	0.489	3.591	0.443	0.571	0.225	0.539	0.419	0.598	3.313	0.419	0.539	0.267	0.409	0.253	0.635	3.567	0.253	0.409	0.241
	0.694	0.614	0.589	2.38	0.614	0.694	0.207	0.625	0.535	0.537	2.796	0.535	0.625	0.247	0.621	0.424	0.322	3.745	0.424	0.621	0.206	0.529	0.394	0.543	2.633	0.394	0.529	0.274
	0.793	0.766	0.586	2.373	0.766	0.793	0.165	0.274	0.036	0.651	3.664	0.036	0.274	0.254	0.562	0.399	0.502	2.359	0.399	0.562	0.287	0.373	0.159	0.587	3.369	0.159	0.373	0.252
	0.788	0.725	0.409	1.724	0.725	0.788	0.213	0.363	-0.023	0.433	3.326	-0.023	0.363	0.211	0.43	0.201	0.507	2.429	0.201	0.43	0.284	0.495	0.31	0.472	2.903	0.31	0.495	0.27
	0.632	0.465	0.396	4.376	0.465	0.632	0.313	0.789	0.793	0.499	2.658	0.793	0.789	0.229	0.526	0.374	0.525	2.636	0.374	0.526	0.313	0.357	0.197	0.649	3.93	0.197	0.357	0.203
	0.681	0.555	0.427	2.582	0.555	0.681	0.205	0.67	0.592	0.523	1.99	0.592	0.67	0.238	0.475	0.196	0.391	3.099	0.196	0.475	0.254	0.619	0.457	0.385	2.473	0.457	0.619	0.282
	0.613	0.493	0.531	3.31	0.493	0.613	0.229	0.794	0.779	0.455	2.23	0.779	0.794	0.239	0.435	0.231	0.527	3.181	0.231	0.435	0.24	0.522	0.338	0.497	2.902	0.338	0.522	0.268
	0.729	0.578	0.304	1.545	0.578	0.729	0.228	0.372	0.056	0.537	3.205	0.056	0.372	0.208	0.665	0.61	0.608	3.188	0.61	0.665	0.232	0.621	0.486	0.388	3.2	0.486	0.621	0.242
	0.55	0.383	0.525	2.598	0.383	0.55	0.278	0.38	0.133	0.62	3.7	0.133	0.38	0.189	0.4	0.132	0.492	3.482	0.132	0.4	0.296	0.406	0.19	0.512	3.322	0.19	0.406	0.265
	0.543	0.417	0.6	1.836	0.417	0.543	0.297	0.7	0.647	0.515	2.667	0.647	0.7	0.224	0.386	0.166	0.57	3.95	0.166	0.386	0.245	0.378	0.186	0.633	3.294	0.186	0.378	0.254
	0.816	0.783	0.587	4.301	0.783	0.816	0.211	0.22	-0.118	0.605	2.489	-0.118	0.22	0.154	0.445	0.244	0.557	3.097	0.244	0.445	0.274	0.294	0.025	0.661	2.85	0.025	0.294	0.229
	0.8	0.77	0.527	3.15	0.77	0.8	0.186	0.31	0.042	0.651	2.914	0.042	0.31	0.205	0.454	0.238	0.572	4.124	0.238	0.454	0.219	0.638	0.449	0.317	3.144	0.449	0.638	0.192
	0.518	0.373	0.7	7.148	0.373	0.518	0.248	0.308	0.078	0.699	3.023	0.078	0.308	0.264	0.718	0.683	0.6	1.813	0.683	0.718	0.206	0.536	0.314	0.4	2.839	0.314	0.536	0.251
	0.945	0.976	0.617	3.621	0.976	0.945	0.104	0.384	0.075	0.507	3.218	0.075	0.384	0.271	0.527	0.352	0.477	3.451	0.352	0.527	0.176	0.518	0.37	0.591	2.914	0.37	0.518	0.187
	0.767	0.703	0.508	2.033	0.703	0.767	0.252	0.537	0.292	0.377	3.497	0.292	0.537	0.252	0.51	0.298	0.45	2.135	0.298	0.51	0.309	0.43	0.19	0.567	2.773	0.19	0.43	0.182
	0.858	0.856	0.524	2.139	0.856	0.858	0.145	0.617	0.546	0.635	3.858	0.546	0.617	0.207	0.442	0.153	0.415	3.646	0.153	0.442	0.231	0.433	0.25	0.615	3.815	0.25	0.433	0.332
	0.8	0.741	0.402	2.175	0.741	0.8	0.179	0.589	0.486	0.568	2.661	0.486	0.589	0.231	0.8	0.814	0.59	2.3	0.814	0.8	0.189	0.54	0.402	0.572	3.273	0.402	0.54	0.254
	0.933	0.96	0.495	0.696	0.96	0.933	0.094	0.733	0.695	0.521	2.546	0.695	0.733	0.218	0.716	0.705	0.637	4.289	0.705	0.716	0.285	0.447	0.212	0.472	3.448	0.212	0.447	0.217
	0.838	0.818	0.494	4.252	0.818	0.838	0.145	0.71	0.657	0.444	3.421	0.657	0.71	0.25	0.342	0.019	0.488	4.101	0.019	0.342	0.228	0.529	0.372	0.542	2.732	0.372	0.529	0.205
	0.8	0.776	0.491	3.516	0.776	0.8	0.249	0.358	-0.021	0.455	3.114	-0.021	0.358	0.277	0.429	0.159	0.546	2.846	0.159	0.429	0.207	0.541	0.445	0.637	3.141	0.445	0.541	0.255
	0.52	0.379	0.586	3.446	0.379	0.52	0.299	0.453	0.202	0.452	2.933	0.202	0.453	0.274	0.498	0.329	0.531	2.714	0.329	0.498	0.247	0.485	0.34	0.59	2.786	0.34	0.485	0.22
	0.73	0.672	0.566	2.622	0.672	0.73	0.183	0.271	0.007	0.669	3.238	0.007	0.271	0.181	0.53	0.363	0.461	2.767	0.363	0.53	0.321	0.547	0.362	0.425	3.346	0.362	0.547	0.224
	0.793	0.764	0.56	2.317	0.764	0.793	0.182	0.672	0.611	0.564	2.732	0.611	0.672	0.219	0.54	0.384	0.505	3.488	0.384	0.54	0.226	0.425	0.248	0.61	3.119	0.248	0.425	0.218
	0.943	0.97	0.564	4.758	0.97	0.943	0.109	0.733	0.651	0.336	2.002	0.651	0.733	0.217	0.333	0.045	0.533	3.383	0.045	0.333	0.243	0.524	0.32	0.43	4.002	0.32	0.524	0.227
	0.779	0.72	0.432	2.339	0.72	0.779	0.214	0.783	0.797	0.423	2.477	0.797	0.783	0.22	0.516	0.379	0.631	2.513	0.379	0.516	0.198	0.444	0.171	0.39	4.834	0.171	0.444	0.233
	0.65	0.56	0.538	4.956	0.56	0.65	0.25	0.676	0.597	0.48	2.752	0.597	0.676	0.234	0.366	0.17	0.62	2.942	0.17	0.366	0.247	0.537	0.398	0.605	2.926	0.398	0.537	0.216
	0.832	0.807	0.534	1.325	0.807	0.832	0.175	0.9	0.992	0.482	2.197	0.992	0.9	0.12	0.4	0.01	0.411	2.926	0.01	0.4	0.217	0.458	0.307	0.592	3.028	0.307	0.458	0.196
	0.659	0.551	0.52	3.579	0.551	0.659	0.361	0.368	-0.008	0.44	3.564	-0.008	0.368	0.277	0.656	0.575	0.513	2.555	0.575	0.656	0.2	0.573	0.489	0.574	3.996	0.489	0.573	0.252
	0.645	0.552	0.575	2.374	0.552	0.645	0.207	0.267	-0.068	0.56	3.099	-0.068	0.267	0.225	0.744	0.722	0.448	3.797	0.722	0.744	0.209	0.516	0.262	0.404	3.694	0.262	0.516	0.246
	0.882	0.882	0.483	1.577	0.882	0.882	0.138	0.538	0.387	0.555	2.406	0.387	0.538	0.236	0.676	0.556	0.336	3.648	0.556	0.676	0.235	0.585	0.471	0.516	3.507	0.471	0.585	0.248
	0.842	0.835	0.642	2.735	0.835	0.842	0.166	0.709	0.672	0.557	2.48	0.672	0.709	0.188	0.461	0.133	0.418	4.075	0.133	0.461	0.246	0.322	0.141	0.681	3.437	0.141	0.322	0.222
	0.788	0.734	0.45	2.425	0.734	0.788	0.211	0.385	0.199	0.697	3.01	0.199	0.385	0.21	0.637	0.451	0.318	3.08	0.451	0.637	0.267	0.322	-0.014	0.547	3.704	-0.014	0.322	0.226
	0.778	0.736	0.545	2.099	0.736	0.778	0.183	0.589	0.447	0.434	2.897	0.447	0.589	0.182	0.8	0.809	0.406	3.563	0.809	0.8	0.163	0.406	0.232	0.619	2.445	0.232	0.406	0.225
	0.749	0.684	0.497	2.6	0.684	0.749	0.236	0.421	0.142	0.479	2.831	0.142	0.421	0.182	0.5	0.239	0.402	2.086	0.239	0.5	0.252	0.48	0.319	0.534	3.467	0.319	0.48	0.223
	0.856	0.844	0.444	4.304	0.844	0.856	0.161	0.678	0.572	0.385	2.475	0.572	0.678	0.269	0.882	0.924	0.608	1.408	0.924	0.882	0.098	0.495	0.346	0.536	3.204	0.346	0.495	0.295
	0.853	0.844	0.47	1.27	0.844	0.853	0.154	0.458	0.24	0.539	4.003	0.24	0.458	0.255	0.459	0.304	0.656	4.447	0.304	0.459	0.225	0.369	0.103	0.537	3.276	0.103	0.369	0.246
	0.982	0.977	0.568	4.513	0.977	0.982	0.057	0.619	0.471	0.42	2.222	0.471	0.619	0.23	0.832	0.867	0.451	2.812	0.867	0.832	0.167	0.568	0.434	0.504	2.699	0.434	0.568	0.204
	0.913	0.956	0.373	5.838	0.956	0.913	0.142	0.667	0.511	0.309	5.536	0.511	0.667	0.217	0.775	0.809	0.608	2.843	0.809	0.775	0.171	0.53	0.378	0.544	3.319	0.378	0.53	0.247
	0.925	0.982	0.464	3.455	0.982	0.925	0.12	0.544	0.36	0.515	3.129	0.36	0.544	0.281	0.369	0.15	0.602	3.474	0.15	0.369	0.255	0.63	0.425	0.326	3.223	0.425	0.63	0.222
	0.8	0.75	0.424	1.092	0.75	0.8	0.213	0.57	0.397	0.447	2.915	0.397	0.57	0.266	0.427	0.2	0.531	3.702	0.2	0.427	0.291	0.318	0.078	0.604	3.98	0.078	0.318	0.218
	0.811	0.751	0.355	3.096	0.751	0.811	0.182	0.553	0.455	0.7	3.721	0.455	0.553	0.223	0.388	-0.005	0.364	2.899	-0.005	0.388	0.256	0.357	0.171	0.649	3.381	0.171	0.357	0.225
	0.516	0.246	0.486	2.721	0.246	0.516	0.32	0.578	0.481	0.614	2.666	0.481	0.578	0.213	0.538	0.364	0.454	3.004	0.364	0.538	0.249	0.217	-0.046	0.632	3.351	-0.046	0.217	0.155
	0.945	0.984	0.437	0.263	0.984	0.945	0.108	0.717	0.66	0.447	2.364	0.66	0.717	0.244	0.77	0.751	0.433	1.938	0.751	0.77	0.255	0.594	0.45	0.439	3.282	0.45	0.594	0.235
	0.965	0.992	0.559	1.13	0.992	0.965	0.076	0.608	0.438	0.369	2.574	0.438	0.608	0.369	0.85	0.886	0.525	1.042	0.886	0.85	0.188	0.578	0.425	0.462	3.396	0.425	0.578	0.175
	0.956	0.982	0.568	0.831	0.982	0.956	0.083	0.752	0.722	0.505	2.018	0.722	0.752	0.261	0.762	0.754	0.479	2.808	0.754	0.762	0.215	0.312	0.067	0.604	3.101	0.067	0.312	0.206
	0.553	0.413	0.601	4.172	0.413	0.553	0.2	0.82	0.828	0.46	2.996	0.828	0.82	0.125	0.375	0.081	0.476	3.674	0.081	0.375	0.254	0.553	0.391	0.457	2.457	0.391	0.553	0.212
	0.815	0.771	0.635	2.459	0.771	0.815	0.241	0.756	0.739	0.509	2.873	0.739	0.756	0.206	0.705	0.671	0.589	3.555	0.671	0.705	0.199	0.4	0.211	0.572	3.059	0.211	0.4	0.243
	0.4	0.175	0.61	4.024	0.175	0.4	0.359	0.864	0.881	0.535	3.376	0.881	0.864	0.264	0.6	0.481	0.488	2.274	0.481	0.6	0.205	0.613	0.507	0.517	2.498	0.507	0.613	0.223
	0.878	0.864	0.461	2.188	0.864	0.878	0.165	0.54	0.324	0.424	2.843	0.324	0.54	0.244	0.4	0.049	0.486	2.542	0.049	0.4	0.245	0.565	0.395	0.394	3.001	0.395	0.565	0.259
	0.711	0.64	0.559	2.959	0.64	0.711	0.257	0.368	0.152	0.647	2.904	0.152	0.368	0.262	0.58	0.487	0.669	3.526	0.487	0.58	0.236	0.428	0.235	0.559	3.31	0.235	0.428	0.253
	0.913	0.945	0.49	1.807	0.945	0.913	0.099	0.588	0.488	0.612	6.337	0.488	0.588	0.239	0.579	0.432	0.451	2.356	0.432	0.579	0.274	0.556	0.36	0.464	2.731	0.36	0.556	0.287
	0.605	0.503	0.615	2.775	0.503	0.605	0.305	0.73	0.686	0.406	2.217	0.686	0.73	0.222	0.568	0.339	0.357	2.659	0.339	0.568	0.266	0.3	-0.013	0.514	3.652	-0.013	0.3	0.2
	0.882	0.871	0.573	0.977	0.871	0.882	0.182	0.67	0.611	0.528	1.841	0.611	0.67	0.239	0.56	0.356	0.415	3.703	0.356	0.56	0.206	0.487	0.28	0.455	3.209	0.28	0.487	0.282
	0.867	0.864	0.651	2.753	0.864	0.867	0.183	0.385	0.116	0.51	3.64	0.116	0.385	0.237	0.529	0.428	0.674	2.664	0.428	0.529	0.243	0.436	0.255	0.56	2.446	0.255	0.436	0.287
	0.708	0.64	0.604	2.029	0.64	0.708	0.216	0.442	0.16	0.484	4.267	0.16	0.442	0.264	0.533	0.409	0.602	2.786	0.409	0.533	0.209	0.522	0.29	0.48	3.879	0.29	0.522	0.212
	0.546	0.43	0.587	4.696	0.43	0.546	0.398	0.516	0.354	0.634	3.763	0.354	0.516	0.228	0.63	0.485	0.354	3.555	0.485	0.63	0.229	0.45	0.303	0.621	3.28	0.303	0.45	0.287
	0.813	0.796	0.496	1.242	0.796	0.813	0.212	0.667	0.534	0.35	2.625	0.534	0.667	0.252	0.791	0.815	0.432	2.597	0.815	0.791	0.213	0.473	0.241	0.45	2.843	0.241	0.473	0.205
	0.711	0.625	0.506	2.947	0.625	0.711	0.202	0.525	0.233	0.346	2.013	0.233	0.525	0.25	0.783	0.756	0.447	2.78	0.756	0.783	0.216	0.632	0.485	0.382	2.653	0.485	0.632	0.227
	0.765	0.722	0.53	2.226	0.722	0.765	0.259	0.589	0.482	0.544	2.361	0.482	0.589	0.245	0.648	0.531	0.405	2.71	0.531	0.648	0.204	0.467	0.337	0.694	3.504	0.337	0.467	0.234
	0.8	0.76	0.476	4.615	0.76	0.8	0.247	0.36	0.172	0.698	3.717	0.172	0.36	0.303	0.474	0.222	0.439	2.499	0.222	0.474	0.244	0.438	0.292	0.658	2.905	0.292	0.438	0.176
	0.812	0.792	0.529	5.207	0.792	0.812	0.165	0.383	0.07	0.487	2.824	0.07	0.383	0.27	0.486	0.308	0.536	2.425	0.308	0.486	0.232	0.575	0.418	0.444	3.389	0.418	0.575	0.194
	0.584	0.454	0.602	3.425	0.454	0.584	0.309	0.71	0.663	0.617	1.694	0.663	0.71	0.232	0.358	-0.024	0.433	2.805	-0.024	0.358	0.256	0.475	0.268	0.536	2.844	0.268	0.475	0.156
	0.471	0.287	0.608	4.3	0.287	0.471	0.375	0.409	0.108	0.479	3.972	0.108	0.409	0.254	0.444	0.176	0.495	3.354	0.176	0.444	0.279	0.475	0.263	0.457	3.093	0.263	0.475	0.231
	0.778	0.725	0.485	3.447	0.725	0.778	0.183	0.488	0.31	0.57	2.928	0.31	0.488	0.27	0.341	0.031	0.503	2.673	0.031	0.341	0.226	0.6	0.485	0.525	2.437	0.485	0.6	0.261
	0.722	0.621	0.401	2.368	0.621	0.722	0.242	0.662	0.603	0.614	2.248	0.603	0.662	0.213	0.676	0.566	0.356	2.662	0.566	0.676	0.19	0.539	0.379	0.508	3.008	0.379	0.539	0.208
	0.788	0.759	0.576	2.904	0.759	0.788	0.187	0.61	0.517	0.593	3.089	0.517	0.61	0.264	0.756	0.763	0.508	2.927	0.763	0.756	0.171	0.622	0.537	0.572	3.936	0.537	0.622	0.297
	0.733	0.663	0.503	2.712	0.663	0.733	0.298	0.642	0.526	0.502	2.089	0.526	0.642	0.239	0.324	-0.19	0.419	2.881	-0.19	0.324	0.227	0.4	0.151	0.544	3.694	0.151	0.4	0.231
	0.856	0.848	0.581	1.11	0.848	0.856	0.144	0.861	0.898	0.496	1.273	0.898	0.861	0.171	0.592	0.419	0.394	2.634	0.419	0.592	0.329	0.482	0.221	0.408	3.678	0.221	0.482	0.267
	0.8	0.78	0.566	2.4	0.78	0.8	0.235	0.593	0.488	0.547	1.855	0.488	0.593	0.29	0.495	0.339	0.584	3.039	0.339	0.495	0.259	0.463	0.278	0.575	3.009	0.278	0.463	0.232
	0.671	0.604	0.576	2.336	0.604	0.671	0.317	0.6	0.369	0.323	4.017	0.369	0.6	0.318	0.509	0.322	0.516	3.271	0.322	0.509	0.261	0.565	0.444	0.553	3.1	0.444	0.565	0.241
	0.79	0.686	0.307	3.672	0.686	0.79	0.209	0.364	0.035	0.595	4.066	0.035	0.364	0.231	0.557	0.414	0.493	3.111	0.414	0.557	0.247	0.445	0.25	0.593	4.815	0.25	0.445	0.18
	0.715	0.642	0.55	3.067	0.642	0.715	0.243	0.434	0.158	0.436	3.721	0.158	0.434	0.211	0.351	0.041	0.504	2.866	0.041	0.351	0.209	0.522	0.329	0.441	3.449	0.329	0.522	0.193
	0.773	0.713	0.5	0.899	0.713	0.773	0.177	0.29	0.053	0.627	3.657	0.053	0.29	0.219	0.864	0.975	0.381	1.825	0.975	0.864	0.126	0.505	0.301	0.473	3.304	0.301	0.505	0.21
	0.686	0.6	0.648	1.975	0.6	0.686	0.223	0.773	0.77	0.551	2.913	0.77	0.773	0.243	0.564	0.288	0.327	2.343	0.288	0.564	0.243	0.312	0.114	0.685	3.244	0.114	0.312	0.274
	0.733	0.646	0.448	2.27	0.646	0.733	0.178	0.292	-0.11	0.448	3.939	-0.11	0.292	0.249	0.868	0.911	0.357	1.339	0.911	0.868	0.17	0.438	0.157	0.43	3.57	0.157	0.438	0.287
	0.914	0.961	0.339	2.292	0.961	0.914	0.132	0.936	1.018	0.649	0.55	1.018	0.936	0.093	0.495	0.363	0.691	3.024	0.363	0.495	0.244	0.55	0.387	0.519	4.947	0.387	0.55	0.206
	0.962	1.011	0.478	1.742	1.011	0.962	0.079	0.493	0.242	0.423	3.283	0.242	0.493	0.248	0.496	0.328	0.592	2.975	0.328	0.496	0.263	0.5	0.269	0.465	3.34	0.269	0.5	0.213
	0.312	0.019	0.655	3.8	0.019	0.312	0.324	0.548	0.305	0.392	3.485	0.305	0.548	0.23	0.459	0.299	0.652	2.579	0.299	0.459	0.225	0.361	0.173	0.653	2.983	0.173	0.361	0.217
	0.715	0.63	0.482	2.609	0.63	0.715	0.255	0.4	0.004	0.364	4.169	0.004	0.4	0.317	0.632	0.56	0.582	2.306	0.56	0.632	0.236	0.452	0.138	0.383	2.632	0.138	0.452	0.245
	0.854	0.851	0.463	2.938	0.851	0.854	0.189	0.55	0.38	0.498	1.858	0.38	0.55	0.225	0.755	0.727	0.509	3.306	0.727	0.755	0.18	0.312	0.038	0.499	3.954	0.038	0.312	0.22
	0.937	0.944	0.553	3.032	0.944	0.937	0.128	0.74	0.746	0.614	2.523	0.746	0.74	0.237	0.237	-0.043	0.597	3.231	-0.043	0.237	0.224	0.387	0.205	0.645	3.287	0.205	0.387	0.232
	0.769	0.726	0.623	4.46	0.726	0.769	0.331	0.646	0.512	0.383	2.665	0.512	0.646	0.258	0.486	0.278	0.487	2.874	0.278	0.486	0.259	0.67	0.579	0.454	2.741	0.579	0.67	0.209
	0.845	0.832	0.493	3.756	0.832	0.845	0.233	0.55	0.263	0.329	2.206	0.263	0.55	0.231	0.675	0.63	0.568	1.832	0.63	0.675	0.233	0.644	0.536	0.469	3.693	0.536	0.644	0.236
	0.9	0.9	0.451	3.833	0.9	0.9	0.145	0.632	0.558	0.547	1.8	0.558	0.632	0.149	0.9	0.99	0.482	4.017	0.99	0.9	0.12	0.438	0.279	0.594	3.929	0.279	0.438	0.257
	0.717	0.658	0.571	3.891	0.658	0.717	0.276	0.338	0.057	0.626	2.889	0.057	0.338	0.247	0.669	0.528	0.329	3.381	0.528	0.669	0.244	0.36	0.151	0.657	3.507	0.151	0.36	0.275
	0.875	0.89	0.478	1.57	0.89	0.875	0.185	0.591	0.474	0.537	3.155	0.474	0.591	0.279	0.726	0.675	0.45	2.166	0.675	0.726	0.245	0.733	0.73	0.643	3.438	0.73	0.733	0.227
	0.824	0.803	0.424	5.575	0.803	0.824	0.152	0.775	0.79	0.512	3.086	0.79	0.775	0.171	0.482	0.261	0.51	3.522	0.261	0.482	0.26	0.467	0.168	0.409	3.565	0.168	0.467	0.211
	0.856	0.835	0.455	3.527	0.835	0.856	0.146	0.505	0.303	0.548	3.892	0.303	0.505	0.259	0.574	0.368	0.366	3.137	0.368	0.574	0.227	0.422	0.226	0.598	4.277	0.226	0.422	0.22
	0.92	0.926	0.469	1.206	0.926	0.92	0.133	0.824	0.846	0.487	2.067	0.846	0.824	0.236	0.758	0.738	0.469	2.696	0.738	0.758	0.201	0.379	0.053	0.448	3.658	0.053	0.379	0.282
	0.718	0.653	0.563	2.85	0.653	0.718	0.228	0.715	0.686	0.547	2.686	0.686	0.715	0.219	0.9	0.988	0.42	6.095	0.988	0.9	0.146	0.67	0.574	0.485	3.103	0.574	0.67	0.254
	0.695	0.528	0.391	3.546	0.528	0.695	0.246	0.859	0.921	0.474	2.742	0.921	0.859	0.15	0.442	0.152	0.479	4.611	0.152	0.442	0.231	0.412	0.236	0.624	3.614	0.236	0.412	0.2
	0.789	0.765	0.554	2.589	0.765	0.789	0.216	0.834	0.895	0.664	2.224	0.895	0.834	0.149	0.343	-0.158	0.334	4.614	-0.158	0.343	0.215	0.571	0.468	0.591	2.684	0.468	0.571	0.281
	0.693	0.543	0.358	4.53	0.543	0.693	0.305	0.567	0.447	0.538	2.642	0.447	0.567	0.264	0.437	0.203	0.572	3.709	0.203	0.437	0.194	0.505	0.37	0.533	5.316	0.37	0.505	0.209
	0.929	0.931	0.534	0.171	0.931	0.929	0.096	0.53	0.406	0.582	3.56	0.406	0.53	0.247	0.486	0.169	0.41	3.139	0.169	0.486	0.273	0.536	0.422	0.587	3.143	0.422	0.536	0.292
	0.693	0.627	0.586	3.611	0.627	0.693	0.229	0.57	0.397	0.504	3.118	0.397	0.57	0.318	0.558	0.419	0.55	4.225	0.419	0.558	0.283	0.4	0.169	0.503	3.42	0.169	0.4	0.204
	0.957	0.965	0.581	5.963	0.965	0.957	0.082	0.289	0.003	0.665	3.255	0.003	0.289	0.251	0.478	0.296	0.6	2.424	0.296	0.478	0.212	0.45	0.278	0.643	3.808	0.278	0.45	0.227
	0.928	0.941	0.588	2.662	0.941	0.928	0.14	0.514	0.246	0.378	2.522	0.246	0.514	0.221	0.65	0.564	0.479	3.219	0.564	0.65	0.244	0.56	0.428	0.479	3.436	0.428	0.56	0.233
	0.931	0.958	0.486	1.403	0.958	0.931	0.095	0.368	0.096	0.609	2	0.096	0.368	0.277	0.45	0.246	0.515	3.496	0.246	0.45	0.312	0.55	0.427	0.598	3.859	0.427	0.55	0.296
	0.781	0.744	0.536	1.438	0.744	0.781	0.184	0.579	0.482	0.567	2.811	0.482	0.579	0.235	0.331	0.071	0.57	3.544	0.071	0.331	0.271	0.509	0.277	0.442	3.756	0.277	0.509	0.207
	0.779	0.747	0.661	2.418	0.747	0.779	0.238	0.79	0.82	0.511	3.161	0.82	0.79	0.169	0.758	0.739	0.368	1.879	0.739	0.758	0.208	0.485	0.331	0.552	4.596	0.331	0.485	0.215
	0.867	0.843	0.488	2.817	0.843	0.867	0.205	0.55	0.383	0.546	4.823	0.383	0.55	0.237	0.379	0.134	0.596	3.553	0.134	0.379	0.264	0.443	0.292	0.615	3.779	0.292	0.443	0.309
	0.747	0.697	0.57	5.047	0.697	0.747	0.258	0.63	0.528	0.515	2.968	0.528	0.63	0.193	0.678	0.618	0.488	2.859	0.618	0.678	0.202	0.615	0.547	0.682	4.334	0.547	0.615	0.348
	0.947	0.966	0.589	1.313	0.966	0.947	0.115	0.311	0.096	0.698	3.837	0.096	0.311	0.179	0.4	0.204	0.63	3.508	0.204	0.4	0.253	0.589	0.436	0.441	3.23	0.436	0.589	0.239
	0.93	0.955	0.454	1.998	0.955	0.93	0.105	0.632	0.557	0.6	2.586	0.557	0.632	0.245	0.343	0.05	0.576	4.223	0.05	0.343	0.165	0.277	0.024	0.629	3.866	0.024	0.277	0.242
	0.962	0.984	0.514	5.42	0.984	0.962	0.1	0.616	0.471	0.408	1.528	0.471	0.616	0.249	0.505	0.325	0.513	2.97	0.325	0.505	0.244	0.924	0.981	0.563	4.108	0.981	0.924	0.131
	0.906	0.919	0.594	2.797	0.919	0.906	0.121	0.558	0.308	0.385	3.838	0.308	0.558	0.248	0.492	0.18	0.356	2.481	0.18	0.492	0.305	0.437	0.048	0.305	2.839	0.048	0.437	0.199
	0.43	0.192	0.513	5.02	0.192	0.43	0.348	0.455	0.17	0.508	3.756	0.17	0.455	0.32	0.368	-0.043	0.456	2.891	-0.043	0.368	0.238	0.632	0.571	0.626	3.831	0.571	0.632	0.264
	0.622	0.465	0.415	2.929	0.465	0.622	0.187	0.723	0.679	0.492	2.978	0.679	0.723	0.236	0.358	-0.019	0.417	2.409	-0.019	0.358	0.219	0.59	0.398	0.359	2.999	0.398	0.59	0.243
	0.762	0.727	0.655	3.364	0.727	0.762	0.176	0.886	0.962	0.427	2.608	0.962	0.886	0.17	0.464	0.134	0.35	2.987	0.134	0.464	0.221	0.27	-0.052	0.569	3.823	-0.052	0.27	0.23
	0.869	0.863	0.463	3.304	0.863	0.869	0.146	0.8	0.817	0.472	2.476	0.817	0.8	0.187	0.522	0.3	0.472	3.503	0.3	0.522	0.222	0.375	0.115	0.571	3.809	0.115	0.375	0.222
	0.808	0.742	0.317	1.865	0.742	0.808	0.144	0.323	0.029	0.544	3.055	0.029	0.323	0.222	0.4	0.17	0.695	3.882	0.17	0.4	0.27	0.452	0.193	0.424	3.416	0.193	0.452	0.23
	0.537	0.372	0.54	2.914	0.372	0.537	0.291	0.682	0.62	0.525	2.356	0.62	0.682	0.231	0.7	0.62	0.418	2.613	0.62	0.7	0.213	0.412	0.016	0.349	3.209	0.016	0.412	0.287
	0.917	0.931	0.536	8.24	0.931	0.917	0.162	0.415	0.218	0.596	2.654	0.218	0.415	0.218	0.445	0.268	0.619	2.734	0.268	0.445	0.207	0.562	0.436	0.534	2.809	0.436	0.562	0.232
	0.933	0.967	0.476	6.165	0.967	0.933	0.119	0.348	0.151	0.671	3.308	0.151	0.348	0.232	0.43	0.088	0.409	4.107	0.088	0.43	0.222	0.37	0.142	0.56	3.461	0.142	0.37	0.239
	0.867	0.857	0.495	4.07	0.857	0.867	0.158	0.664	0.575	0.469	2.655	0.575	0.664	0.239	0.52	0.354	0.56	4.967	0.354	0.52	0.275	0.842	0.889	0.442	3.507	0.889	0.842	0.139
	0.889	0.874	0.5	3.18	0.874	0.889	0.179	0.45	0.26	0.58	4.144	0.26	0.45	0.227	0.489	0.269	0.494	4.233	0.269	0.489	0.251	0.726	0.683	0.51	2.08	0.683	0.726	0.186
	0.643	0.552	0.572	2.639	0.552	0.643	0.274	0.757	0.729	0.344	2.64	0.729	0.757	0.257	0.594	0.391	0.342	2.533	0.391	0.594	0.217	0.525	0.354	0.468	3.197	0.354	0.525	0.254
	0.322	-0.104	0.412	2.789	-0.104	0.322	0.269	0.412	0.105	0.407	2.887	0.105	0.412	0.247	0.647	0.501	0.345	3.196	0.501	0.647	0.266	0.381	0.213	0.669	3.01	0.213	0.381	0.241
	0.77	0.72	0.53	2.743	0.72	0.77	0.203	0.518	0.338	0.511	4.551	0.338	0.518	0.275	0.448	0.01	0.311	2.749	0.01	0.448	0.208	0.548	0.414	0.57	3.206	0.414	0.548	0.23
	0.724	0.674	0.604	1.278	0.674	0.724	0.2	0.855	0.897	0.471	1.375	0.897	0.855	0.162	0.555	0.327	0.421	2.642	0.327	0.555	0.233	0.558	0.451	0.641	3.131	0.451	0.558	0.28
	0.762	0.717	0.537	1.439	0.717	0.762	0.185	0.521	0.387	0.635	3.909	0.387	0.521	0.241	0.364	0	0.453	2.802	0	0.364	0.255	0.333	0.132	0.605	3.689	0.132	0.333	0.259
	0.411	0.237	0.622	3.792	0.237	0.411	0.301	0.632	0.546	0.523	2.817	0.546	0.632	0.218	0.636	0.487	0.367	1.703	0.487	0.636	0.228	0.467	0.285	0.511	3.301	0.285	0.467	0.255
	0.48	0.266	0.513	4.23	0.266	0.48	0.33	0.4	0.069	0.492	3.87	0.069	0.4	0.268	0.518	0.319	0.522	2.647	0.319	0.518	0.266	0.389	0.139	0.526	3.965	0.139	0.389	0.238
	0.713	0.652	0.598	1.873	0.652	0.713	0.234	0.605	0.502	0.559	3.028	0.502	0.605	0.288	0.307	-0.025	0.523	4.906	-0.025	0.307	0.21	0.657	0.608	0.676	3.98	0.608	0.657	0.284
	0.88	0.889	0.528	1.819	0.889	0.88	0.176	0.539	0.244	0.343	1.681	0.244	0.539	0.216	0.269	-0.047	0.542	3.353	-0.047	0.269	0.204	0.35	0.112	0.646	3.462	0.112	0.35	0.166
	0.942	0.972	0.47	0.436	0.972	0.942	0.122	0.322	-0.015	0.558	2.552	-0.015	0.322	0.268	0.474	0.262	0.471	3.209	0.262	0.474	0.209	0.527	0.244	0.347	3.618	0.244	0.527	0.23
	0.705	0.597	0.509	2.707	0.597	0.705	0.278	0.556	0.32	0.373	2.369	0.32	0.556	0.31	0.19	-0.189	0.632	4.64	-0.189	0.19	0.184	0.716	0.671	0.544	4.35	0.671	0.716	0.176
	0.953	0.985	0.461	1.156	0.985	0.953	0.109	0.9	0.973	0.561	1.005	0.973	0.9	0.118	0.635	0.544	0.487	2.606	0.544	0.635	0.304	0.319	0.021	0.511	4.187	0.021	0.319	0.251
	0.955	0.985	0.516	1.59	0.985	0.955	0.134	0.704	0.64	0.436	1.721	0.64	0.704	0.24	0.757	0.727	0.471	3.014	0.727	0.757	0.177	0.343	0.119	0.588	2.797	0.119	0.343	0.235
	0.859	0.85	0.568	2.042	0.85	0.859	0.179	0.267	-0.076	0.511	3.211	-0.076	0.267	0.249	0.573	0.415	0.456	2.223	0.415	0.573	0.291	0.367	0.138	0.543	3.603	0.138	0.367	0.22
	0.95	0.98	0.385	6.206	0.98	0.95	0.087	0.533	0.377	0.585	3.44	0.377	0.533	0.365	0.648	0.562	0.627	3.418	0.562	0.648	0.213	0.529	0.406	0.64	2.613	0.406	0.529	0.167
	0.857	0.843	0.558	1.35	0.843	0.857	0.153	0.671	0.623	0.604	2.04	0.623	0.671	0.193	0.705	0.695	0.59	2.845	0.695	0.705	0.228	0.533	0.437	0.646	3.563	0.437	0.533	0.2
	0.9	0.908	0.485	3.415	0.908	0.9	0.195	0.89	0.913	0.311	3.14	0.913	0.89	0.134	0.643	0.517	0.386	3.216	0.517	0.643	0.22	0.562	0.419	0.472	3.227	0.419	0.562	0.326
	0.435	0.159	0.44	3.371	0.159	0.435	0.327	0.375	0.079	0.492	3.153	0.079	0.375	0.198	0.333	-0.003	0.47	4.307	-0.003	0.333	0.189	0.59	0.38	0.324	3.593	0.38	0.59	0.329
	0.8	0.774	0.557	4.443	0.774	0.8	0.19	0.214	-0.097	0.638	4.062	-0.097	0.214	0.196	0.41	0.108	0.43	3.255	0.108	0.41	0.195	0.863	0.898	0.552	4.379	0.898	0.863	0.146
	0.906	0.926	0.477	0.344	0.926	0.906	0.121	0.621	0.481	0.485	3.25	0.481	0.621	0.214	0.335	0.026	0.519	3.327	0.026	0.335	0.256	0.339	0.119	0.616	3.643	0.119	0.339	0.253
	0.695	0.611	0.515	4.183	0.611	0.695	0.3	0.589	0.52	0.686	2.49	0.52	0.589	0.255	0.394	0.179	0.641	4.004	0.179	0.394	0.206	0.294	0.005	0.545	3.983	0.005	0.294	0.224
	0.751	0.709	0.601	2.78	0.709	0.751	0.205	0.342	0.1	0.699	3.272	0.1	0.342	0.168	0.41	0.187	0.615	2.934	0.187	0.41	0.279	0.488	0.307	0.584	2.804	0.307	0.488	0.2
	0.855	0.856	0.628	4.924	0.856	0.855	0.138	0.45	0.239	0.607	4.239	0.239	0.45	0.267	0.413	0.236	0.608	3.274	0.236	0.413	0.236	0.469	0.201	0.371	3.174	0.201	0.469	0.253
	0.937	0.965	0.577	3.975	0.965	0.937	0.093	0.625	0.495	0.431	2.423	0.495	0.625	0.26	0.3	-0.157	0.38	3.419	-0.157	0.3	0.236	0.496	0.274	0.421	3.015	0.274	0.496	0.197
	0.971	0.995	0.43	0.875	0.995	0.971	0.07	0.5	0.313	0.506	3.489	0.313	0.5	0.241	0.632	0.565	0.568	2.73	0.565	0.632	0.231	0.407	0.183	0.503	3.53	0.183	0.407	0.248
	0.968	0.985	0.503	0.65	0.985	0.968	0.073	0.851	0.883	0.531	1.971	0.883	0.851	0.154	0.349	0.089	0.591	3.365	0.089	0.349	0.22	0.425	0.227	0.592	2.966	0.227	0.425	0.198
	0.389	0.207	0.637	3.233	0.207	0.389	0.283	0.427	0.142	0.548	3.763	0.142	0.427	0.22	0.767	0.767	0.535	2.561	0.767	0.767	0.18	0.316	0.036	0.5	3.393	0.036	0.316	0.237
	0.85	0.832	0.561	2.235	0.832	0.85	0.166	0.889	0.995	0.488	2.813	0.995	0.889	0.137	0.662	0.591	0.49	3.097	0.591	0.662	0.183	0.33	0.093	0.562	2.856	0.093	0.33	0.261
	0.731	0.679	0.601	2.78	0.679	0.731	0.216	0.568	0.479	0.632	2.834	0.479	0.568	0.277	0.485	0.215	0.399	3.513	0.215	0.485	0.265	0.412	0.191	0.544	3.148	0.191	0.412	0.296
	0.808	0.781	0.557	2.462	0.781	0.808	0.212	0.887	0.961	0.543	2.648	0.961	0.887	0.165	0.824	0.851	0.476	2.66	0.851	0.824	0.166	0.448	0.213	0.458	3.645	0.213	0.448	0.213
	0.9	0.923	0.53	2.125	0.923	0.9	0.1	0.739	0.699	0.347	0.888	0.699	0.739	0.232	0.51	0.372	0.58	3.945	0.372	0.51	0.232	0.345	0.106	0.574	3.914	0.106	0.345	0.235
	0.99	1.024	0.544	11.275	1.024	0.99	0.044	0.648	0.493	0.394	2.004	0.493	0.648	0.282	0.338	0.042	0.478	2.801	0.042	0.338	0.24	0.355	0.152	0.571	3.66	0.152	0.355	0.279
	0.923	0.928	0.621	0.865	0.928	0.923	0.097	0.663	0.561	0.498	3.307	0.561	0.663	0.337	0.23	-0.099	0.649	3.358	-0.099	0.23	0.278	0.334	0.118	0.556	3.843	0.118	0.334	0.258
	0.782	0.735	0.509	2.464	0.735	0.782	0.234	0.415	0.212	0.542	3.153	0.212	0.415	0.244	0.316	0.061	0.619	3.71	0.061	0.316	0.228	0.298	0.014	0.509	3.557	0.014	0.298	0.207
	0.658	0.566	0.533	3.125	0.566	0.658	0.215	0.421	0.222	0.64	2.35	0.222	0.421	0.289	0.53	0.252	0.341	3.042	0.252	0.53	0.218	0.386	0.193	0.571	3.129	0.193	0.386	0.22
	0.961	0.99	0.5	0.589	0.99	0.961	0.092	0.962	1.026	0.59	3.538	1.026	0.962	0.079	0.764	0.781	0.5	1.562	0.781	0.764	0.214	0.456	0.252	0.498	2.631	0.252	0.456	0.243
	0.497	0.357	0.662	2.947	0.357	0.497	0.316	0.933	0.95	0.629	3.906	0.95	0.933	0.149	0.382	0.068	0.483	2.718	0.068	0.382	0.225	0.547	0.434	0.585	2.976	0.434	0.547	0.25
	0.653	0.608	0.68	1.899	0.608	0.653	0.287	0.903	0.954	0.636	1.054	0.954	0.903	0.154	0.516	0.303	0.455	2.513	0.303	0.516	0.208	0.473	0.336	0.587	3.549	0.336	0.473	0.256
	0.848	0.827	0.443	3.662	0.827	0.848	0.153	0.325	0.017	0.602	4.072	0.017	0.325	0.222	0.282	-0.053	0.644	3.677	-0.053	0.282	0.238	0.606	0.49	0.507	2.643	0.49	0.606	0.243
	0.85	0.849	0.523	3.019	0.849	0.85	0.15	0.383	0.133	0.547	2.78	0.133	0.383	0.223	0.704	0.608	0.371	1.547	0.608	0.704	0.189	0.653	0.563	0.515	3.045	0.563	0.653	0.25
	0.8	0.78	0.6	1.398	0.78	0.8	0.163	0.469	0.242	0.473	2.569	0.242	0.469	0.311	0.4	0.139	0.502	4.645	0.139	0.4	0.235	0.45	0.185	0.403	4.113	0.185	0.45	0.317
	0.614	0.539	0.66	2.901	0.539	0.614	0.287	0.543	0.245	0.343	3.076	0.245	0.543	0.256	0.428	0.255	0.617	3.174	0.255	0.428	0.258	0.417	0.192	0.515	2.806	0.192	0.417	0.251
	0.756	0.712	0.58	2.157	0.712	0.756	0.195	0.683	0.633	0.572	1.916	0.633	0.683	0.27	0.454	0.16	0.377	2.756	0.16	0.454	0.269	0.419	0.266	0.633	4.428	0.266	0.419	0.222
	0.792	0.769	0.666	1.77	0.769	0.792	0.218	0.589	0.453	0.589	2.423	0.453	0.589	0.194	0.417	0.099	0.444	3.646	0.099	0.417	0.23	0.526	0.391	0.608	3.046	0.391	0.526	0.236
	0.922	0.935	0.466	2.359	0.935	0.922	0.118	0.444	0.214	0.483	3.589	0.214	0.444	0.254	0.692	0.609	0.418	2.985	0.609	0.692	0.256	0.424	0.221	0.582	2.571	0.221	0.424	0.204
	0.497	0.28	0.473	2.864	0.28	0.497	0.281	0.56	0.339	0.462	4.343	0.339	0.56	0.265	0.63	0.511	0.459	2.256	0.511	0.63	0.292	0.374	0.161	0.62	3.383	0.161	0.374	0.245
	0.851	0.845	0.562	1.195	0.845	0.851	0.185	0.849	0.874	0.4	2.442	0.874	0.849	0.164	0.343	-0.127	0.357	3.994	-0.127	0.343	0.226	0.4	0.165	0.49	2.904	0.165	0.4	0.237
	0.886	0.891	0.402	1.448	0.891	0.886	0.158	0.52	0.351	0.508	4.225	0.351	0.52	0.271	0.7	0.652	0.482	3.573	0.652	0.7	0.195	0.514	0.35	0.504	2.666	0.35	0.514	0.201
	0.975	0.997	0.514	3.269	0.997	0.975	0.066	0.529	0.341	0.494	2.393	0.341	0.529	0.227	0.558	0.346	0.376	2.788	0.346	0.558	0.249	0.821	0.892	0.528	1.665	0.892	0.821	0.224
	0.446	0.284	0.622	2.673	0.284	0.446	0.255	0.738	0.735	0.632	2.942	0.735	0.738	0.183	0.686	0.562	0.321	2.577	0.562	0.686	0.236	0.348	0.116	0.593	4.173	0.116	0.348	0.228
	0.725	0.64	0.468	2.497	0.64	0.725	0.237	0.655	0.578	0.55	3.165	0.578	0.655	0.271	0.644	0.606	0.683	2.678	0.606	0.644	0.233	0.4	0.137	0.459	3.297	0.137	0.4	0.353
	0.918	0.927	0.451	7.507	0.927	0.918	0.12	0.753	0.734	0.58	2.562	0.734	0.753	0.261	0.388	0.125	0.526	4.073	0.125	0.388	0.237	0.717	0.637	0.413	3.828	0.637	0.717	0.191
	0.364	0.117	0.514	4.229	0.117	0.364	0.35	0.572	0.442	0.542	4.046	0.442	0.572	0.306	0.724	0.698	0.549	2.975	0.698	0.724	0.19	0.461	0.265	0.482	2.846	0.265	0.461	0.246
	0.926	0.94	0.499	1.295	0.94	0.926	0.111	0.694	0.665	0.604	1.568	0.665	0.694	0.244	0.704	0.655	0.521	3.142	0.655	0.704	0.2	0.433	0.204	0.446	3.472	0.204	0.433	0.229
	0.576	0.427	0.5	2.713	0.427	0.576	0.239	0.503	0.327	0.554	2.924	0.327	0.503	0.266	0.76	0.744	0.455	2.018	0.744	0.76	0.17	0.475	0.269	0.441	3.576	0.269	0.475	0.198
	0.7	0.625	0.541	2.225	0.625	0.7	0.224	0.765	0.771	0.634	3.799	0.771	0.765	0.208	0.418	0.238	0.647	3.22	0.238	0.418	0.233	0.298	0.107	0.699	2.937	0.107	0.298	0.21
	0.5	0.219	0.399	3.882	0.219	0.5	0.293	0.459	0.283	0.546	3.142	0.283	0.459	0.23	0.588	0.473	0.543	3.809	0.473	0.588	0.31	0.525	0.351	0.555	4.328	0.351	0.525	0.273
	0.8	0.764	0.516	2.891	0.764	0.8	0.288	0.675	0.649	0.626	1.984	0.649	0.675	0.263	0.368	0.06	0.496	2.894	0.06	0.368	0.238	0.555	0.363	0.445	3.955	0.363	0.555	0.262
	0.75	0.729	0.695	2.499	0.729	0.75	0.166	0.414	0.208	0.615	3.539	0.208	0.414	0.216	0.682	0.605	0.453	1.588	0.605	0.682	0.218	0.418	0.279	0.686	3.915	0.279	0.418	0.217
	0.918	0.928	0.423	1.896	0.928	0.918	0.138	0.34	0.148	0.669	2.568	0.148	0.34	0.237	0.683	0.598	0.484	2.127	0.598	0.683	0.264	0.416	0.081	0.395	3.528	0.081	0.416	0.239
	0.853	0.841	0.653	1.548	0.841	0.853	0.154	0.4	0.083	0.433	4.013	0.083	0.4	0.287	0.646	0.529	0.437	2.798	0.529	0.646	0.279	0.459	0.28	0.572	2.774	0.28	0.459	0.23
	0.87	0.856	0.528	1.677	0.856	0.87	0.193	0.267	-0.02	0.68	2.898	-0.02	0.267	0.262	0.333	-0.029	0.522	3.965	-0.029	0.333	0.271	0.475	0.315	0.673	2.901	0.315	0.475	0.156
	0.464	0.185	0.39	3.483	0.185	0.464	0.382	0.81	0.842	0.413	3.431	0.842	0.81	0.18	0.778	0.75	0.477	2.825	0.75	0.778	0.23	0.4	0.223	0.649	3.649	0.223	0.4	0.233
	0.227	-0.017	0.673	4.571	-0.017	0.227	0.238	0.811	0.843	0.561	1.238	0.843	0.811	0.156	0.584	0.437	0.48	4.296	0.437	0.584	0.256	0.491	0.31	0.551	2.744	0.31	0.491	0.239
	0.645	0.496	0.417	1.958	0.496	0.645	0.282	0.789	0.783	0.366	2.676	0.783	0.789	0.197	0.431	-0.013	0.346	3.042	-0.013	0.431	0.256	0.527	0.385	0.524	3.134	0.385	0.527	0.186
	0.931	0.915	0.573	2.825	0.915	0.931	0.11	0.856	0.934	0.492	1.643	0.934	0.856	0.146	0.6	0.463	0.448	3.124	0.463	0.6	0.231	0.608	0.415	0.343	3.613	0.415	0.608	0.243
	0.287	-0.115	0.485	2.881	-0.115	0.287	0.227	0.827	0.855	0.517	1.089	0.855	0.827	0.169	0.39	-0.046	0.337	2.977	-0.046	0.39	0.2	0.487	0.341	0.625	3.264	0.341	0.487	0.187
	0.388	0.102	0.623	2.632	0.102	0.388	0.252	0.664	0.556	0.408	1.661	0.556	0.664	0.245	0.552	0.431	0.605	3.934	0.431	0.552	0.184	0.53	0.401	0.575	3.582	0.401	0.53	0.278
	0.979	1.006	0.523	0.933	1.006	0.979	0.062	0.83	0.893	0.661	3.088	0.893	0.83	0.182	0.7	0.664	0.585	3	0.664	0.7	0.229	0.467	0.286	0.604	2.725	0.286	0.467	0.189
	0.6	0.381	0.348	2.841	0.381	0.6	0.238	0.848	0.898	0.464	2.352	0.898	0.848	0.174	0.438	0.104	0.365	3.01	0.104	0.438	0.3	0.528	0.305	0.4	3.992	0.305	0.528	0.252
	0.627	0.509	0.519	2.21	0.509	0.627	0.282	0.8	0.809	0.523	3.225	0.809	0.8	0.24	0.526	0.373	0.544	3.339	0.373	0.526	0.238	0.538	0.377	0.476	3.312	0.377	0.538	0.247
	0.922	0.961	0.342	2.633	0.961	0.922	0.128	0.711	0.656	0.418	2.439	0.656	0.711	0.22	0.44	0.227	0.542	3.262	0.227	0.44	0.27	0.478	0.299	0.529	3.534	0.299	0.478	0.19
	0.626	0.525	0.546	3.357	0.525	0.626	0.223	0.505	0.341	0.615	2.355	0.341	0.505	0.259	0.519	0.307	0.51	3.503	0.307	0.519	0.289	0.545	0.406	0.555	3.575	0.406	0.545	0.284
	0.336	0.084	0.556	3.2	0.084	0.336	0.272	0.756	0.771	0.641	1.018	0.771	0.756	0.195	0.64	0.511	0.417	2.965	0.511	0.64	0.162	0.352	0.144	0.626	2.768	0.144	0.352	0.246
	0.884	0.885	0.573	2.05	0.885	0.884	0.118	0.329	0	0.571	4.384	0	0.329	0.321	0.408	0.122	0.555	2.621	0.122	0.408	0.243	0.482	0.309	0.554	3.22	0.309	0.482	0.228
	0.275	0.018	0.636	3.099	0.018	0.275	0.254	0.64	0.563	0.64	2.281	0.563	0.64	0.244	0.462	0.107	0.348	3.575	0.107	0.462	0.295	0.533	0.403	0.559	3.799	0.403	0.533	0.189
	0.822	0.804	0.517	3.605	0.804	0.822	0.21	0.663	0.598	0.643	3.735	0.598	0.663	0.243	0.427	0.225	0.549	3.277	0.225	0.427	0.337	0.522	0.333	0.504	3.374	0.333	0.522	0.234
	0.669	0.577	0.546	1.449	0.577	0.669	0.212	0.33	-0.041	0.432	3.166	-0.041	0.33	0.212	0.4	0.176	0.54	2.955	0.176	0.4	0.283	0.48	0.369	0.689	3.365	0.369	0.48	0.229
	0.88	0.886	0.517	1.864	0.886	0.88	0.142	0.249	-0.031	0.64	4.04	-0.031	0.249	0.216	0.36	0.047	0.478	2.778	0.047	0.36	0.269	0.42	0.151	0.477	3.481	0.151	0.42	0.227
	0.748	0.659	0.419	3.654	0.659	0.748	0.238	0.267	-0.078	0.613	3.482	-0.078	0.267	0.2	0.646	0.476	0.31	2.954	0.476	0.646	0.244	0.418	0.239	0.577	3.745	0.239	0.418	0.225
	0.848	0.808	0.366	1.164	0.808	0.848	0.174	0.523	0.338	0.511	1.661	0.338	0.523	0.272	0.374	0.128	0.534	3.249	0.128	0.374	0.269	0.45	0.263	0.562	4.231	0.263	0.45	0.229
	0.79	0.722	0.4	3.374	0.722	0.79	0.18	0.336	0.037	0.576	4.026	0.037	0.336	0.214	0.718	0.693	0.569	3.546	0.693	0.718	0.246	0.694	0.621	0.477	3.465	0.621	0.694	0.195
	0.928	0.96	0.312	1.278	0.96	0.928	0.111	0.776	0.768	0.378	3.529	0.768	0.776	0.182	0.489	0.217	0.432	3.981	0.217	0.489	0.295	0.533	0.201	0.307	2.819	0.201	0.533	0.325
	0.814	0.796	0.657	2.129	0.796	0.814	0.141	0.257	-0.053	0.647	4.201	-0.053	0.257	0.24	0.874	0.926	0.568	2.568	0.926	0.874	0.135	0.523	0.351	0.51	2.692	0.351	0.523	0.262
	0.844	0.827	0.547	1.148	0.827	0.844	0.171	0.544	0.39	0.518	2.693	0.39	0.544	0.274	0.889	0.937	0.463	1.36	0.937	0.889	0.099	0.7	0.623	0.447	2.997	0.623	0.7	0.224
	0.506	0.26	0.453	3.39	0.26	0.506	0.121	0.842	0.874	0.304	2.97	0.874	0.842	0.161	0.5	0.187	0.349	4.74	0.187	0.5	0.245	0.443	0.184	0.507	3.298	0.184	0.443	0.195
	0.753	0.713	0.535	4.17	0.713	0.753	0.243	0.478	0.343	0.685	2.512	0.343	0.478	0.314	0.623	0.483	0.369	3.018	0.483	0.623	0.305	0.43	0.253	0.577	3.52	0.253	0.43	0.257
	0.504	0.238	0.419	3.575	0.238	0.504	0.326	0.504	0.275	0.44	3.569	0.275	0.504	0.203	0.867	0.939	0.496	4.808	0.939	0.867	0.163	0.429	0.248	0.63	2.945	0.248	0.429	0.207
	0.89	0.901	0.436	1.584	0.901	0.89	0.184	0.417	0.197	0.579	2.61	0.197	0.417	0.256	0.365	-0.049	0.365	2.697	-0.049	0.365	0.274	0.45	0.248	0.541	3.905	0.248	0.45	0.229
	0.765	0.709	0.489	1.258	0.709	0.765	0.24	0.581	0.448	0.502	2.847	0.448	0.581	0.261	0.503	0.337	0.567	4.166	0.337	0.503	0.255	0.429	0.185	0.542	3.19	0.185	0.429	0.207
	0.73	0.648	0.456	3.278	0.648	0.73	0.247	0.358	-0.063	0.427	2.199	-0.063	0.358	0.245	0.886	0.928	0.494	2.041	0.928	0.886	0.173	0.9	0.923	0.462	2.808	0.923	0.9	0.14
	0.72	0.662	0.582	3.2	0.662	0.72	0.229	0.627	0.469	0.361	2.28	0.469	0.627	0.258	0.22	-0.194	0.547	4.07	-0.194	0.22	0.289	0.873	0.908	0.542	3.145	0.908	0.873	0.142
	0.556	0.377	0.476	3.659	0.377	0.556	0.344	0.786	0.791	0.355	1.625	0.791	0.786	0.203	0.475	0.156	0.398	2.819	0.156	0.475	0.249	0.669	0.557	0.389	2.287	0.557	0.669	0.183
	0.72	0.596	0.363	3.305	0.596	0.72	0.233	0.73	0.701	0.539	2.395	0.701	0.73	0.225	0.629	0.519	0.48	3.101	0.519	0.629	0.225	0.243	-0.081	0.529	2.804	-0.081	0.243	0.172
	0.792	0.738	0.486	2.072	0.738	0.792	0.234	0.28	0.035	0.692	3.129	0.035	0.28	0.196	0.727	0.684	0.435	3.358	0.684	0.727	0.25	0.583	0.422	0.429	3.163	0.422	0.583	0.191
	0.884	0.89	0.541	2.984	0.89	0.884	0.135	0.453	0.138	0.39	2.801	0.138	0.453	0.233	0.502	0.268	0.409	4.303	0.268	0.502	0.222	0.489	0.285	0.517	2.955	0.285	0.489	0.218
	0.88	0.87	0.461	1.629	0.87	0.88	0.145	0.645	0.576	0.606	1.592	0.576	0.645	0.17	0.354	-0.078	0.391	4.166	-0.078	0.354	0.217	0.425	0.259	0.602	3.258	0.259	0.425	0.244
	0.864	0.846	0.455	2.07	0.846	0.864	0.14	0.4	0.18	0.591	3.038	0.18	0.4	0.277	0.554	0.356	0.447	3.037	0.356	0.554	0.262	0.768	0.715	0.356	5.079	0.715	0.768	0.175
	0.877	0.852	0.585	2.754	0.852	0.877	0.137	0.708	0.678	0.523	4.729	0.678	0.708	0.289	0.564	0.42	0.508	2.729	0.42	0.564	0.238	0.247	0.016	0.649	3.513	0.016	0.247	0.234
	0.716	0.623	0.429	2.104	0.623	0.716	0.237	0.513	0.329	0.52	3.487	0.329	0.513	0.211	0.387	0.073	0.465	3.91	0.073	0.387	0.219	0.617	0.505	0.47	3.715	0.505	0.617	0.191
	0.557	0.369	0.462	1.959	0.369	0.557	0.283	0.51	0.198	0.362	2.536	0.198	0.51	0.308	0.464	0.181	0.453	4.729	0.181	0.464	0.221	0.336	0.157	0.689	3.932	0.157	0.336	0.202
	0.773	0.73	0.509	3.397	0.73	0.773	0.262	0.484	0.281	0.54	3.258	0.281	0.484	0.237	0.452	0.279	0.607	3.203	0.279	0.452	0.275	0.549	0.401	0.477	3.683	0.401	0.549	0.259
	0.8	0.766	0.519	4.401	0.766	0.8	0.341	0.294	0.058	0.613	3.813	0.058	0.294	0.282	0.552	0.399	0.493	3.189	0.399	0.552	0.23	0.287	0.02	0.64	4.876	0.02	0.287	0.193
	0.914	0.935	0.579	1.538	0.935	0.914	0.099	0.569	0.417	0.501	2.82	0.417	0.569	0.233	0.52	0.207	0.328	3.127	0.207	0.52	0.305	0.53	0.283	0.357	3.222	0.283	0.53	0.255
	0.827	0.806	0.57	1.582	0.806	0.827	0.174	0.704	0.655	0.502	2.399	0.655	0.704	0.256	0.658	0.607	0.67	1.975	0.607	0.658	0.217	0.316	0.022	0.586	4.63	0.022	0.316	0.254
	0.833	0.809	0.456	1.497	0.809	0.833	0.18	0.302	-0.03	0.513	3.332	-0.03	0.302	0.282	0.778	0.778	0.479	2.272	0.778	0.778	0.199	0.486	0.298	0.543	3.68	0.298	0.486	0.181
	0.28	-0.03	0.595	3.093	-0.03	0.28	0.271	0.695	0.637	0.471	2.323	0.637	0.695	0.201	0.282	-0.177	0.462	3.941	-0.177	0.282	0.215	0.46	0.13	0.37	3.342	0.13	0.46	0.191
	0.624	0.505	0.531	1.892	0.505	0.624	0.246	0.843	0.857	0.534	2.073	0.857	0.843	0.175	0.59	0.458	0.496	3.035	0.458	0.59	0.272	0.346	0.109	0.547	3.49	0.109	0.346	0.221
	0.779	0.733	0.5	1.929	0.733	0.779	0.124	0.557	0.369	0.432	2.273	0.369	0.557	0.263	0.773	0.756	0.465	3.986	0.756	0.773	0.251	0.45	0.274	0.53	4.278	0.274	0.45	0.218
	0.84	0.835	0.529	2.113	0.835	0.84	0.196	0.422	0.163	0.519	3.23	0.163	0.422	0.274	0.364	-0.083	0.381	3.463	-0.083	0.364	0.278	0.494	0.343	0.569	3.011	0.343	0.494	0.179
	0.769	0.72	0.605	1.402	0.72	0.769	0.164	0.558	0.379	0.453	3.467	0.379	0.558	0.24	0.312	0.055	0.586	3.063	0.055	0.312	0.22	0.89	0.947	0.301	0.802	0.947	0.89	0.134
	0.286	0.028	0.654	4.3	0.028	0.286	0.27	0.527	0.392	0.603	2.553	0.392	0.527	0.176	0.659	0.567	0.473	1.775	0.567	0.659	0.255	0.635	0.485	0.375	2.948	0.485	0.635	0.218
	0.861	0.858	0.489	4.556	0.858	0.861	0.191	0.578	0.437	0.565	3.72	0.437	0.578	0.274	0.473	0.281	0.524	3.348	0.281	0.473	0.229	0.522	0.255	0.396	3.256	0.255	0.522	0.276
	0.64	0.538	0.577	2.709	0.538	0.64	0.32	0.7	0.65	0.52	1.845	0.65	0.7	0.207	0.421	0.11	0.404	2.906	0.11	0.421	0.269	0.506	0.329	0.522	3.201	0.329	0.506	0.239
	0.625	0.483	0.504	2.704	0.483	0.625	0.254	0.462	0.232	0.513	3.402	0.232	0.462	0.253	0.727	0.697	0.621	1.837	0.697	0.727	0.17	0.673	0.595	0.48	2.672	0.595	0.673	0.218
	0.833	0.806	0.455	2.245	0.806	0.833	0.18	0.692	0.638	0.471	2.021	0.638	0.692	0.191	0.844	0.911	0.412	0.752	0.911	0.844	0.206	0.621	0.496	0.449	3.13	0.496	0.621	0.237
	0.923	0.94	0.517	7.543	0.94	0.923	0.141	0.869	0.923	0.499	1.539	0.923	0.869	0.151	0.856	0.906	0.407	2.039	0.906	0.856	0.165	0.458	0.261	0.549	3.793	0.261	0.458	0.22
	0.955	0.964	0.518	2.681	0.964	0.955	0.102	0.73	0.715	0.622	2.251	0.715	0.73	0.278	0.633	0.547	0.506	4.719	0.547	0.633	0.233	0.43	0.205	0.488	3.064	0.205	0.43	0.212
	0.6	0.505	0.651	4.811	0.505	0.6	0.322	0.344	0.117	0.628	3.381	0.117	0.344	0.246	0.673	0.599	0.455	3.168	0.599	0.673	0.228	0.483	0.317	0.517	3.324	0.317	0.483	0.223
	0.907	0.909	0.447	1	0.909	0.907	0.156	0.771	0.765	0.388	3.2	0.765	0.771	0.142	0.539	0.414	0.569	2.591	0.414	0.539	0.246	0.571	0.467	0.576	2.73	0.467	0.571	0.128
	0.771	0.739	0.543	1.209	0.739	0.771	0.249	0.904	1.009	0.408	4.42	1.009	0.904	0.143	0.529	0.316	0.41	4.26	0.316	0.529	0.276	0.422	0.236	0.556	3.636	0.236	0.422	0.216
	0.582	0.47	0.595	2.834	0.47	0.582	0.227	0.633	0.54	0.505	2.228	0.54	0.633	0.194	0.432	0.23	0.639	4.279	0.23	0.432	0.245	0.4	0.195	0.543	2.804	0.195	0.4	0.208
	0.744	0.666	0.435	2.698	0.666	0.744	0.257	0.821	0.854	0.415	1.625	0.854	0.821	0.185	0.479	0.282	0.52	3.483	0.282	0.479	0.241	0.551	0.395	0.454	2.685	0.395	0.551	0.224
	0.929	0.961	0.574	4.655	0.961	0.929	0.096	0.671	0.612	0.547	2.317	0.612	0.671	0.247	0.55	0.408	0.472	2.947	0.408	0.55	0.244	0.587	0.469	0.513	4	0.469	0.587	0.245
	0.867	0.873	0.5	2.341	0.873	0.867	0.149	0.875	0.934	0.533	1.938	0.934	0.875	0.156	0.4	0.206	0.699	3.736	0.206	0.4	0.255	0.325	0.051	0.561	3.721	0.051	0.325	0.198
	0.937	0.997	0.385	1.842	0.997	0.937	0.113	0.593	0.457	0.478	3.062	0.457	0.593	0.264	0.607	0.479	0.52	3.329	0.479	0.607	0.203	0.452	0.319	0.695	2.533	0.319	0.452	0.198
	0.771	0.71	0.469	3.199	0.71	0.771	0.198	0.581	0.385	0.394	2.68	0.385	0.581	0.246	0.837	0.886	0.357	1.226	0.886	0.837	0.197	0.438	0.214	0.586	3.839	0.214	0.438	0.203
	0.905	0.919	0.496	4.897	0.919	0.905	0.136	0.3	-0.018	0.559	3.241	-0.018	0.3	0.184	0.495	0.275	0.454	3.274	0.275	0.495	0.199	0.533	0.333	0.433	3.003	0.333	0.533	0.225
	0.716	0.606	0.386	2.76	0.606	0.716	0.307	0.339	-0.018	0.459	3.216	-0.018	0.339	0.26	0.722	0.694	0.461	2.417	0.694	0.722	0.222	0.4	0.171	0.628	3.328	0.171	0.4	0.211
	0.768	0.732	0.572	2.5	0.732	0.768	0.122	0.794	0.804	0.413	2.96	0.804	0.794	0.203	0.709	0.649	0.551	1.863	0.649	0.709	0.198	0.495	0.298	0.519	3.429	0.298	0.495	0.219
	0.962	0.973	0.486	4.142	0.973	0.962	0.117	0.79	0.808	0.422	2.644	0.808	0.79	0.157	0.775	0.761	0.469	1.814	0.761	0.775	0.176	0.553	0.408	0.507	3.468	0.408	0.553	0.2
	0.505	0.323	0.53	4.252	0.323	0.505	0.373	0.732	0.694	0.442	1.617	0.694	0.732	0.179	0.73	0.66	0.372	4.022	0.66	0.73	0.233	0.42	0.267	0.652	3.396	0.267	0.42	0.209
	0.722	0.658	0.557	2.138	0.658	0.722	0.19	0.582	0.465	0.52	3.538	0.465	0.582	0.241	0.522	0.322	0.425	2.76	0.322	0.522	0.19	0.63	0.552	0.645	3.523	0.552	0.63	0.212
	0.848	0.847	0.507	3.092	0.847	0.848	0.15	0.409	0.148	0.514	3.164	0.148	0.409	0.195	0.725	0.687	0.434	1.436	0.687	0.725	0.19	0.442	0.253	0.599	3.038	0.253	0.442	0.264
	0.756	0.717	0.603	1.637	0.717	0.756	0.205	0.275	-0.122	0.517	2.402	-0.122	0.275	0.263	0.459	0.206	0.469	3.745	0.206	0.459	0.272	0.383	0.192	0.591	3.25	0.192	0.383	0.263
	0.823	0.808	0.541	2.096	0.808	0.823	0.202	0.6	0.351	0.303	4.02	0.351	0.6	0.249	0.367	-0.117	0.303	3.27	-0.117	0.367	0.236	0.618	0.52	0.498	3.64	0.52	0.618	0.254
	0.842	0.838	0.651	1.412	0.838	0.842	0.139	0.609	0.393	0.318	2.819	0.393	0.609	0.28	0.358	0.104	0.548	3.981	0.104	0.358	0.271	0.304	-0.053	0.464	3.889	-0.053	0.304	0.203
	0.767	0.667	0.323	2.654	0.667	0.767	0.207	0.618	0.489	0.455	2.766	0.489	0.618	0.241	0.343	0.098	0.616	3.157	0.098	0.343	0.224	0.304	0.042	0.544	3.543	0.042	0.304	0.248
	0.827	0.798	0.466	1.156	0.798	0.827	0.161	0.667	0.602	0.497	1.69	0.602	0.667	0.26	0.441	0.12	0.413	3.229	0.12	0.441	0.185	0.486	0.232	0.397	3.436	0.232	0.486	0.21
	0.876	0.877	0.541	2.885	0.877	0.876	0.169	0.291	-0.101	0.509	4.126	-0.101	0.291	0.21	0.688	0.52	0.321	1.697	0.52	0.688	0.188	0.514	0.372	0.584	2.733	0.372	0.514	0.28
	0.5	0.352	0.547	3.392	0.352	0.5	0.256	0.835	0.889	0.564	2.35	0.889	0.835	0.157	0.842	0.882	0.36	1.942	0.882	0.842	0.19	0.567	0.372	0.398	2.48	0.372	0.567	0.226
	0.876	0.871	0.59	2.051	0.871	0.876	0.159	0.94	1.009	0.507	6.05	1.009	0.94	0.111	0.408	-0.015	0.353	2.87	-0.015	0.408	0.238	0.367	0.21	0.673	3.396	0.21	0.367	0.204
	0.889	0.897	0.545	3.082	0.897	0.889	0.175	0.836	0.853	0.552	2.811	0.853	0.836	0.169	0.676	0.553	0.339	3.282	0.553	0.676	0.243	0.523	0.337	0.452	3.293	0.337	0.523	0.214
	0.76	0.72	0.573	2.798	0.72	0.76	0.206	0.339	0.065	0.532	2.953	0.065	0.339	0.253	0.782	0.761	0.485	2.431	0.761	0.782	0.217	0.6	0.492	0.562	3.248	0.492	0.6	0.168
	0.938	0.988	0.476	1.025	0.988	0.938	0.117	0.622	0.506	0.493	3.026	0.506	0.622	0.248	0.357	0.141	0.588	3.171	0.141	0.357	0.228	0.411	0.214	0.599	3.835	0.214	0.411	0.247
	0.6	0.454	0.456	2.287	0.454	0.6	0.261	0.294	0.004	0.563	3.428	0.004	0.294	0.246	0.469	0.196	0.411	3.538	0.196	0.469	0.228	0.388	0.127	0.535	3.261	0.127	0.388	0.193
	0.955	0.989	0.49	0.575	0.989	0.955	0.103	0.867	0.922	0.582	1.97	0.922	0.867	0.178	0.481	0.349	0.648	3.47	0.349	0.481	0.234	0.51	0.274	0.365	3.035	0.274	0.51	0.212
	0.653	0.459	0.356	4.366	0.459	0.653	0.314	0.536	0.286	0.409	2.855	0.286	0.536	0.245	0.64	0.511	0.451	2.506	0.511	0.64	0.242	0.653	0.569	0.53	3.518	0.569	0.653	0.278
	0.888	0.907	0.588	3.156	0.907	0.888	0.141	0.6	0.46	0.442	2.605	0.46	0.6	0.184	0.5	0.394	0.645	2.95	0.394	0.5	0.307	0.516	0.358	0.485	3.251	0.358	0.516	0.198
	0.8	0.777	0.421	2.739	0.777	0.8	0.262	0.694	0.652	0.537	3.261	0.652	0.694	0.267	0.437	0.263	0.635	3.306	0.263	0.437	0.211	0.545	0.372	0.439	3.408	0.372	0.545	0.303
	0.8	0.777	0.583	2.268	0.777	0.8	0.137	0.269	0.005	0.639	3.964	0.005	0.269	0.207	0.613	0.51	0.566	2.774	0.51	0.613	0.218	0.6	0.457	0.43	3.037	0.457	0.6	0.205
	0.75	0.647	0.56	3.195	0.647	0.75	0.218	0.455	0.236	0.479	2.853	0.236	0.455	0.251	0.413	0.245	0.686	2.296	0.245	0.413	0.236	0.541	0.398	0.535	2.851	0.398	0.541	0.225
	0.545	0.295	0.362	2.398	0.295	0.545	0.363	0.303	-0.088	0.407	3.81	-0.088	0.303	0.268	0.291	-0.062	0.481	3.425	-0.062	0.291	0.216	0.352	0.136	0.545	3.836	0.136	0.352	0.249
	0.896	0.905	0.462	2.875	0.905	0.896	0.116	0.636	0.565	0.667	2.37	0.565	0.636	0.243	0.446	0.252	0.592	3.961	0.252	0.446	0.27	0.409	0.204	0.525	3.608	0.204	0.409	0.209
	0.714	0.654	0.587	2.209	0.654	0.714	0.196	0.457	0.277	0.569	3.476	0.277	0.457	0.238	0.663	0.565	0.437	2.92	0.565	0.663	0.195	0.583	0.462	0.535	2.43	0.462	0.583	0.25
	0.946	0.976	0.459	1.707	0.976	0.946	0.105	0.642	0.514	0.417	3.044	0.514	0.642	0.179	0.785	0.768	0.376	3.817	0.768	0.785	0.218	0.514	0.384	0.696	3.074	0.384	0.514	0.259
	0.522	0.353	0.624	4.034	0.353	0.522	0.399	0.494	0.303	0.539	4.644	0.303	0.494	0.183	0.455	0.247	0.545	3.92	0.247	0.455	0.293	0.37	-0.172	0.328	3.161	-0.172	0.37	0.259
	0.886	0.886	0.606	1.056	0.886	0.886	0.125	0.856	0.895	0.34	1.65	0.895	0.856	0.155	0.455	0.219	0.49	3.63	0.219	0.455	0.227	0.5	0.243	0.366	3.243	0.243	0.5	0.213
	0.788	0.767	0.657	2.239	0.767	0.788	0.203	0.847	0.888	0.347	2.181	0.888	0.847	0.182	0.864	0.945	0.421	2.767	0.945	0.864	0.161	0.453	0.234	0.535	3.044	0.234	0.453	0.274
	0.667	0.55	0.495	1.98	0.55	0.667	0.231	0.377	-0.061	0.351	3.005	-0.061	0.377	0.265	0.424	0.235	0.627	4.264	0.235	0.424	0.214	0.539	0.381	0.498	4.112	0.381	0.539	0.24
	0.774	0.705	0.401	4.075	0.705	0.774	0.17	0.655	0.607	0.568	2.958	0.607	0.655	0.219	0.843	0.895	0.638	3.436	0.895	0.843	0.144	0.436	0.298	0.684	2.667	0.298	0.436	0.195
	0.896	0.903	0.559	2.927	0.903	0.896	0.13	0.503	0.352	0.672	4.822	0.352	0.503	0.191	0.704	0.651	0.42	1.881	0.651	0.704	0.249	0.482	0.282	0.53	3.543	0.282	0.482	0.246
	0.863	0.849	0.494	1.011	0.849	0.863	0.169	0.56	0.36	0.445	2.084	0.36	0.56	0.185	0.447	0.196	0.508	3.14	0.196	0.447	0.246	0.35	0.085	0.554	3.35	0.085	0.35	0.226
	0.912	0.941	0.556	0.379	0.941	0.912	0.099	0.708	0.675	0.586	1.933	0.675	0.708	0.202	0.536	0.405	0.6	3.054	0.405	0.536	0.32	0.345	0.165	0.656	3.527	0.165	0.345	0.227
	0.7	0.614	0.527	2.236	0.614	0.7	0.232	0.913	0.965	0.539	0.564	0.965	0.913	0.141	0.67	0.629	0.686	3.473	0.629	0.67	0.211	0.52	0.406	0.637	2.786	0.406	0.52	0.217
	0.954	0.978	0.588	0.4	0.978	0.954	0.084	0.844	0.925	0.421	6.606	0.925	0.844	0.227	0.736	0.746	0.62	3.167	0.746	0.736	0.224	0.533	0.3	0.398	2.655	0.3	0.533	0.278
	0.83	0.798	0.409	2.189	0.798	0.83	0.151	0.771	0.776	0.535	3.63	0.776	0.771	0.207	0.754	0.723	0.348	3.032	0.723	0.754	0.183	0.434	0.218	0.491	2.812	0.218	0.434	0.277
	0.871	0.876	0.567	1.739	0.876	0.871	0.136	0.485	0.17	0.393	4.453	0.17	0.485	0.241	0.766	0.795	0.377	3.3	0.795	0.766	0.188	0.475	0.292	0.502	3.237	0.292	0.475	0.234
	0.813	0.764	0.582	3.425	0.764	0.813	0.278	0.362	0.101	0.573	4.296	0.101	0.362	0.21	0.612	0.468	0.416	2.849	0.468	0.612	0.2	0.545	0.349	0.409	3.939	0.349	0.545	0.25
	0.771	0.701	0.411	2.536	0.701	0.771	0.241	0.608	0.53	0.606	3.438	0.53	0.608	0.196	0.448	0.237	0.51	2.991	0.237	0.448	0.247	0.409	0.043	0.389	4.467	0.043	0.409	0.279
	0.943	0.962	0.527	2.756	0.962	0.943	0.09	0.859	0.875	0.44	3.913	0.875	0.859	0.133	0.895	0.989	0.357	2.333	0.989	0.895	0.164	0.428	0.269	0.643	3.923	0.269	0.428	0.164
	0.944	0.993	0.315	1.453	0.993	0.944	0.103	0.789	0.8	0.605	1.468	0.8	0.789	0.182	0.308	-0.151	0.439	3.722	-0.151	0.308	0.321	0.453	0.23	0.507	2.754	0.23	0.453	0.289
	0.825	0.799	0.571	2.329	0.799	0.825	0.233	0.546	0.295	0.394	4.154	0.295	0.546	0.189	0.545	0.397	0.497	2.813	0.397	0.545	0.337	0.612	0.504	0.566	3.727	0.504	0.612	0.261
	0.686	0.646	0.693	1.677	0.646	0.686	0.181	0.747	0.712	0.394	1.898	0.712	0.747	0.204	0.689	0.633	0.54	1.753	0.633	0.689	0.191	0.413	0.192	0.507	3.388	0.192	0.413	0.225
	0.8	0.766	0.537	1.803	0.766	0.8	0.146	0.767	0.775	0.571	2.192	0.775	0.767	0.213	0.5	0.243	0.45	2.201	0.243	0.5	0.232	0.457	0.273	0.583	4.115	0.273	0.457	0.219
	0.671	0.581	0.517	2.908	0.581	0.671	0.241	0.7	0.644	0.5	2.531	0.644	0.7	0.203	0.457	0.239	0.541	1.95	0.239	0.457	0.256	0.579	0.464	0.526	2.532	0.464	0.579	0.282
	0.693	0.614	0.621	2.731	0.614	0.693	0.205	0.671	0.585	0.452	1.653	0.585	0.671	0.246	0.638	0.552	0.524	2.8	0.552	0.638	0.201	0.506	0.262	0.392	3.266	0.262	0.506	0.311
	0.707	0.608	0.497	3.224	0.608	0.707	0.229	0.271	-0.016	0.618	3.347	-0.016	0.271	0.181	0.442	0.189	0.44	2.885	0.189	0.442	0.273	0.373	0.014	0.386	3.231	0.014	0.373	0.303
	0.938	0.971	0.557	2.855	0.971	0.938	0.105	0.555	0.427	0.515	1.788	0.427	0.555	0.276	0.468	0.178	0.402	3.755	0.178	0.468	0.269	0.663	0.574	0.469	3.001	0.574	0.663	0.243
	0.843	0.842	0.678	1.35	0.842	0.843	0.172	0.76	0.735	0.416	1.969	0.735	0.76	0.215	0.753	0.753	0.542	2.52	0.753	0.753	0.243	0.481	0.336	0.593	3.289	0.336	0.481	0.279
	0.655	0.539	0.507	3.018	0.539	0.655	0.32	0.632	0.565	0.624	2.971	0.565	0.632	0.263	0.26	-0.059	0.515	3.594	-0.059	0.26	0.22	0.484	0.333	0.593	3.503	0.333	0.484	0.181
	0.836	0.827	0.492	1.218	0.827	0.836	0.177	0.745	0.68	0.354	2.646	0.68	0.745	0.239	0.663	0.568	0.433	3.972	0.568	0.663	0.216	0.437	0.277	0.612	3.099	0.277	0.437	0.188
	0.862	0.843	0.548	2.31	0.843	0.862	0.144	0.73	0.722	0.494	2.275	0.722	0.73	0.171	0.296	-0.034	0.574	3.218	-0.034	0.296	0.207	0.518	0.328	0.466	3.871	0.328	0.518	0.218
	0.548	0.417	0.582	2.418	0.417	0.548	0.302	0.562	0.456	0.637	1.722	0.456	0.562	0.203	0.627	0.536	0.52	3.53	0.536	0.627	0.22	0.282	0.038	0.579	4.077	0.038	0.282	0.231
	0.94	0.966	0.491	9.758	0.966	0.94	0.128	0.791	0.799	0.623	4.927	0.799	0.791	0.182	0.665	0.616	0.587	3.024	0.616	0.665	0.221	0.4	0.193	0.542	3.541	0.193	0.4	0.203
	0.737	0.689	0.58	2.156	0.689	0.737	0.225	0.5	0.309	0.526	3.144	0.309	0.5	0.281	0.362	0.115	0.557	3.502	0.115	0.362	0.287	0.293	0.057	0.625	3.507	0.057	0.293	0.217
	0.811	0.77	0.6	2.193	0.77	0.811	0.194	0.619	0.535	0.578	4.381	0.535	0.619	0.308	0.247	-0.102	0.631	3.562	-0.102	0.247	0.146	0.6	0.491	0.528	4.238	0.491	0.6	0.235
	0.809	0.75	0.339	3.114	0.75	0.809	0.229	0.79	0.757	0.438	3.003	0.757	0.79	0.144	0.279	-0.075	0.478	3.302	-0.075	0.279	0.215	0.585	0.458	0.495	3.144	0.458	0.585	0.209
	0.87	0.863	0.553	1.992	0.863	0.87	0.145	0.61	0.481	0.502	2.048	0.481	0.61	0.227	0.552	0.28	0.302	4.55	0.28	0.552	0.248	0.437	0.247	0.599	3.423	0.247	0.437	0.237
	0.829	0.782	0.367	3.207	0.782	0.829	0.178	0.515	0.23	0.365	2.439	0.23	0.515	0.278	0.305	0.055	0.636	2.871	0.055	0.305	0.215	0.333	0.148	0.654	3.802	0.148	0.333	0.245
	0.733	0.679	0.554	2.247	0.679	0.733	0.204	0.643	0.566	0.548	2.75	0.566	0.643	0.221	0.342	-0.101	0.398	3.934	-0.101	0.342	0.274	0.57	0.38	0.425	3.283	0.38	0.57	0.193
	0.752	0.695	0.509	3.418	0.695	0.752	0.23	0.269	-0.064	0.589	2.694	-0.064	0.269	0.216	0.492	0.2	0.373	3.023	0.2	0.492	0.273	0.576	0.437	0.447	2.16	0.437	0.576	0.193
	0.919	0.927	0.439	2.006	0.927	0.919	0.121	0.85	0.881	0.543	1.734	0.881	0.85	0.173	0.4	0.125	0.472	3.784	0.125	0.4	0.272	0.347	0.156	0.657	4.238	0.156	0.347	0.284
	0.8	0.756	0.478	2.468	0.756	0.8	0.205	0.819	0.876	0.582	3.358	0.876	0.819	0.184	0.461	0.12	0.35	3.926	0.12	0.461	0.282	0.63	0.48	0.367	3.947	0.48	0.63	0.212
	0.7	0.634	0.63	3.109	0.634	0.7	0.259	0.568	0.409	0.482	3.152	0.409	0.568	0.149	0.697	0.658	0.595	2.331	0.658	0.697	0.248	0.44	0.238	0.525	2.608	0.238	0.44	0.203
	0.838	0.812	0.345	1.331	0.812	0.838	0.159	0.412	0.227	0.63	2.12	0.227	0.412	0.229	0.533	0.431	0.65	2.21	0.431	0.533	0.257	0.389	0.196	0.641	3.649	0.196	0.389	0.263
	0.88	0.894	0.43	4.281	0.894	0.88	0.147	0.55	0.382	0.5	3.234	0.382	0.55	0.254	0.56	0.392	0.464	3.399	0.392	0.56	0.265	0.4	0.169	0.496	2.939	0.169	0.4	0.214
	0.738	0.665	0.559	4.003	0.665	0.738	0.206	0.5	0.343	0.578	2.178	0.343	0.5	0.224	0.676	0.626	0.576	3.308	0.626	0.676	0.279	0.518	0.358	0.514	3.333	0.358	0.518	0.231
	0.8	0.759	0.55	5.939	0.759	0.8	0.206	0.718	0.677	0.549	1.788	0.677	0.718	0.227	0.765	0.711	0.327	3.145	0.711	0.765	0.268	0.619	0.466	0.357	3.387	0.466	0.619	0.246
	0.729	0.648	0.544	2.547	0.648	0.729	0.205	0.653	0.576	0.578	2.668	0.576	0.653	0.296	0.582	0.434	0.46	2.32	0.434	0.582	0.19	0.414	0.234	0.59	3.605	0.234	0.414	0.267
	0.84	0.82	0.568	1.49	0.82	0.84	0.16	0.776	0.749	0.311	1.524	0.749	0.776	0.206	0.838	0.852	0.468	1.391	0.852	0.838	0.16	0.477	0.157	0.36	4.002	0.157	0.477	0.247
	0.819	0.781	0.5	2.861	0.781	0.819	0.174	0.811	0.849	0.432	3.19	0.849	0.811	0.165	0.761	0.742	0.458	3.877	0.742	0.761	0.241	0.609	0.501	0.505	2.765	0.501	0.609	0.259
	0.783	0.756	0.602	2.155	0.756	0.783	0.176	0.47	0.143	0.382	3.142	0.143	0.47	0.237	0.616	0.468	0.384	2.1	0.468	0.616	0.244	0.492	0.305	0.479	3.531	0.305	0.492	0.241
	0.9	0.907	0.6	4.006	0.907	0.9	0.141	0.696	0.636	0.52	1.767	0.636	0.696	0.24	0.573	0.385	0.427	3.218	0.385	0.573	0.283	0.267	-0.004	0.601	3.36	-0.004	0.267	0.213
	0.695	0.633	0.583	2.024	0.633	0.695	0.199	0.811	0.868	0.532	3.906	0.868	0.811	0.165	0.432	0.2	0.541	3.322	0.2	0.432	0.287	0.484	0.363	0.64	3.039	0.363	0.484	0.218
	0.4	0.208	0.595	4.072	0.208	0.4	0.346	0.438	0.232	0.552	3.148	0.232	0.438	0.252	0.738	0.716	0.565	2.809	0.716	0.738	0.183	0.521	0.37	0.524	2.946	0.37	0.521	0.209
	0.771	0.738	0.602	1.142	0.738	0.771	0.198	0.8	0.819	0.43	3.311	0.819	0.8	0.241	0.635	0.536	0.459	2.163	0.536	0.635	0.287	0.432	0.174	0.49	3.074	0.174	0.432	0.236
	0.729	0.669	0.549	1.521	0.669	0.729	0.193	0.691	0.637	0.483	3.131	0.637	0.691	0.207	0.733	0.678	0.454	1.832	0.678	0.733	0.231	0.426	0.211	0.492	3.275	0.211	0.426	0.258
	0.32	0.048	0.625	3.123	0.048	0.32	0.271	0.882	0.926	0.571	3.648	0.926	0.882	0.169	0.8	0.803	0.525	4.649	0.803	0.8	0.194	0.52	0.299	0.442	3.675	0.299	0.52	0.188
	0.924	0.934	0.567	0.686	0.934	0.924	0.117	0.446	0.23	0.54	2.316	0.23	0.446	0.249	0.788	0.788	0.488	2.097	0.788	0.788	0.174	0.376	0.117	0.49	3.207	0.117	0.376	0.173
	0.35	0.151	0.657	4.289	0.151	0.35	0.296	0.63	0.538	0.524	2.35	0.538	0.63	0.25	0.853	0.882	0.484	1.727	0.882	0.853	0.171	0.442	0.253	0.572	3.469	0.253	0.442	0.264
	0.926	0.94	0.445	4.829	0.94	0.926	0.116	0.586	0.465	0.52	3.133	0.465	0.586	0.226	0.647	0.518	0.382	3.267	0.518	0.647	0.24	0.278	0.048	0.628	3.522	0.048	0.278	0.237
	0.85	0.838	0.518	2.935	0.838	0.85	0.166	0.871	0.911	0.595	2.09	0.911	0.871	0.144	0.541	0.302	0.38	2.188	0.302	0.541	0.236	0.6	0.437	0.39	2.97	0.437	0.6	0.218
	0.867	0.87	0.636	2.795	0.87	0.867	0.14	0.585	0.481	0.626	3.788	0.481	0.585	0.288	0.693	0.662	0.608	4.387	0.662	0.693	0.23	0.617	0.469	0.403	3.249	0.469	0.617	0.243
	0.623	0.533	0.633	1.598	0.533	0.623	0.26	0.376	0.045	0.49	4.084	0.045	0.376	0.242	0.487	0.203	0.395	4.146	0.203	0.487	0.26	0.612	0.49	0.481	3.651	0.49	0.612	0.16
	0.449	0.249	0.487	3.636	0.249	0.449	0.243	0.695	0.656	0.613	2.506	0.656	0.695	0.241	0.657	0.606	0.596	2.411	0.606	0.657	0.24	0.522	0.364	0.489	3.475	0.364	0.522	0.187
	0.464	0.326	0.627	3.792	0.326	0.464	0.23	0.845	0.899	0.636	1.635	0.899	0.845	0.17	0.419	0.212	0.586	4.198	0.212	0.419	0.15	0.296	-0.07	0.429	3.754	-0.07	0.296	0.28
	0.886	0.914	0.301	1.111	0.914	0.886	0.099	0.545	0.411	0.558	3.031	0.411	0.545	0.243	0.441	0.265	0.577	3.274	0.265	0.441	0.218	0.588	0.481	0.551	2.949	0.481	0.588	0.24
	0.933	0.956	0.444	1.33	0.956	0.933	0.094	0.374	0.053	0.49	3.101	0.053	0.374	0.24	0.684	0.617	0.427	2.556	0.617	0.684	0.246	0.444	0.233	0.57	3.242	0.233	0.444	0.245
	0.435	0.279	0.674	3.409	0.279	0.435	0.351	0.389	0.066	0.437	3.669	0.066	0.389	0.231	0.768	0.762	0.492	1.119	0.762	0.768	0.175	0.389	0.212	0.678	4.175	0.212	0.389	0.232
	0.625	0.426	0.353	3.464	0.426	0.625	0.29	0.412	0.218	0.664	3.446	0.218	0.412	0.242	0.819	0.834	0.51	3.803	0.834	0.819	0.205	0.553	0.464	0.673	2.481	0.464	0.553	0.212
	0.826	0.81	0.524	2.07	0.81	0.826	0.207	0.592	0.442	0.444	2.601	0.442	0.592	0.303	0.57	0.45	0.561	2.66	0.45	0.57	0.247	0.6	0.465	0.459	2.535	0.465	0.6	0.225
	0.724	0.674	0.544	1.671	0.674	0.724	0.18	0.492	0.311	0.6	2.834	0.311	0.492	0.264	0.267	-0.087	0.592	3.282	-0.087	0.267	0.285	0.505	0.325	0.515	4.532	0.325	0.505	0.237
	0.853	0.873	0.57	1.144	0.873	0.853	0.212	0.695	0.637	0.427	1.767	0.637	0.695	0.259	0.533	0.36	0.539	3.257	0.36	0.533	0.275	0.573	0.394	0.421	3.069	0.394	0.573	0.265
	0.859	0.843	0.422	4.765	0.843	0.859	0.114	0.725	0.694	0.486	1.842	0.694	0.725	0.222	0.56	0.351	0.394	2.646	0.351	0.56	0.223	0.41	0.164	0.486	3.248	0.164	0.41	0.19
	0.747	0.694	0.58	3.444	0.694	0.747	0.2	0.6	0.482	0.498	2.269	0.482	0.6	0.252	0.525	0.231	0.325	3.637	0.231	0.525	0.27	0.371	0.144	0.556	3.565	0.144	0.371	0.188
	0.558	0.354	0.413	4.148	0.354	0.558	0.351	0.742	0.686	0.442	1.263	0.686	0.742	0.178	0.47	0.332	0.677	2.405	0.332	0.47	0.302	0.432	0.279	0.601	3.75	0.279	0.432	0.245
	0.908	0.918	0.591	2.359	0.918	0.908	0.163	0.6	0.453	0.463	3.013	0.453	0.6	0.277	0.31	0.009	0.483	3.527	0.009	0.31	0.238	0.467	0.249	0.475	2.839	0.249	0.467	0.211
	0.765	0.727	0.607	1.37	0.727	0.765	0.208	0.28	-0.009	0.628	4.389	-0.009	0.28	0.194	0.613	0.481	0.449	2.903	0.481	0.613	0.26	0.669	0.533	0.338	2.635	0.533	0.669	0.212
	0.913	0.917	0.438	1.213	0.917	0.913	0.142	0.621	0.522	0.566	2.832	0.522	0.621	0.309	0.31	0.006	0.585	4.053	0.006	0.31	0.205	0.517	0.346	0.56	2.874	0.346	0.517	0.3
	0.8	0.776	0.622	1.81	0.776	0.8	0.173	0.672	0.624	0.617	2.849	0.624	0.672	0.195	0.553	0.384	0.462	4.158	0.384	0.553	0.223	0.527	0.393	0.567	3.368	0.393	0.527	0.239
	0.884	0.886	0.474	0.898	0.886	0.884	0.135	0.321	-0.014	0.502	3.15	-0.014	0.321	0.225	0.675	0.566	0.4	3.233	0.566	0.675	0.282	0.293	0.078	0.657	3.858	0.078	0.293	0.217
	0.84	0.836	0.53	2.925	0.836	0.84	0.196	0.831	0.894	0.438	1.31	0.894	0.831	0.173	0.722	0.681	0.466	2.569	0.681	0.722	0.193	0.428	0.15	0.427	4.226	0.15	0.428	0.281
	0.567	0.382	0.452	3.392	0.382	0.567	0.39	0.75	0.722	0.421	2.547	0.722	0.75	0.218	0.583	0.397	0.394	3.36	0.397	0.583	0.288	0.2	-0.103	0.651	4.001	-0.103	0.2	0.146
	0.894	0.899	0.487	3.361	0.899	0.894	0.121	0.442	0.185	0.494	3.548	0.185	0.442	0.179	0.431	0.139	0.472	3.894	0.139	0.431	0.22	0.526	0.32	0.434	3.274	0.32	0.526	0.238
	0.529	0.381	0.611	3.12	0.381	0.529	0.247	0.653	0.576	0.582	1.519	0.576	0.653	0.266	0.364	0.146	0.655	4.461	0.146	0.364	0.253	0.58	0.365	0.359	3.69	0.365	0.58	0.296
	0.647	0.542	0.576	3.563	0.542	0.647	0.27	0.32	-0.06	0.479	3.316	-0.06	0.32	0.248	0.517	0.331	0.479	2.836	0.331	0.517	0.238	0.556	0.432	0.55	2.841	0.432	0.556	0.195
	0.956	0.99	0.519	0.975	0.99	0.956	0.083	0.64	0.53	0.461	2.28	0.53	0.64	0.26	0.476	0.201	0.408	3.077	0.201	0.476	0.272	0.504	0.298	0.472	2.934	0.298	0.504	0.189
	0.822	0.785	0.355	6.103	0.785	0.822	0.23	0.59	0.493	0.572	2.167	0.493	0.59	0.235	0.44	0.279	0.574	2.955	0.279	0.44	0.233	0.414	0.258	0.651	2.998	0.258	0.414	0.199
	0.8	0.741	0.394	2.118	0.741	0.8	0.301	0.284	-0.034	0.627	3.197	-0.034	0.284	0.187	0.475	0.228	0.449	3.332	0.228	0.475	0.31	0.692	0.597	0.368	2.772	0.597	0.692	0.194
	0.2	-0.117	0.618	3.172	-0.117	0.2	0.212	0.543	0.269	0.339	3.05	0.269	0.543	0.256	0.518	0.387	0.649	3.213	0.387	0.518	0.253	0.53	0.355	0.475	2.581	0.355	0.53	0.239
	0.92	0.936	0.338	6.388	0.936	0.92	0.133	0.733	0.705	0.323	1.319	0.705	0.733	0.205	0.76	0.739	0.501	4.442	0.739	0.76	0.196	0.533	0.438	0.649	4.053	0.438	0.533	0.254
	0.943	0.95	0.553	1.289	0.95	0.943	0.109	0.38	0.146	0.662	3.739	0.146	0.38	0.209	0.408	0.015	0.347	3.52	0.015	0.408	0.22	0.65	0.562	0.463	2.816	0.562	0.65	0.269
	0.843	0.82	0.577	1.916	0.82	0.843	0.155	0.522	0.361	0.53	2.588	0.361	0.522	0.226	0.4	0.085	0.424	3.109	0.085	0.4	0.249	0.64	0.468	0.325	2.312	0.468	0.64	0.217
	0.5	0.327	0.566	3.036	0.327	0.5	0.377	0.597	0.47	0.483	2.663	0.47	0.597	0.248	0.356	0.102	0.558	3.426	0.102	0.356	0.254	0.526	0.406	0.646	3.021	0.406	0.526	0.251
	0.822	0.788	0.483	3.5	0.788	0.822	0.23	0.705	0.607	0.343	3.136	0.607	0.705	0.21	0.34	0.155	0.691	3.208	0.155	0.34	0.201	0.653	0.587	0.596	3.228	0.587	0.653	0.186
	0.929	0.972	0.454	2.254	0.972	0.929	0.136	0.757	0.749	0.678	0.972	0.749	0.757	0.172	0.369	-0.152	0.301	4.955	-0.152	0.369	0.27	0.672	0.584	0.453	2.786	0.584	0.672	0.185
	0.625	0.542	0.579	2.202	0.542	0.625	0.236	0.675	0.605	0.59	2.173	0.605	0.675	0.233	0.267	-0.094	0.613	3.744	-0.094	0.267	0.275	0.643	0.548	0.461	3.318	0.548	0.643	0.212
	0.9	0.898	0.519	0.792	0.898	0.9	0.122	0.535	0.411	0.648	2.601	0.411	0.535	0.233	0.552	0.394	0.458	3.682	0.394	0.552	0.268	0.656	0.55	0.436	2.906	0.55	0.656	0.233
	0.889	0.901	0.389	2.77	0.901	0.889	0.137	0.42	0.169	0.5	3.707	0.169	0.42	0.252	0.526	0.27	0.376	3.433	0.27	0.526	0.303	0.707	0.645	0.459	3.093	0.645	0.707	0.183
	0.881	0.854	0.304	2.231	0.854	0.881	0.193	0.621	0.509	0.502	3.15	0.509	0.621	0.258	0.784	0.782	0.557	2.821	0.782	0.784	0.207	0.44	0.246	0.538	3.535	0.246	0.44	0.233
	0.962	0.98	0.687	0.619	0.98	0.962	0.079	0.35	-0.006	0.566	2.941	-0.006	0.35	0.267	0.552	0.319	0.364	2.268	0.319	0.552	0.275	0.507	0.369	0.57	3.223	0.369	0.507	0.253
	0.958	1.018	0.44	0.075	1.018	0.958	0.082	0.443	0.195	0.456	2.424	0.195	0.443	0.247	0.421	0.152	0.485	2.639	0.152	0.421	0.224	0.489	0.314	0.515	3.388	0.314	0.489	0.248
	0.945	0.968	0.481	3.058	0.968	0.945	0.123	0.504	0.314	0.583	4.519	0.314	0.504	0.311	0.506	0.334	0.516	2.555	0.334	0.506	0.218	0.471	0.329	0.575	3.79	0.329	0.471	0.193
	0.718	0.652	0.561	1.873	0.652	0.718	0.187	0.633	0.499	0.407	3.471	0.499	0.633	0.187	0.6	0.507	0.587	3.19	0.507	0.6	0.269	0.375	0.185	0.599	4.26	0.185	0.375	0.268
	0.848	0.833	0.484	1.88	0.833	0.848	0.15	0.65	0.59	0.612	3.725	0.59	0.65	0.233	0.589	0.45	0.467	2.653	0.45	0.589	0.189	0.486	0.269	0.416	3.536	0.269	0.486	0.227
	0.927	0.927	0.509	2.503	0.927	0.927	0.129	0.779	0.788	0.501	2.919	0.788	0.779	0.224	0.49	0.297	0.549	3.942	0.297	0.49	0.306	0.424	0.189	0.588	3.579	0.189	0.424	0.199
	0.91	0.947	0.346	4.094	0.947	0.91	0.118	0.76	0.747	0.516	2.47	0.747	0.76	0.178	0.789	0.814	0.431	2.75	0.814	0.789	0.189	0.644	0.513	0.396	2.862	0.513	0.644	0.171
	0.835	0.84	0.64	2.066	0.84	0.835	0.185	0.722	0.695	0.563	2.084	0.695	0.722	0.226	0.339	-0.042	0.457	3.326	-0.042	0.339	0.239	0.287	0.023	0.613	3.352	0.023	0.287	0.249
	0.845	0.842	0.599	1.918	0.842	0.845	0.19	0.836	0.895	0.452	1.888	0.895	0.836	0.167	0.282	-0.06	0.522	3.927	-0.06	0.282	0.218	0.8	0.776	0.339	3.801	0.776	0.8	0.187
	0.565	0.405	0.444	3.172	0.405	0.565	0.338	0.711	0.645	0.404	2.387	0.645	0.711	0.213	0.37	-0.084	0.343	3.733	-0.084	0.37	0.193	0.764	0.7	0.395	3.886	0.7	0.764	0.161
	0.717	0.634	0.457	4.966	0.634	0.717	0.193	0.68	0.575	0.4	2.995	0.575	0.68	0.212	0.53	0.357	0.476	3.041	0.357	0.53	0.255	0.562	0.371	0.423	3.332	0.371	0.562	0.222
	0.667	0.518	0.417	4.301	0.518	0.667	0.371	0.642	0.574	0.542	2.588	0.574	0.642	0.19	0.36	0.192	0.69	3.272	0.192	0.36	0.291	0.387	0.213	0.624	3.626	0.213	0.387	0.218
	0.889	0.883	0.394	2.605	0.883	0.889	0.166	0.611	0.481	0.426	2.923	0.481	0.611	0.205	0.304	0.032	0.572	3.087	0.032	0.304	0.233	0.588	0.492	0.578	4.063	0.492	0.588	0.27
	0.894	0.915	0.508	2.025	0.915	0.894	0.17	0.648	0.476	0.318	3.534	0.476	0.648	0.238	0.482	0.277	0.56	4.452	0.277	0.482	0.182	0.68	0.63	0.575	3.844	0.63	0.68	0.204
	0.92	0.958	0.545	1.471	0.958	0.92	0.098	0.684	0.642	0.536	3.458	0.642	0.684	0.262	0.415	0.21	0.579	3.075	0.21	0.415	0.266	0.553	0.441	0.576	2.99	0.441	0.553	0.261
	0.956	0.986	0.461	0.521	0.986	0.956	0.083	0.41	0.081	0.445	3.422	0.081	0.41	0.337	0.411	0.077	0.45	3.746	0.077	0.411	0.247	0.704	0.665	0.621	1.893	0.665	0.704	0.191
	0.188	-0.154	0.592	4.201	-0.154	0.188	0.222	0.676	0.611	0.526	2.026	0.611	0.676	0.258	0.752	0.74	0.547	2.7	0.74	0.752	0.222	0.494	0.367	0.641	2.342	0.367	0.494	0.194
	0.867	0.88	0.501	2.161	0.88	0.867	0.14	0.765	0.777	0.542	1.508	0.777	0.765	0.185	0.578	0.453	0.543	2.783	0.453	0.578	0.239	0.576	0.472	0.624	2.814	0.472	0.576	0.214
	0.843	0.837	0.638	3.989	0.837	0.843	0.155	0.678	0.582	0.489	2.906	0.582	0.678	0.299	0.589	0.449	0.469	2.481	0.449	0.589	0.286	0.34	0.045	0.489	2.725	0.045	0.34	0.262
	0.72	0.666	0.619	2.59	0.666	0.72	0.217	0.59	0.501	0.607	3.348	0.501	0.59	0.317	0.619	0.408	0.31	2.446	0.408	0.619	0.256	0.367	-0.007	0.384	2.821	-0.007	0.367	0.191
	0.947	0.974	0.493	3.138	0.974	0.947	0.088	0.871	0.915	0.53	0.798	0.915	0.871	0.118	0.613	0.505	0.524	2.096	0.505	0.613	0.239	0.27	0.003	0.544	3.324	0.003	0.27	0.184
	0.83	0.812	0.583	2.889	0.812	0.83	0.202	0.768	0.771	0.479	4.659	0.771	0.768	0.303	0.68	0.56	0.331	2.495	0.56	0.68	0.244	0.42	0.132	0.401	3.203	0.132	0.42	0.309
	0.875	0.884	0.481	1.669	0.884	0.875	0.139	0.415	0.023	0.395	2.734	0.023	0.415	0.241	0.322	-0.045	0.516	3.338	-0.045	0.322	0.118	0.446	0.059	0.328	3.419	0.059	0.446	0.29
	0.881	0.879	0.611	1.553	0.879	0.881	0.131	0.88	0.977	0.311	3.318	0.977	0.88	0.188	0.461	0.304	0.585	3.468	0.304	0.461	0.297	0.581	0.424	0.483	3.853	0.424	0.581	0.268
	0.858	0.844	0.481	2.481	0.844	0.858	0.145	0.704	0.642	0.448	2.011	0.642	0.704	0.3	0.682	0.564	0.356	2.932	0.564	0.682	0.215	0.525	0.373	0.565	3.227	0.373	0.525	0.217
	0.812	0.79	0.663	3.555	0.79	0.812	0.165	0.662	0.593	0.507	2.573	0.593	0.662	0.234	0.561	0.467	0.651	3.651	0.467	0.561	0.254	0.484	0.317	0.581	3.724	0.317	0.484	0.235
	0.338	0.04	0.529	3.489	0.04	0.338	0.33	0.62	0.503	0.438	3.123	0.503	0.62	0.25	0.304	0.046	0.689	2.899	0.046	0.304	0.205	0.504	0.356	0.58	3.477	0.356	0.504	0.23
	0.674	0.611	0.6	2.554	0.611	0.674	0.217	0.687	0.62	0.446	3.449	0.62	0.687	0.269	0.653	0.592	0.602	4.382	0.592	0.653	0.25	0.538	0.329	0.422	3.335	0.329	0.538	0.238
	0.575	0.383	0.398	5.314	0.383	0.575	0.259	0.319	-0.025	0.482	3.899	-0.025	0.319	0.206	0.48	0.321	0.591	3.381	0.321	0.48	0.256	0.322	-0.032	0.406	3.731	-0.032	0.322	0.21
	0.789	0.738	0.451	4.933	0.738	0.789	0.156	0.527	0.334	0.463	2.72	0.334	0.527	0.299	0.536	0.421	0.625	3.712	0.421	0.536	0.185	0.563	0.457	0.579	3.53	0.457	0.563	0.229
	0.716	0.639	0.503	2.411	0.639	0.716	0.246	0.475	0.296	0.635	2.992	0.296	0.475	0.282	0.438	0.259	0.595	2.452	0.259	0.438	0.226	0.514	0.32	0.525	3.463	0.32	0.514	0.219
	0.811	0.788	0.618	3.551	0.788	0.811	0.189	0.771	0.746	0.427	1.855	0.746	0.771	0.128	0.626	0.493	0.446	2.47	0.493	0.626	0.207	0.392	0.215	0.61	3.43	0.215	0.392	0.208
	0.653	0.513	0.413	3.15	0.513	0.653	0.268	0.36	0.114	0.635	3.073	0.114	0.36	0.242	0.388	0.182	0.673	3.377	0.182	0.388	0.242	0.318	-0.026	0.438	3.147	-0.026	0.318	0.238
	0.97	0.979	0.669	3.288	0.979	0.97	0.071	0.6	0.499	0.597	2.146	0.499	0.6	0.253	0.8	0.811	0.502	4.602	0.811	0.8	0.216	0.625	0.494	0.436	3.555	0.494	0.625	0.156
	0.772	0.73	0.557	2.839	0.73	0.772	0.266	0.631	0.425	0.309	5.136	0.425	0.631	0.274	0.641	0.498	0.397	3.374	0.498	0.641	0.241	0.64	0.494	0.361	3.683	0.494	0.64	0.223
	0.81	0.786	0.573	1.879	0.786	0.81	0.173	0.835	0.842	0.574	1.566	0.842	0.835	0.219	0.72	0.656	0.421	2.089	0.656	0.72	0.204	0.53	0.338	0.41	2.489	0.338	0.53	0.209
	0.411	0.127	0.527	3.245	0.127	0.411	0.362	0.584	0.35	0.325	1.937	0.35	0.584	0.26	0.371	0.039	0.435	2.951	0.039	0.371	0.349	0.44	0.323	0.678	2.785	0.323	0.44	0.273
	0.763	0.714	0.567	2.652	0.714	0.763	0.197	0.606	0.527	0.655	2.846	0.527	0.606	0.224	0.659	0.615	0.649	1.864	0.615	0.659	0.165	0.696	0.66	0.595	2.528	0.66	0.696	0.161
	0.813	0.796	0.586	2.297	0.796	0.813	0.16	0.725	0.697	0.62	2.418	0.697	0.725	0.288	0.607	0.525	0.614	2.643	0.525	0.607	0.32	0.547	0.356	0.443	2.87	0.356	0.547	0.182
	0.956	0.973	0.647	3.767	0.973	0.956	0.099	0.25	-0.118	0.642	4.175	-0.118	0.25	0.236	0.429	0.253	0.581	2.557	0.253	0.429	0.216	0.653	0.537	0.405	3.259	0.537	0.653	0.143
	0.853	0.851	0.585	3.518	0.851	0.853	0.17	0.749	0.72	0.401	1.144	0.72	0.749	0.201	0.638	0.512	0.385	3.45	0.512	0.638	0.236	0.5	0.378	0.661	3.43	0.378	0.5	0.245
	0.4	-0.005	0.38	4.596	-0.005	0.4	0.327	0.613	0.533	0.692	3.989	0.533	0.613	0.296	0.833	0.866	0.414	3.245	0.866	0.833	0.203	0.548	0.444	0.696	3.986	0.444	0.548	0.235
	0.82	0.769	0.354	3.121	0.769	0.82	0.199	0.315	-0.014	0.542	2.969	-0.014	0.315	0.185	0.7	0.645	0.497	3.271	0.645	0.7	0.224	0.356	0.187	0.609	2.482	0.187	0.356	0.183
	0.652	0.589	0.667	4.133	0.589	0.652	0.41	0.894	0.941	0.509	0.44	0.941	0.894	0.1	0.615	0.47	0.426	2.7	0.47	0.615	0.196	0.393	0.201	0.565	2.771	0.201	0.393	0.242
	0.729	0.689	0.676	2.251	0.689	0.729	0.194	0.682	0.641	0.524	2.625	0.641	0.682	0.218	0.8	0.831	0.676	3.009	0.831	0.8	0.206	0.467	0.121	0.319	3.326	0.121	0.467	0.278
	0.616	0.456	0.452	2.967	0.456	0.616	0.259	0.571	0.432	0.497	2.853	0.432	0.571	0.286	0.333	-0.008	0.543	2.912	-0.008	0.333	0.257	0.3	0.006	0.497	2.844	0.006	0.3	0.203
	0.674	0.593	0.551	1.978	0.593	0.674	0.267	0.504	0.195	0.353	2.162	0.195	0.504	0.28	0.424	0.184	0.506	2.502	0.184	0.424	0.264	0.678	0.606	0.49	2.636	0.606	0.678	0.212
	0.785	0.755	0.618	2.032	0.755	0.785	0.214	0.432	0.106	0.414	3.739	0.106	0.432	0.261	0.386	0.152	0.538	3.347	0.152	0.386	0.229	0.494	0.323	0.54	3.455	0.323	0.494	0.207
	0.808	0.777	0.574	2.098	0.777	0.808	0.188	0.703	0.644	0.49	3.082	0.644	0.703	0.21	0.416	0.241	0.6	3.084	0.241	0.416	0.248	0.506	0.368	0.594	2.386	0.368	0.506	0.17
	0.709	0.637	0.525	3.827	0.637	0.709	0.268	0.789	0.796	0.476	2.676	0.796	0.789	0.197	0.51	0.32	0.54	2.24	0.32	0.51	0.255	0.565	0.408	0.46	2.878	0.408	0.565	0.197
	0.928	0.935	0.545	2.656	0.935	0.928	0.117	0.8	0.788	0.31	3.24	0.788	0.8	0.224	0.633	0.439	0.347	4.125	0.439	0.633	0.229	0.382	0.174	0.587	3.683	0.174	0.382	0.255
	0.927	0.93	0.364	2.175	0.93	0.927	0.115	0.636	0.548	0.536	3.831	0.548	0.636	0.307	0.261	-0.099	0.535	3.313	-0.099	0.261	0.253	0.641	0.517	0.417	2.345	0.517	0.641	0.27
	0.733	0.641	0.418	1.793	0.641	0.733	0.189	0.63	0.499	0.392	3.059	0.499	0.63	0.255	0.905	0.959	0.437	1.483	0.959	0.905	0.159	0.484	0.28	0.452	3.311	0.28	0.484	0.208
	0.76	0.717	0.579	1.886	0.717	0.76	0.185	0.634	0.541	0.517	2.809	0.541	0.634	0.246	0.715	0.65	0.413	2.447	0.65	0.715	0.23	0.493	0.34	0.589	4.034	0.34	0.493	0.272
	0.844	0.828	0.532	2.801	0.828	0.844	0.134	0.6	0.52	0.64	2.01	0.52	0.6	0.196	0.36	0.008	0.446	3.32	0.008	0.36	0.188	0.315	0.04	0.519	3.389	0.04	0.315	0.23
	0.763	0.686	0.425	2.979	0.686	0.763	0.203	0.453	0.256	0.649	3.737	0.256	0.453	0.263	0.55	0.299	0.351	2.347	0.299	0.55	0.227	0.256	-0.158	0.513	3.882	-0.158	0.256	0.273
	0.255	0.005	0.659	3.262	0.005	0.255	0.232	0.552	0.396	0.486	2.707	0.396	0.552	0.267	0.321	-0.021	0.49	3.168	-0.021	0.321	0.256	0.263	-0.096	0.493	4.473	-0.096	0.263	0.209
	0.726	0.633	0.405	1.472	0.633	0.726	0.227	0.886	0.955	0.478	2.667	0.955	0.886	0.158	0.864	0.889	0.401	2.592	0.889	0.864	0.14	0.471	0.264	0.537	2.922	0.264	0.471	0.237
	0.876	0.858	0.363	2.144	0.858	0.876	0.131	0.375	0.183	0.575	2.741	0.183	0.375	0.222	0.659	0.578	0.498	3.686	0.578	0.659	0.334	0.795	0.803	0.644	1.862	0.803	0.795	0.209
	0.586	0.488	0.624	2.901	0.488	0.586	0.241	0.58	0.494	0.68	2.971	0.494	0.58	0.232	0.524	0.296	0.404	4.174	0.296	0.524	0.222	0.696	0.632	0.506	2.862	0.632	0.696	0.199
	0.7	0.634	0.608	1.771	0.634	0.7	0.2	0.533	0.271	0.358	2.94	0.271	0.533	0.207	0.35	0.07	0.552	5.008	0.07	0.35	0.218	0.656	0.513	0.355	2.627	0.513	0.656	0.186
	0.487	0.337	0.605	4.03	0.337	0.487	0.381	0.347	-0.023	0.463	2.868	-0.023	0.347	0.263	0.705	0.66	0.497	1.734	0.66	0.705	0.159	0.648	0.558	0.499	2.313	0.558	0.648	0.22
	0.884	0.871	0.303	4.717	0.871	0.884	0.15	0.342	0.096	0.616	3.688	0.096	0.342	0.234	0.636	0.47	0.343	2.146	0.47	0.636	0.268	0.463	0.232	0.462	3.43	0.232	0.463	0.172
	0.871	0.88	0.544	2.183	0.88	0.871	0.167	0.709	0.675	0.565	2.532	0.675	0.709	0.207	0.505	0.147	0.305	2.033	0.147	0.505	0.228	0.511	0.296	0.412	2.79	0.296	0.511	0.179
	0.741	0.658	0.392	3.16	0.658	0.741	0.281	0.758	0.725	0.394	4.535	0.725	0.758	0.179	0.768	0.755	0.303	3.893	0.755	0.768	0.238	0.391	0.199	0.608	2.949	0.199	0.391	0.224
	0.814	0.787	0.551	2.244	0.787	0.814	0.141	0.726	0.668	0.393	3.781	0.668	0.726	0.215	0.591	0.431	0.434	2.516	0.431	0.591	0.245	0.393	0.19	0.633	2.792	0.19	0.393	0.23
	0.5	0.321	0.574	3.115	0.321	0.5	0.233	0.435	0.206	0.541	4.01	0.206	0.435	0.285	0.912	0.959	0.565	4	0.959	0.912	0.099	0.521	0.41	0.617	3.349	0.41	0.521	0.304
	0.522	0.344	0.608	2.874	0.344	0.522	0.268	0.556	0.426	0.524	2.473	0.426	0.556	0.263	0.505	0.26	0.439	3.605	0.26	0.505	0.266	0.521	0.247	0.358	2.708	0.247	0.521	0.214
	0.73	0.637	0.403	2.197	0.637	0.73	0.285	0.671	0.613	0.521	3.555	0.613	0.671	0.237	0.489	0.294	0.511	3.462	0.294	0.489	0.223	0.373	0.083	0.47	3.958	0.083	0.373	0.257
	0.937	0.943	0.378	2.086	0.943	0.937	0.113	0.421	0.054	0.359	3.652	0.054	0.421	0.235	0.392	0.013	0.412	3.79	0.013	0.392	0.248	0.508	0.346	0.546	3.093	0.346	0.508	0.23
	0.916	0.931	0.507	1.325	0.931	0.916	0.118	0.62	0.535	0.576	2.551	0.535	0.62	0.282	0.33	0.042	0.526	2.393	0.042	0.33	0.274	0.407	0.076	0.412	3.408	0.076	0.407	0.248
	0.519	0.398	0.591	2.527	0.398	0.519	0.228	0.94	1.024	0.457	3.117	1.024	0.94	0.092	0.611	0.479	0.482	3.141	0.479	0.611	0.255	0.538	0.307	0.367	3.416	0.307	0.538	0.206
	0.8	0.77	0.611	2.596	0.77	0.8	0.195	0.564	0.403	0.487	3.033	0.403	0.564	0.223	0.82	0.843	0.457	3.039	0.843	0.82	0.202	0.453	0.285	0.585	3.759	0.285	0.453	0.258
	0.914	0.927	0.491	3.5	0.927	0.914	0.132	0.453	0.062	0.328	3.309	0.062	0.453	0.279	0.444	0.179	0.481	2.443	0.179	0.444	0.263	0.504	0.229	0.341	3.38	0.229	0.504	0.272
	0.804	0.772	0.546	1.951	0.772	0.804	0.182	0.484	0.251	0.477	2.741	0.251	0.484	0.253	0.413	0.174	0.505	3.588	0.174	0.413	0.254	0.418	0.181	0.553	3.511	0.181	0.418	0.19
	0.8	0.777	0.581	1.989	0.777	0.8	0.137	0.425	0.094	0.427	1.673	0.094	0.425	0.254	0.761	0.73	0.432	2.681	0.73	0.761	0.201	0.547	0.349	0.409	3.072	0.349	0.547	0.241
	0.743	0.691	0.505	2.839	0.691	0.743	0.192	0.725	0.678	0.507	1.924	0.678	0.725	0.161	0.47	0.223	0.431	2.729	0.223	0.47	0.305	0.581	0.361	0.378	2.763	0.361	0.581	0.326
	0.927	0.941	0.587	5.943	0.941	0.927	0.159	0.774	0.779	0.494	1.598	0.779	0.774	0.207	0.842	0.869	0.458	1.017	0.869	0.842	0.245	0.506	0.382	0.59	3.129	0.382	0.506	0.207
	0.914	0.926	0.581	2.367	0.926	0.914	0.132	0.765	0.738	0.435	3.116	0.738	0.765	0.163	0.406	0.158	0.506	3.459	0.158	0.406	0.26	0.407	0.257	0.68	3.288	0.257	0.407	0.192
	0.455	0.295	0.566	3.227	0.295	0.455	0.243	0.352	0.108	0.58	2.934	0.108	0.352	0.232	0.683	0.601	0.43	2.124	0.601	0.683	0.191	0.482	0.32	0.581	2.653	0.32	0.482	0.253
	0.589	0.426	0.419	2.962	0.426	0.589	0.254	0.905	1.026	0.514	8.148	1.026	0.905	0.146	0.328	-0.049	0.442	4.299	-0.049	0.328	0.218	0.442	0.28	0.556	2.845	0.28	0.442	0.214
	0.542	0.389	0.509	3.579	0.389	0.542	0.267	0.8	0.794	0.444	2	0.794	0.8	0.172	0.518	0.35	0.623	3.121	0.35	0.518	0.206	0.505	0.288	0.416	2.928	0.288	0.505	0.228
	0.884	0.881	0.527	1.641	0.881	0.884	0.135	0.672	0.589	0.454	1.814	0.589	0.672	0.237	0.552	0.354	0.394	2.323	0.354	0.552	0.273	0.564	0.443	0.548	2.753	0.443	0.564	0.246
	0.417	0.256	0.604	4.214	0.256	0.417	0.404	0.582	0.457	0.512	3.917	0.457	0.582	0.259	0.385	0.205	0.695	3.384	0.205	0.385	0.241	0.524	0.357	0.55	4.292	0.357	0.524	0.169
	0.544	0.312	0.406	3.739	0.312	0.544	0.364	0.368	0.181	0.681	3.757	0.181	0.368	0.299	0.365	0.079	0.561	2.577	0.079	0.365	0.233	0.422	0.238	0.584	3.474	0.238	0.422	0.225
	0.516	0.374	0.551	2.99	0.374	0.516	0.218	0.5	0.347	0.571	2.236	0.347	0.5	0.274	0.32	0.02	0.623	3.134	0.02	0.32	0.264	0.553	0.417	0.591	2.703	0.417	0.553	0.243
	0.9	0.905	0.57	3.509	0.905	0.9	0.131	0.809	0.812	0.567	4.199	0.812	0.809	0.267	0.452	0.245	0.516	2.19	0.245	0.452	0.278	0.3	0.107	0.692	3.669	0.107	0.3	0.2
	0.821	0.794	0.517	2.226	0.794	0.821	0.182	0.518	0.349	0.543	2.602	0.349	0.518	0.253	0.243	-0.078	0.612	3.658	-0.078	0.243	0.209	0.433	0.208	0.493	3.232	0.208	0.433	0.252
	0.84	0.806	0.495	2.31	0.806	0.84	0.182	0.887	0.939	0.688	4.482	0.939	0.887	0.142	0.44	0.208	0.507	2.884	0.208	0.44	0.196	0.538	0.317	0.383	3.295	0.317	0.538	0.22
	0.875	0.894	0.523	0.68	0.894	0.875	0.171	0.703	0.637	0.458	2.602	0.637	0.703	0.258	0.569	0.427	0.532	3.445	0.427	0.569	0.258	0.276	0.01	0.604	3.13	0.01	0.276	0.209
	0.863	0.855	0.607	3.739	0.855	0.863	0.169	0.832	0.862	0.457	2.405	0.862	0.832	0.17	0.836	0.834	0.504	1.063	0.834	0.836	0.167	0.344	0.115	0.619	4.114	0.115	0.344	0.246
	0.92	0.954	0.484	2.919	0.954	0.92	0.117	0.721	0.698	0.62	2.254	0.698	0.721	0.213	0.427	0.235	0.564	3.151	0.235	0.427	0.262	0.248	-0.197	0.504	3.033	-0.197	0.248	0.184
	0.971	1.001	0.554	9.375	1.001	0.971	0.07	0.532	0.368	0.522	2.519	0.368	0.532	0.287	0.55	0.328	0.449	4.844	0.328	0.55	0.14	0.544	0.416	0.575	3.176	0.416	0.544	0.223
	0.812	0.786	0.522	1.312	0.786	0.812	0.193	0.689	0.626	0.476	2.501	0.626	0.689	0.31	0.28	0.04	0.676	2.979	0.04	0.28	0.204	0.553	0.394	0.489	3.233	0.394	0.553	0.295
	0.93	0.953	0.66	1.438	0.953	0.93	0.095	0.435	0.063	0.398	2.927	0.063	0.435	0.253	0.44	0.24	0.562	2.948	0.24	0.44	0.252	0.562	0.423	0.494	3.877	0.423	0.562	0.226
	0.283	-0.049	0.541	2.981	-0.049	0.283	0.255	0.396	-0.038	0.347	3.459	-0.038	0.396	0.23	0.4	0.027	0.405	2.993	0.027	0.4	0.242	0.463	0.268	0.58	4.086	0.268	0.463	0.262
	0.658	0.551	0.511	2.551	0.551	0.658	0.268	0.765	0.773	0.554	3.508	0.773	0.765	0.197	0.715	0.667	0.461	1.845	0.667	0.715	0.228	0.585	0.46	0.533	3.239	0.46	0.585	0.235
	0.767	0.719	0.459	4.05	0.719	0.767	0.3	0.509	0.288	0.45	3.151	0.288	0.509	0.256	0.713	0.696	0.673	4.803	0.696	0.713	0.264	0.465	0.32	0.627	2.863	0.32	0.465	0.218
	0.853	0.821	0.42	0.786	0.821	0.853	0.154	0.457	0.085	0.367	3.637	0.085	0.457	0.206	0.6	0.426	0.401	2.588	0.426	0.6	0.261	0.463	0.309	0.642	2.924	0.309	0.463	0.169
	0.7	0.641	0.628	3.197	0.641	0.7	0.279	0.669	0.602	0.551	2.132	0.602	0.669	0.238	0.825	0.848	0.435	2.912	0.848	0.825	0.233	0.716	0.618	0.348	4.896	0.618	0.716	0.176
	0.876	0.872	0.447	1.786	0.872	0.876	0.168	0.497	0.307	0.508	2.836	0.307	0.497	0.23	0.458	0.178	0.394	3.191	0.178	0.458	0.248	0.558	0.4	0.478	3.279	0.4	0.558	0.256
	0.94	0.954	0.529	0.917	0.954	0.94	0.143	0.644	0.514	0.402	1.893	0.514	0.644	0.238	0.459	0.092	0.337	3.548	0.092	0.459	0.348	0.467	0.336	0.593	2.891	0.336	0.467	0.239
	0.887	0.9	0.415	3.302	0.9	0.887	0.142	0.562	0.466	0.691	1.836	0.466	0.562	0.276	0.566	0.391	0.419	3.343	0.391	0.566	0.332	0.474	0.277	0.531	4.325	0.277	0.474	0.19
	0.703	0.612	0.443	3.081	0.612	0.703	0.227	0.391	0.181	0.601	4.304	0.181	0.391	0.259	0.467	0.19	0.422	3.383	0.19	0.467	0.189	0.367	0.102	0.483	2.809	0.102	0.367	0.213
	0.831	0.794	0.458	5.206	0.794	0.831	0.207	0.548	0.29	0.332	2.498	0.29	0.548	0.269	0.517	0.326	0.475	2.86	0.326	0.517	0.247	0.562	0.413	0.509	3.499	0.413	0.562	0.266
	0.911	0.93	0.475	2.469	0.93	0.911	0.099	0.621	0.565	0.668	2.883	0.565	0.621	0.304	0.352	-0.05	0.397	3.509	-0.05	0.352	0.221	0.325	0.027	0.483	2.197	0.027	0.325	0.198
	0.619	0.49	0.486	3.257	0.49	0.619	0.243	0.783	0.774	0.346	3.537	0.774	0.783	0.138	0.457	0.25	0.513	3.269	0.25	0.457	0.176	0.376	0.188	0.608	3.685	0.188	0.376	0.265
	0.7	0.618	0.541	2.839	0.618	0.7	0.146	0.861	0.897	0.517	1.107	0.897	0.861	0.137	0.963	1.026	0.646	3.363	1.026	0.963	0.078	0.547	0.379	0.495	2.756	0.379	0.547	0.236
	0.55	0.39	0.523	3.764	0.39	0.55	0.328	0.554	0.394	0.504	2.765	0.394	0.554	0.21	0.27	-0.144	0.52	4.162	-0.144	0.27	0.145	0.579	0.415	0.462	3.94	0.415	0.579	0.214
	0.73	0.599	0.342	2.865	0.599	0.73	0.298	0.733	0.69	0.472	3.061	0.69	0.733	0.207	0.33	-0.198	0.352	4.857	-0.198	0.33	0.288	0.438	0.269	0.552	2.903	0.269	0.438	0.237
	0.905	0.923	0.384	1.628	0.923	0.905	0.146	0.826	0.859	0.646	3.128	0.859	0.826	0.189	0.484	0.26	0.444	2.454	0.26	0.484	0.254	0.457	0.193	0.426	2.36	0.193	0.457	0.206
	0.903	0.909	0.492	1.882	0.909	0.903	0.125	0.702	0.64	0.487	1.808	0.64	0.702	0.217	0.44	0.158	0.426	2.927	0.158	0.44	0.26	0.256	0.019	0.657	3.839	0.019	0.256	0.28
	0.565	0.373	0.468	2.998	0.373	0.565	0.276	0.52	0.383	0.636	3.221	0.383	0.52	0.24	0.343	0.07	0.64	3.578	0.07	0.343	0.232	0.591	0.466	0.471	4.358	0.466	0.591	0.247
	0.819	0.776	0.468	2.621	0.776	0.819	0.204	0.4	0.15	0.623	3.428	0.15	0.4	0.217	0.371	0.195	0.7	2.841	0.195	0.371	0.228	0.422	0.157	0.45	3.667	0.157	0.422	0.217
	0.919	0.929	0.524	3.098	0.929	0.919	0.131	0.747	0.739	0.688	2.551	0.739	0.747	0.214	0.4	-0.001	0.413	3.662	-0.001	0.4	0.21	0.464	0.222	0.449	2.878	0.222	0.464	0.244
	0.938	0.958	0.473	4	0.958	0.938	0.117	0.588	0.483	0.598	3.502	0.483	0.588	0.325	0.672	0.589	0.446	3.296	0.589	0.672	0.203	0.459	0.166	0.357	3.001	0.166	0.459	0.255
	0.8	0.752	0.399	2.93	0.752	0.8	0.184	0.489	0.296	0.534	2.746	0.296	0.489	0.251	0.389	0.167	0.6	4.647	0.167	0.389	0.21	0.61	0.516	0.578	4.232	0.516	0.61	0.214
	0.713	0.564	0.301	1.865	0.564	0.713	0.223	0.322	0.053	0.583	3.803	0.053	0.322	0.232	0.358	0.123	0.659	3.107	0.123	0.358	0.272	0.5	0.363	0.568	3.034	0.363	0.5	0.247
	0.691	0.609	0.507	1.839	0.609	0.691	0.215	0.852	0.89	0.544	1.65	0.89	0.852	0.158	0.55	0.308	0.377	2.739	0.308	0.55	0.236	0.562	0.365	0.377	2.751	0.365	0.562	0.237
	0.847	0.822	0.344	1.619	0.822	0.847	0.175	0.827	0.867	0.429	1.838	0.867	0.827	0.169	0.484	0.286	0.512	3.671	0.286	0.484	0.208	0.674	0.619	0.592	2.269	0.619	0.674	0.284
	0.829	0.822	0.553	6.483	0.822	0.829	0.225	0.61	0.397	0.329	2.73	0.397	0.61	0.305	0.65	0.524	0.403	1.893	0.524	0.65	0.237	0.678	0.56	0.342	3.655	0.56	0.678	0.262
	0.776	0.711	0.476	1.956	0.711	0.776	0.204	0.611	0.544	0.659	2.316	0.544	0.611	0.21	0.367	0.027	0.475	3.176	0.027	0.367	0.229	0.452	0.3	0.632	2.355	0.3	0.452	0.301
	0.673	0.567	0.465	3.317	0.567	0.673	0.205	0.608	0.365	0.302	2.711	0.365	0.608	0.212	0.667	0.586	0.436	2.32	0.586	0.667	0.2	0.4	0.227	0.655	2.661	0.227	0.4	0.251
	0.956	0.966	0.599	4.375	0.966	0.956	0.083	0.891	0.937	0.579	2.836	0.937	0.891	0.144	0.592	0.455	0.47	2.659	0.455	0.592	0.218	0.63	0.529	0.525	3.442	0.529	0.63	0.247
	0.464	0.193	0.429	2.884	0.193	0.464	0.343	0.592	0.375	0.354	1.512	0.375	0.592	0.187	0.36	0.052	0.517	3.462	0.052	0.36	0.275	0.353	0.119	0.629	3.677	0.119	0.353	0.2
	0.469	0.318	0.69	2.259	0.318	0.469	0.316	0.618	0.527	0.556	4.205	0.527	0.618	0.21	0.642	0.594	0.679	3.679	0.594	0.642	0.211	0.408	0.193	0.501	3.217	0.193	0.408	0.262
	0.609	0.519	0.606	3.46	0.519	0.609	0.304	0.67	0.58	0.512	3.444	0.58	0.67	0.193	0.467	0.206	0.419	2.867	0.206	0.467	0.282	0.411	0.234	0.631	3.325	0.234	0.411	0.229
	0.853	0.841	0.439	3.027	0.841	0.853	0.143	0.59	0.451	0.452	2.492	0.451	0.59	0.205	0.52	0.309	0.453	3.706	0.309	0.52	0.335	0.541	0.395	0.52	3.102	0.395	0.541	0.266
	0.779	0.747	0.571	2.545	0.747	0.779	0.151	0.731	0.688	0.485	3.785	0.688	0.731	0.273	0.368	0.118	0.6	4.063	0.118	0.368	0.326	0.703	0.595	0.318	2.584	0.595	0.703	0.215
	0.51	0.381	0.655	3.566	0.381	0.51	0.279	0.587	0.49	0.597	2.233	0.49	0.587	0.212	0.408	0.159	0.482	3.748	0.159	0.408	0.248	0.458	0.277	0.555	2.782	0.277	0.458	0.227
	0.775	0.697	0.43	4.086	0.697	0.775	0.222	0.482	0.355	0.631	2.22	0.355	0.482	0.246	0.448	0.194	0.467	2.631	0.194	0.448	0.254	0.366	0.161	0.596	3.288	0.161	0.366	0.244
	0.943	0.947	0.49	4.242	0.947	0.943	0.105	0.638	0.561	0.592	1.922	0.561	0.638	0.21	0.775	0.731	0.544	1.26	0.731	0.775	0.254	0.339	0.138	0.641	4.363	0.138	0.339	0.205
	0.906	0.915	0.479	1.119	0.915	0.906	0.1	0.618	0.53	0.554	1.142	0.53	0.618	0.233	0.479	0.31	0.556	3.615	0.31	0.479	0.281	0.278	-0.07	0.514	4	-0.07	0.278	0.19
	0.662	0.574	0.537	2.898	0.574	0.662	0.217	0.567	0.447	0.614	1.527	0.447	0.567	0.253	0.429	0.142	0.458	2.838	0.142	0.429	0.271	0.456	0.166	0.382	3.538	0.166	0.456	0.2
	0.826	0.794	0.577	2.276	0.794	0.826	0.159	0.657	0.554	0.401	3.801	0.554	0.657	0.176	0.509	0.26	0.423	3	0.26	0.509	0.223	0.962	1.042	0.467	1.392	1.042	0.962	0.078
	0.964	0.995	0.491	0.683	0.995	0.964	0.115	0.905	1.009	0.406	2.623	1.009	0.905	0.133	0.61	0.441	0.396	3.332	0.441	0.61	0.251	0.629	0.535	0.537	3.513	0.535	0.629	0.278
	0.606	0.383	0.318	2.325	0.383	0.606	0.277	0.823	0.881	0.351	2.912	0.881	0.823	0.187	0.579	0.476	0.564	3.23	0.476	0.579	0.192	0.575	0.444	0.588	3.747	0.444	0.575	0.139
	0.626	0.493	0.477	3.392	0.493	0.626	0.325	0.832	0.873	0.444	4.485	0.873	0.832	0.161	0.733	0.728	0.595	2.845	0.728	0.733	0.189	0.439	0.079	0.333	3.694	0.079	0.439	0.242
	0.637	0.541	0.536	1.629	0.541	0.637	0.199	0.635	0.571	0.602	3.379	0.571	0.635	0.316	0.519	0.184	0.323	3.847	0.184	0.519	0.245	0.685	0.618	0.487	1.973	0.618	0.685	0.23
	0.871	0.875	0.624	5.683	0.875	0.871	0.144	0.529	0.337	0.458	2.603	0.337	0.529	0.284	0.297	-0.041	0.543	3.745	-0.041	0.297	0.233	0.53	0.325	0.398	3.56	0.325	0.53	0.263
	0.809	0.779	0.508	2.498	0.779	0.809	0.15	0.509	0.342	0.53	3.345	0.342	0.509	0.312	0.34	0.042	0.566	3.474	0.042	0.34	0.237	0.505	0.327	0.507	3.367	0.327	0.505	0.199
	0.84	0.828	0.454	2.369	0.828	0.84	0.15	0.67	0.62	0.623	2.848	0.62	0.67	0.298	0.67	0.603	0.53	1.224	0.603	0.67	0.222	0.5	0.315	0.51	3.118	0.315	0.5	0.283
	0.75	0.727	0.667	1.676	0.727	0.75	0.206	0.495	0.329	0.614	2.647	0.329	0.495	0.263	0.566	0.427	0.492	3.109	0.427	0.566	0.293	0.482	0.36	0.628	1.969	0.36	0.482	0.206
	0.867	0.854	0.455	0.345	0.854	0.867	0.14	0.474	0.28	0.555	3.576	0.28	0.474	0.174	0.832	0.848	0.514	2.757	0.848	0.832	0.2	0.46	0.318	0.614	3.434	0.318	0.46	0.22
	0.413	0.212	0.638	3.16	0.212	0.413	0.314	0.49	0.311	0.541	3.12	0.311	0.49	0.245	0.269	0.01	0.665	3.836	0.01	0.269	0.241	0.345	0.166	0.669	3.369	0.166	0.345	0.216
	0.407	0.108	0.47	3.471	0.108	0.407	0.329	0.525	0.348	0.489	2.834	0.348	0.525	0.285	0.593	0.464	0.49	3.897	0.464	0.593	0.258	0.459	0.27	0.55	3.278	0.27	0.459	0.235
	0.84	0.831	0.587	1.281	0.831	0.84	0.182	0.611	0.477	0.436	3.92	0.477	0.611	0.245	0.742	0.698	0.335	3.985	0.698	0.742	0.211	0.5	0.26	0.445	3.614	0.26	0.5	0.321
	0.739	0.696	0.637	2.673	0.696	0.739	0.181	0.66	0.517	0.348	3.441	0.517	0.66	0.211	0.558	0.443	0.613	4.206	0.443	0.558	0.19	0.475	0.099	0.302	3.358	0.099	0.475	0.237
	0.788	0.731	0.498	2.843	0.731	0.788	0.26	0.657	0.58	0.52	2.848	0.58	0.657	0.277	0.533	0.388	0.569	3.75	0.388	0.533	0.208	0.562	0.404	0.475	3.682	0.404	0.562	0.219
	0.682	0.58	0.511	4.194	0.58	0.682	0.329	0.456	0.221	0.496	2.202	0.221	0.456	0.261	0.396	0.161	0.556	3.126	0.161	0.396	0.206	0.572	0.396	0.433	3.47	0.396	0.572	0.235
	0.631	0.546	0.653	3.659	0.546	0.631	0.313	0.483	0.275	0.498	2.935	0.275	0.483	0.196	0.519	0.306	0.415	2.723	0.306	0.519	0.239	0.25	-0.071	0.554	3.68	-0.071	0.25	0.26
	0.812	0.781	0.555	1.625	0.781	0.812	0.2	0.7	0.62	0.411	2.087	0.62	0.7	0.203	0.611	0.5	0.489	2.779	0.5	0.611	0.194	0.37	0.124	0.499	3.715	0.124	0.37	0.235
	0.922	0.953	0.538	2.882	0.953	0.922	0.165	0.384	0.114	0.507	3.605	0.114	0.384	0.283	0.308	0.108	0.686	3.712	0.108	0.308	0.169	0.329	0.079	0.551	3.27	0.079	0.329	0.215
	0.933	0.947	0.466	1.443	0.947	0.933	0.094	0.239	-0.045	0.661	3.999	-0.045	0.239	0.23	0.588	0.437	0.451	3.931	0.437	0.588	0.206	0.509	0.389	0.603	3.886	0.389	0.509	0.247
	0.5	0.282	0.476	3.767	0.282	0.5	0.361	0.347	0.114	0.588	3.103	0.114	0.347	0.248	0.634	0.531	0.461	2.639	0.531	0.634	0.242	0.714	0.653	0.469	3.121	0.653	0.714	0.158
	0.908	0.925	0.473	2.7	0.925	0.908	0.138	0.733	0.711	0.544	2.305	0.711	0.733	0.224	0.848	0.939	0.504	2.858	0.939	0.848	0.13	0.709	0.647	0.455	2.455	0.647	0.709	0.256
	0.782	0.758	0.527	2.283	0.758	0.782	0.19	0.693	0.64	0.499	3.187	0.64	0.693	0.205	0.416	0.162	0.528	3.059	0.162	0.416	0.246	0.243	-0.094	0.534	3.414	-0.094	0.243	0.212
	0.783	0.735	0.492	2.897	0.735	0.783	0.282	0.489	0.29	0.499	3.347	0.29	0.489	0.251	0.358	0.039	0.509	3.425	0.039	0.358	0.248	0.69	0.653	0.598	2.931	0.653	0.69	0.184
	0.8	0.785	0.575	2.643	0.785	0.8	0.187	0.704	0.593	0.331	2.61	0.593	0.704	0.227	0.4	0.17	0.55	3.35	0.17	0.4	0.242	0.578	0.42	0.429	3.386	0.42	0.578	0.22
	0.8	0.778	0.61	2.414	0.778	0.8	0.179	0.6	0.426	0.408	3.687	0.426	0.6	0.337	0.615	0.474	0.411	3.38	0.474	0.615	0.227	0.448	0.173	0.44	2.713	0.173	0.448	0.238
	0.884	0.873	0.344	3.315	0.873	0.884	0.198	0.4	0.025	0.399	2.88	0.025	0.4	0.225	0.63	0.514	0.44	4.727	0.514	0.63	0.263	0.415	0.185	0.503	2.322	0.185	0.415	0.188
	0.837	0.801	0.44	5.027	0.801	0.837	0.257	0.791	0.812	0.415	2.334	0.812	0.791	0.232	0.55	0.416	0.581	3.309	0.416	0.55	0.15	0.325	0.137	0.697	2.682	0.137	0.325	0.211
	0.738	0.703	0.595	2.646	0.703	0.738	0.209	0.682	0.652	0.635	1.741	0.652	0.682	0.275	0.482	0.243	0.438	3.133	0.243	0.482	0.225	0.367	-0.014	0.367	3.708	-0.014	0.367	0.274
[truncated: 6,384 more rows]

## Sheet: Fig. S2
		Fig. S2a - OmpX binding to SurA-WT by MST								Fig. S2b - OmpX binding to SurA-core by MST
[truncated: 14 more rows]

## Sheet: Fig. S3
	Fig. S3d- Apo SurA-WT Ile peaks intensities				Fig. S3e- Apo SurA-WT Met peaks intensities
[truncated: 24 more rows]

[truncated: 12 more sheets: Fig. S5, Fig. S6, Fig. S7, Fig. S8, Fig. S9, Fig. S10, Fig. S11, Fig S13, Fig. S14, Fig. S15, Fig. S16, Fig. S17]
